# Supplementary material for: Tibetan herbal medicine Oxytropis falcata Bunge ameliorates hypoxic pulmonary hypertension in rats via regulation of intestinal microbiota and metabolites
Source: Front Microbiol. 2025 Nov 28;16:1538260. doi: 10.3389/fmicb.2025.1538260 (PMC12700028; doi:10.3389/fmicb.2025.1538260)
Supplement: Supplementary file 1 [file Supplementary_file_1.zip › supplementary Information/KEGG Pathway.xlsx]

## Sheet: file explanation
表头名称

## Sheet: nor-hyp-hyprho-hypofb
Pathway

## Sheet: hyp-hyprho-hypofb
Pathway
