# Supplementary material for: Tibetan herbal medicine Oxytropis falcata Bunge ameliorates hypoxic pulmonary hypertension in rats via regulation of intestinal microbiota and metabolites
Source: Front Microbiol. 2025 Nov 28;16:1538260. doi: 10.3389/fmicb.2025.1538260 (PMC12700028; doi:10.3389/fmicb.2025.1538260)
Supplement: Supplementary file 1 [file Supplementary_file_1.zip › supplementary Information/Statistical Analysis Results.xlsx.xlsx]

## Sheet: Sheet 1
MS2_name	MS2_score	level	mzmed	rtmed	type	hyp_1	hyp_10	hyp_2	hyp_3	hyp_4	hyp_5	hyp_6	hyp_7	hyp_8	hyp_9	hypofb_1	hypofb_10	hypofb_2	hypofb_3	hypofb_4	hypofb_5	hypofb_6	hypofb_7	hypofb_8	hypofb_9	hyprho_1	hyprho_10	hyprho_2	hyprho_3	hyprho_4	hyprho_5	hyprho_6	hyprho_7	hyprho_8	hyprho_9	nor_1	nor_10	nor_2	nor_3	nor_4	nor_5	nor_6	nor_7	nor_8	nor_9	QC01	QC02	QC03	QC04
4-Aminobutyric acid (GABA)	4	level1	104.071	217.1	POS	2.79868e+06	3.0503e+06	2.34594e+06	3.32473e+06	6.95755e+06	2.10328e+06	2.78184e+06	2.06042e+06	2.53555e+06	2.58892e+06	3.72136e+06	2.61923e+06	3.05025e+06	3.04877e+06	3.44575e+06	3.65434e+06	3.75472e+06	3.15659e+06	2.53495e+06	3.09172e+06	1.93362e+06	2.40179e+06	2.7825e+06	3.54481e+06	3.7589e+06	2.74075e+06	2.53645e+06	2.63198e+06	3.02663e+06	2.84871e+06	2.15763e+06	7.57632e+06	3.68517e+06	6.88581e+06	2.09955e+06	2.06908e+06	2.06307e+06	2.40392e+06	4.34813e+06	3.33262e+06	2.24036e+06	2.2225e+06	2.42839e+06	3.4346e+06
Trehalose	3.99	level1	365.106	227.8	POS	242918	236437	265339	286894	279520	257290	281992	267151	270136	284471	348195	345258	462826	377678	343078	344242	373224	380380	382139	317927	318164	344723	555625	332582	396791	491390	404810	404370	450022	420241	564078	608598	701051	513480	555946	605207	644098	789057	606925	580444	390471	390643	413102	414709
Threonine	3.99	level1	120.066	205.2	POS	5.36189e+06	5.20123e+06	6.28215e+06	6.34267e+06	6.21018e+06	7.86427e+06	6.6223e+06	5.30443e+06	7.46185e+06	5.68907e+06	6.16214e+06	6.12582e+06	7.85807e+06	5.74887e+06	6.45498e+06	7.33368e+06	6.65074e+06	6.24105e+06	5.82821e+06	6.57611e+06	5.36069e+06	4.5466e+06	5.08741e+06	4.3455e+06	4.55979e+06	4.33867e+06	4.65288e+06	4.11757e+06	4.73331e+06	4.64189e+06	5.26152e+06	6.39117e+06	6.18417e+06	6.29889e+06	5.53236e+06	6.5323e+06	5.75508e+06	6.40568e+06	6.28461e+06	6.17991e+06	6.16807e+06	6.73978e+06	6.10303e+06	6.12917e+06
Alanine	3.99	level1	90.0549	203	POS	5.4772e+07	5.40265e+07	5.80596e+07	5.99604e+07	5.6859e+07	5.81745e+07	5.99089e+07	5.65206e+07	5.74175e+07	5.90911e+07	5.08631e+07	5.23744e+07	5.58638e+07	5.2949e+07	5.26351e+07	5.48774e+07	5.21099e+07	5.32081e+07	5.09266e+07	5.16462e+07	4.80608e+07	5.00289e+07	5.38965e+07	4.73625e+07	5.16469e+07	5.0717e+07	5.05887e+07	5.19118e+07	5.16872e+07	4.96826e+07	5.8627e+07	6.18031e+07	5.61349e+07	5.77623e+07	5.65063e+07	6.1872e+07	5.81663e+07	5.97923e+07	5.73787e+07	5.72642e+07	5.4976e+07	5.57962e+07	5.57084e+07	5.5302e+07
Imidazoleacetic acid	3.99	level1	127.05	189.1	POS	2.71706e+06	3.01233e+06	2.74847e+06	3.34778e+06	3.14298e+06	3.41248e+06	3.31336e+06	2.87686e+06	3.94972e+06	2.9395e+06	4.25666e+06	4.40041e+06	4.99818e+06	3.8263e+06	4.08944e+06	4.9438e+06	3.88171e+06	4.54354e+06	3.9402e+06	4.79442e+06	5.78108e+06	4.3843e+06	5.25318e+06	3.86119e+06	4.92111e+06	4.13207e+06	4.93421e+06	4.82683e+06	5.12271e+06	4.36878e+06	2.20188e+07	5.19335e+06	4.4803e+06	5.7688e+06	2.2192e+07	4.82173e+06	1.9862e+07	4.73057e+06	2.14142e+07	5.03651e+06	4.20224e+06	4.6232e+06	4.56507e+06	4.67607e+06
Sarcosine	3.99	level1	88.0404	186.3	NEG	4.15002e+06	6.03198e+06	6.24122e+06	3.41074e+06	3.94569e+06	3.46093e+06	3.48907e+06	3.87548e+06	4.05992e+06	4.12656e+06	3.54928e+06	3.77035e+06	3.42093e+06	3.80835e+06	3.67132e+06	3.45055e+06	3.6513e+06	3.91335e+06	4.0432e+06	3.72304e+06	3.29897e+06	6.769e+06	3.11258e+06	6.16457e+06	2.96309e+06	6.09845e+06	2.87599e+06	2.92996e+06	3.02917e+06	3.90274e+06	3.9211e+06	5.52766e+06	5.08249e+06	5.44245e+06	6.25054e+06	5.39932e+06	6.2472e+06	5.59424e+06	5.62102e+06	3.29433e+06	7.44935e+06	3.92871e+06	3.6654e+06	3.30869e+06
Pro-Phe	3.99	level1	263.139	144.7	POS	661390	556887	522144	680029	618373	451158	635581	591133	603082	1.20503e+06	354425	625585	3.59917e+06	654503	573546	567957	541248	500315	453895	383095	687487	877416	3.63449e+06	388570	1.58521e+06	603430	1.53126e+06	1.32341e+06	2.26709e+06	708624	795851	4.37792e+06	2.40143e+06	310374	649208	413429	637472	3.0403e+06	635670	1.77732e+06	1.31745e+06	458828	440971	490444
N,N-Diethyl-2-aminoethanol	3.99	level1	100.112	133.8	POS	3.16137e+06	3.00313e+06	3.26325e+06	3.52899e+06	3.09092e+06	3.12354e+06	3.17855e+06	3.08412e+06	3.12102e+06	3.19647e+06	2.02745e+06	2.06684e+06	2.12797e+06	2.07755e+06	2.02237e+06	1.91902e+06	2.01826e+06	2.25859e+06	2.172e+06	2.00158e+06	2.50205e+06	2.83097e+06	2.61677e+06	2.79817e+06	2.56078e+06	2.73588e+06	2.65458e+06	2.66715e+06	2.70552e+06	2.69568e+06	2.88144e+06	2.76551e+06	2.66697e+06	2.70846e+06	2.74921e+06	2.96614e+06	3.38308e+06	2.69693e+06	3.02054e+06	2.84509e+06	2.64108e+06	2.69892e+06	2.80756e+06	2.89123e+06
7-Methylguanine	3.99	level1	166.072	100.1	POS	1.45442e+07	1.46108e+07	1.30979e+07	1.33242e+07	1.30831e+07	1.39236e+07	1.25148e+07	1.47533e+07	1.27471e+07	1.33082e+07	1.81322e+07	1.78356e+07	1.8619e+07	1.77721e+07	1.75577e+07	1.75528e+07	1.75385e+07	1.79701e+07	1.75002e+07	1.83471e+07	1.77447e+07	1.65041e+07	1.54655e+07	1.49939e+07	1.64077e+07	1.50401e+07	1.61398e+07	1.65833e+07	1.65133e+07	1.71371e+07	1.70816e+07	1.72782e+07	1.84441e+07	1.74085e+07	1.72239e+07	1.61661e+07	1.70794e+07	1.82098e+07	1.63439e+07	1.83246e+07	1.67663e+07	1.56396e+07	1.6966e+07	1.56711e+07
cis-Aconitic acid	3.98	level1	173.009	244.9	NEG	8.31023e+06	8.12253e+06	8.43223e+06	8.49725e+06	9.28105e+06	8.43205e+06	8.88472e+06	7.86707e+06	8.61316e+06	8.67946e+06	9.77374e+06	1.00586e+07	1.17132e+07	1.05104e+07	1.00776e+07	1.00053e+07	1.06527e+07	9.84362e+06	9.96297e+06	1.08771e+07	9.5738e+06	1.04397e+07	1.13957e+07	1.02141e+07	1.1172e+07	1.07857e+07	1.17111e+07	1.05223e+07	1.1758e+07	1.04339e+07	2.96502e+07	4.06157e+07	3.73717e+07	3.74963e+07	3.87202e+07	3.97578e+07	3.79929e+07	3.86497e+07	4.01717e+07	3.9757e+07	1.49795e+07	1.33209e+07	1.34451e+07	1.29212e+07
gamma-Glutamylglutamine	3.98	level1	276.119	243.7	POS	612106	599006	625130	760604	681168	670060	774171	626587	695075	622929	794032	849205	1.14476e+06	845774	880124	831459	875707	828547	860870	844254	414738	422517	600687	398566	483084	425373	499523	503988	507642	393910	974251	1.83308e+06	1.57377e+06	1.40836e+06	1.12845e+06	1.45389e+06	1.29982e+06	1.4686e+06	1.39446e+06	1.43469e+06	682924	764274	693844	711900
Hypotaurine	3.98	level1	110.027	200.9	POS	1.36357e+06	1.20648e+06	1.36646e+06	1.39874e+06	1.32773e+06	1.39606e+06	1.48556e+06	1.23845e+06	1.25557e+06	1.40238e+06	1.53763e+06	1.58997e+06	1.59091e+06	1.57429e+06	1.71303e+06	1.57337e+06	1.64956e+06	1.60992e+06	1.50963e+06	1.37842e+06	1.18868e+06	1.42738e+06	1.5862e+06	1.45916e+06	1.42392e+06	1.49991e+06	1.3855e+06	1.56328e+06	1.49578e+06	1.4832e+06	2.55162e+06	2.46013e+06	2.29283e+06	2.07258e+06	2.47896e+06	2.75519e+06	2.61459e+06	2.32391e+06	2.65322e+06	2.43157e+06	1.52334e+06	1.57117e+06	1.61434e+06	1.75455e+06
Methylimidazoleacetic acid	3.98	level1	123.055	183.9	POS	370623	332014	483941	430068	347175	365958	400288	324073	338542	475024	755186	766944	790367	913940	837345	813397	801247	749904	795029	740357	795780	967291	567648	632965	678261	718791	687387	610839	662869	745282	566675	431730	490987	471726	656886	563200	734578	380797	414640	592218	573403	621701	553898	534143
Pyroglutamic acid	3.98	level1	128.035	175.3	NEG	5.20791e+07	5.03391e+07	5.50057e+07	5.093e+07	5.41809e+07	5.07505e+07	5.39146e+07	5.25987e+07	5.27585e+07	5.52567e+07	5.62644e+07	5.52071e+07	5.87506e+07	5.61825e+07	5.71197e+07	5.48523e+07	5.33479e+07	5.43627e+07	5.73621e+07	5.30625e+07	5.12337e+07	6.10649e+07	6.06903e+07	6.14495e+07	5.65964e+07	6.33865e+07	6.04047e+07	5.72302e+07	5.9235e+07	6.48687e+07	4.67927e+07	4.67306e+07	4.41059e+07	3.88817e+07	4.61268e+07	4.3785e+07	4.47618e+07	4.80056e+07	4.64662e+07	4.35753e+07	5.70783e+07	5.50637e+07	5.48186e+07	5.76863e+07
Betaine aldehyde	3.98	level1	102.091	173	POS	1.55826e+07	1.98504e+07	1.49335e+07	1.9293e+07	1.3675e+07	1.92789e+07	1.92003e+07	1.83332e+07	1.31956e+07	1.53843e+07	1.17514e+07	1.14494e+07	8.92956e+06	1.17449e+07	1.52697e+07	1.09303e+07	1.1022e+07	1.13545e+07	1.07433e+07	1.14492e+07	1.4172e+07	1.63354e+07	8.71933e+06	9.94438e+06	8.39235e+06	1.17588e+07	7.63734e+06	9.27487e+06	1.27056e+07	1.67458e+07	8.26025e+06	6.08922e+06	5.94836e+06	6.43668e+06	1.06348e+07	7.79155e+06	7.51848e+06	7.90193e+06	1.48742e+07	8.14731e+06	1.24815e+07	1.07126e+07	1.19325e+07	1.65668e+07
L-​Leucyl-​L-​alanine	3.98	level1	203.139	141.1	POS	1.09663e+06	990064	894894	1.40692e+06	1.19019e+06	859438	1.23167e+06	1.11985e+06	993060	1.84688e+06	805298	1.35292e+06	6.56968e+06	982646	1.2398e+06	1.25986e+06	1.07503e+06	1.05552e+06	888972	1.43249e+06	1.30246e+06	1.43957e+06	6.39159e+06	741961	3.29652e+06	924493	2.98798e+06	2.47069e+06	4.14771e+06	1.20901e+06	7.91197e+06	1.37718e+07	1.09354e+07	6.28458e+06	7.62767e+06	8.02879e+06	7.60293e+06	1.24994e+07	8.16021e+06	1.0123e+07	3.29063e+06	2.3343e+06	2.30131e+06	2.66255e+06
Cholic acid	3.98	level1	391.284	133.8	POS	2.49121e+06	2.11699e+06	2.25255e+06	1.97224e+06	1.9527e+06	2.06908e+06	3.64439e+06	948490	2.28938e+06	2.44873e+06	2.87115e+06	1.9941e+06	2.40999e+06	2.08341e+06	2.4975e+06	2.06396e+06	1.95795e+06	3.22886e+06	2.42274e+06	1.90303e+06	1.87492e+06	2.36636e+06	1.86545e+06	2.22361e+06	1.07779e+06	2.3227e+06	1.67291e+06	1.83146e+06	1.38635e+06	2.35082e+06	2.68474e+06	2.08143e+06	1.84772e+06	2.10141e+06	2.03984e+06	3.3152e+06	2.40943e+06	2.09391e+06	1.76323e+06	2.66752e+06	2.77277e+06	2.66148e+06	2.19143e+06	2.03758e+06
5-Methylcytidine	3.98	level1	258.108	132.4	POS	2.0673e+07	2.11233e+07	2.14077e+07	2.38973e+07	2.25058e+07	2.24762e+07	2.33293e+07	2.08827e+07	2.08724e+07	2.26996e+07	2.20013e+07	2.12708e+07	2.35457e+07	2.05396e+07	2.26316e+07	2.2117e+07	2.23683e+07	2.27054e+07	2.1231e+07	2.16893e+07	1.72493e+07	1.92457e+07	2.05046e+07	2.0139e+07	1.97249e+07	1.9321e+07	2.00453e+07	2.0485e+07	1.97192e+07	1.93679e+07	2.75183e+07	2.74885e+07	2.77589e+07	2.55295e+07	2.68822e+07	3.05891e+07	2.92689e+07	2.85127e+07	3.01242e+07	2.90673e+07	2.13048e+07	2.37746e+07	2.37227e+07	2.36629e+07
5-methyl-2'-deoxycytidine	3.98	level1	242.113	109.7	POS	1.48844e+07	1.57242e+07	1.64318e+07	1.61995e+07	1.57434e+07	1.59083e+07	1.60973e+07	1.62757e+07	1.58755e+07	1.53158e+07	1.68243e+07	1.68513e+07	1.89687e+07	1.72121e+07	1.83648e+07	1.71878e+07	1.78138e+07	1.77054e+07	1.67946e+07	1.71219e+07	1.77875e+07	1.73731e+07	2.15236e+07	1.95905e+07	2.11226e+07	1.97429e+07	1.94679e+07	2.04864e+07	2.012e+07	1.96624e+07	1.64171e+07	1.6252e+07	1.61043e+07	1.53475e+07	1.64065e+07	1.65896e+07	1.65532e+07	1.73462e+07	1.68106e+07	1.75484e+07	1.5841e+07	1.62014e+07	1.7515e+07	1.74237e+07
Taurocholic acid	3.98	level1	514.284	107.3	NEG	7.20413e+06	7.41394e+06	7.42627e+06	7.99241e+06	1.0395e+07	1.03946e+07	7.56362e+06	7.26284e+06	7.72995e+06	7.73611e+06	1.00542e+07	1.38671e+07	1.05897e+07	1.10507e+07	1.0382e+07	1.02605e+07	1.05329e+07	9.98226e+06	1.40601e+07	1.02345e+07	1.20977e+07	1.76434e+07	1.28262e+07	1.26538e+07	1.28002e+07	1.33647e+07	1.21836e+07	1.31704e+07	1.21782e+07	1.26949e+07	1.30507e+07	9.25894e+06	8.38327e+06	8.73695e+06	1.37481e+07	9.26354e+06	8.34456e+06	1.36966e+07	8.69613e+06	8.7245e+06	1.35917e+07	9.76387e+06	1.02167e+07	1.3562e+07
Creatinine	3.98	level1	112.052	80.3	NEG	1.11904e+06	1.16091e+06	1.44181e+06	1.25411e+06	1.19704e+06	1.371e+06	1.16178e+06	1.1613e+06	1.25145e+06	1.22757e+06	1.48746e+06	1.54363e+06	1.73018e+06	1.52331e+06	1.5878e+06	1.48846e+06	1.57051e+06	1.5006e+06	1.53271e+06	1.44524e+06	1.5979e+06	2.06987e+06	1.8106e+06	1.76876e+06	1.81878e+06	1.92158e+06	1.69524e+06	1.7553e+06	1.79735e+06	1.74702e+06	1.42465e+06	1.43154e+06	1.39182e+06	1.37365e+06	1.41488e+06	1.62256e+06	1.41566e+06	1.46944e+06	1.47075e+06	1.41624e+06	1.45655e+06	1.51297e+06	1.56902e+06	1.44704e+06
Nicotinamide N-oxide	3.98	level1	139.05	64.6	POS	2.56191e+06	2.60572e+06	2.6662e+06	2.73343e+06	2.66351e+06	2.77985e+06	2.72502e+06	2.74473e+06	3.09718e+06	2.85417e+06	7.60508e+06	7.52711e+06	7.80638e+06	7.96731e+06	7.70608e+06	7.92223e+06	7.66344e+06	7.41693e+06	7.7976e+06	7.46741e+06	2.9846e+06	2.82473e+06	2.81173e+06	2.70129e+06	2.89869e+06	2.85932e+06	2.9031e+06	2.66007e+06	2.89259e+06	2.86314e+06	1.30191e+06	1.22331e+06	1.33292e+06	1.47476e+06	1.35471e+06	1.38357e+06	1.37005e+06	1.3821e+06	1.37879e+06	1.40875e+06	3.80176e+06	4.16794e+06	3.75892e+06	3.55536e+06
Uracil	3.98	level1	111.02	34.3	NEG	1.26354e+08	1.29141e+08	1.32558e+08	1.36169e+08	1.36539e+08	1.32888e+08	1.37122e+08	1.28862e+08	1.31124e+08	1.32608e+08	1.37855e+08	1.41866e+08	1.45092e+08	1.41244e+08	1.46409e+08	1.3997e+08	1.43368e+08	1.38369e+08	1.40896e+08	1.3873e+08	1.24626e+08	1.23502e+08	1.29732e+08	1.27684e+08	1.26613e+08	1.32291e+08	1.22531e+08	1.30069e+08	1.27022e+08	1.25969e+08	1.28735e+08	1.33283e+08	1.30585e+08	1.30056e+08	1.2768e+08	1.30826e+08	1.37078e+08	1.32161e+08	1.31878e+08	1.36813e+08	1.32446e+08	1.35857e+08	1.35214e+08	1.32791e+08
gamma-CEHC (gamma-Carboxyethyl hydrochroman)	3.98	level1	263.129	33.1	NEG	653319	300289	815777	519621	605052	497416	945925	844045	578654	902762	745966	1.02031e+06	925330	990459	789757	920174	971785	845090	471205	923352	504022	670559	682421	747885	460576	431980	727287	536079	622442	601896	403046	956714	296363	326719	889821	754800	256512	297250	785635	855454	1.08822e+06	856754	922262	521526
Thymine	3.98	level1	125.035	30.8	NEG	6.50568e+06	4.49783e+06	6.70711e+06	7.12505e+06	4.60435e+06	7.22501e+06	7.46371e+06	7.38304e+06	7.03112e+06	6.69998e+06	5.23648e+06	3.67414e+06	3.92814e+06	3.87298e+06	3.91849e+06	3.81676e+06	5.24865e+06	4.85306e+06	3.97964e+06	5.11776e+06	3.91121e+06	4.08627e+06	5.52835e+06	4.23164e+06	4.26524e+06	4.22554e+06	4.09642e+06	5.76106e+06	5.75794e+06	5.79012e+06	7.57005e+06	8.33056e+06	9.00433e+06	7.77324e+06	8.20744e+06	9.12797e+06	7.74706e+06	8.14607e+06	8.10677e+06	7.99141e+06	7.58532e+06	5.29184e+06	5.13504e+06	5.03106e+06
Phenol	3.98	level1	93.0346	13.2	NEG	2.34015e+06	2.40498e+06	2.18254e+06	1.80911e+06	2.26234e+06	2.50012e+06	2.53814e+06	2.09195e+06	2.08779e+06	2.49825e+06	1.27535e+07	1.32411e+07	1.13769e+07	1.1723e+07	1.32144e+07	1.38004e+07	1.31851e+07	1.26596e+07	1.30758e+07	1.25428e+07	3.44691e+06	4.1982e+06	4.4858e+06	3.98595e+06	5.10714e+06	4.92384e+06	4.63535e+06	3.8442e+06	4.31742e+06	4.21387e+06	1.23958e+07	1.13203e+07	1.10983e+07	1.09975e+07	1.29296e+07	1.22107e+07	1.31872e+07	1.25109e+07	1.26742e+07	1.22456e+07	6.98287e+06	7.61948e+06	7.52501e+06	7.77374e+06
Pyrocatechol	3.98	level1	109.029	13.2	NEG	2.22001e+06	1.99235e+06	2.31544e+06	2.15235e+06	1.92168e+06	2.10064e+06	2.51467e+06	2.18795e+06	2.17463e+06	2.77808e+06	3.56938e+06	4.77524e+06	3.03414e+06	3.53566e+06	3.93547e+06	3.13092e+06	3.03205e+06	3.3985e+06	3.82155e+06	3.34428e+06	5.25382e+06	5.2659e+06	5.85186e+06	6.09396e+06	4.81701e+06	5.20818e+06	5.25744e+06	5.58601e+06	6.3943e+06	6.7923e+06	2.48811e+06	2.46095e+06	1.93753e+06	2.089e+06	2.4731e+06	2.47221e+06	2.16789e+06	2.19808e+06	2.67409e+06	1.96194e+06	3.41305e+06	3.34513e+06	2.93287e+06	3.11913e+06
Maltose	3.97	level1	365.106	227.8	POS	242918	236437	265339	286894	279520	257290	281992	267151	270136	284471	348195	345258	462826	377678	343078	344242	373224	380380	382139	317927	318164	344723	555625	332582	396791	491390	404810	404370	450022	420241	564078	608598	701051	513480	555946	605207	644098	789057	606925	580444	390471	390643	413102	414709
trans-Aconitic acid	3.97	level1	173.009	244.9	NEG	8.31023e+06	8.12253e+06	8.43223e+06	8.49725e+06	9.28105e+06	8.43205e+06	8.88472e+06	7.86707e+06	8.61316e+06	8.67946e+06	9.77374e+06	1.00586e+07	1.17132e+07	1.05104e+07	1.00776e+07	1.00053e+07	1.06527e+07	9.84362e+06	9.96297e+06	1.08771e+07	9.5738e+06	1.04397e+07	1.13957e+07	1.02141e+07	1.1172e+07	1.07857e+07	1.17111e+07	1.05223e+07	1.1758e+07	1.04339e+07	2.96502e+07	4.06157e+07	3.73717e+07	3.74963e+07	3.87202e+07	3.97578e+07	3.79929e+07	3.86497e+07	4.01717e+07	3.9757e+07	1.49795e+07	1.33209e+07	1.34451e+07	1.29212e+07
Hydroquinone	3.97	level1	109.029	13.2	NEG	2.22001e+06	1.99235e+06	2.31544e+06	2.15235e+06	1.92168e+06	2.10064e+06	2.51467e+06	2.18795e+06	2.17463e+06	2.77808e+06	3.56938e+06	4.77524e+06	3.03414e+06	3.53566e+06	3.93547e+06	3.13092e+06	3.03205e+06	3.3985e+06	3.82155e+06	3.34428e+06	5.25382e+06	5.2659e+06	5.85186e+06	6.09396e+06	4.81701e+06	5.20818e+06	5.25744e+06	5.58601e+06	6.3943e+06	6.7923e+06	2.48811e+06	2.46095e+06	1.93753e+06	2.089e+06	2.4731e+06	2.47221e+06	2.16789e+06	2.19808e+06	2.67409e+06	1.96194e+06	3.41305e+06	3.34513e+06	2.93287e+06	3.11913e+06
N6-Methyllysine	3.97	level1	161.128	293.5	POS	1.47299e+06	379893	391911	464945	438467	442248	474406	398375	373274	1.67165e+06	1.7604e+06	1.83753e+06	382565	301241	332907	373141	346424	323123	326046	374928	615579	1.58819e+06	711321	586367	602986	517887	656284	655335	642579	455082	399980	507384	434545	1.74453e+06	364992	468068	417048	1.99159e+06	2.06445e+06	491058	338771	422118	1.7054e+06	497578
Raffinose	3.97	level1	527.158	252.9	POS	50829.6	37019.7	63197.1	53816	55076.7	48408.9	52869.9	44118.8	44527.8	73477	9535.84	10820.7	15570.8	5823.62	8632.12	12023.8	8401.2	14163	12208.5	5768.13	18558.8	40248.5	47467.3	33278.3	38309.3	53553.1	35667.1	37428.8	58256.1	47304.2	8115.28	12243.7	6303.68	0	6668.79	8593.27	10246.7	5214.41	14495.9	3429.38	22207.2	27776.4	25712.6	27231.8
2'-Deoxyadenosine 5'-monophosphate (dAMP)	3.97	level1	332.076	245	POS	364139	302013	308140	314510	334161	261055	284355	345550	361033	501096	54900.3	53632.1	129803	82099.8	69462.5	24012.6	69648	71259.2	52058.5	42054.9	185138	216009	298810	183809	179025	303160	165520	168408	168758	200156	255878	315381	165555	131071	192723	115985	122840	199329	153967	140565	315877	278724	186152	184587
Glutamine	3.97	level1	147.076	218	POS	9.39506e+07	9.09087e+07	1.83078e+08	9.76846e+07	9.64551e+07	1.73103e+08	9.49454e+07	9.2146e+07	8.1453e+07	1.02133e+08	1.02276e+08	1.04956e+08	1.14151e+08	1.01159e+08	1.13144e+08	8.74665e+07	1.15192e+08	1.07875e+08	1.06576e+08	1.11782e+08	6.67184e+07	9.02867e+07	1.08738e+08	9.41573e+07	9.09444e+07	8.97337e+07	9.25065e+07	9.98093e+07	9.17002e+07	1.72346e+08	1.98338e+08	1.06382e+08	9.61054e+07	7.82841e+07	9.87621e+07	9.99742e+07	1.11627e+08	1.11263e+08	1.32852e+08	1.05993e+08	8.40105e+07	8.36092e+07	9.57744e+07	9.23818e+07
Carnitine	3.97	level1	162.112	206.5	POS	1.0329e+08	1.0063e+08	6.43837e+07	1.06573e+08	9.31758e+07	1.21534e+08	1.29571e+08	1.41622e+08	1.76581e+08	1.11934e+08	8.64328e+07	1.04396e+08	1.14834e+08	7.01264e+07	6.71642e+07	1.51538e+08	6.99437e+07	1.05621e+08	8.9757e+07	1.0401e+08	3.04502e+08	1.44319e+08	1.33738e+08	9.6489e+07	1.33572e+08	9.10406e+07	2.08762e+08	1.45855e+08	1.2055e+08	1.48211e+08	1.64137e+08	2.11744e+08	2.45432e+08	3.10254e+08	1.40018e+08	2.65724e+08	1.80553e+08	2.37276e+08	1.60746e+08	1.99283e+08	2.16263e+08	1.85541e+08	2.07704e+08	1.20888e+08
Terephthalic-Acid	3.97	level1	165.019	203.5	NEG	1.03339e+06	1.2908e+06	758225	1.27073e+06	1.10364e+06	1.02972e+06	983128	1.2119e+06	1.3742e+06	1.41881e+06	1.23508e+06	1.01316e+06	1.24514e+06	859577	920059	1.62897e+06	1.32302e+06	991049	975677	1.20866e+06	2.06444e+06	966159	967656	1.02449e+06	1.46011e+06	871758	1.75477e+06	1.19238e+06	1.04957e+06	903932	711870	1.46977e+06	1.35047e+06	1.83971e+06	835742	1.42336e+06	783246	1.39313e+06	1.18815e+06	1.18428e+06	1.51884e+06	1.37924e+06	1.4864e+06	1.30222e+06
beta-Alanine	3.97	level1	88.0403	202.9	NEG	9.84107e+07	9.76097e+07	9.92669e+07	1.02329e+08	1.03508e+08	1.00056e+08	1.05439e+08	9.90493e+07	1.05646e+08	1.0638e+08	7.08493e+07	7.34647e+07	8.01056e+07	7.52913e+07	7.52505e+07	7.21264e+07	7.38768e+07	7.26343e+07	7.46963e+07	7.08488e+07	6.59824e+07	6.89793e+07	7.31446e+07	6.74991e+07	6.97156e+07	7.11865e+07	6.85811e+07	7.09142e+07	7.21681e+07	6.91167e+07	9.73388e+07	9.88079e+07	9.47806e+07	9.34847e+07	9.61293e+07	9.82943e+07	9.66348e+07	9.97317e+07	9.6633e+07	9.90599e+07	8.82311e+07	8.8352e+07	8.4578e+07	8.53849e+07
Itaconic acid	3.97	level1	129.019	202.8	NEG	1.09733e+06	944304	993771	1.01675e+06	1.05258e+06	1.21413e+06	1.01706e+06	989700	1.12098e+06	1.14467e+06	1.14477e+06	1.12696e+06	1.27064e+06	1.16755e+06	1.16808e+06	1.04694e+06	1.11844e+06	1.13617e+06	1.42109e+06	1.14556e+06	1.73987e+06	1.25572e+06	1.0512e+06	1.0201e+06	951811	1.03802e+06	1.01885e+06	977321	1.19683e+06	1.20944e+06	1.33239e+06	1.25833e+06	1.18361e+06	1.26069e+06	1.51995e+06	1.2761e+06	1.24756e+06	1.81929e+06	1.25834e+06	1.24842e+06	1.30642e+06	1.10037e+06	1.23082e+06	1.09968e+06
Methylmalonic acid	3.97	level1	117.019	202.1	NEG	4.34624e+06	3.53428e+06	3.67116e+06	3.72747e+06	3.29223e+06	3.89367e+06	2.79552e+06	3.38726e+06	737967	3.91574e+06	933920	596806	580747	3.866e+06	3.42955e+06	3.43566e+06	3.68278e+06	3.36696e+06	3.90608e+06	3.50844e+06	3.40244e+06	4.22583e+06	3.75013e+06	3.36143e+06	3.94638e+06	3.9494e+06	3.62232e+06	3.57285e+06	3.45516e+06	4.37374e+06	4.43587e+06	4.0834e+06	848931	1.12956e+06	772509	3.64206e+06	789539	865035	3.78974e+06	3.68674e+06	3.7805e+06	3.80896e+06	3.38605e+06	3.30995e+06
Trimethylamine N-oxide	3.97	level1	76.0757	192.6	POS	2.33701e+07	2.24833e+07	2.3273e+07	2.44023e+07	2.29503e+07	2.42758e+07	2.41036e+07	2.26237e+07	2.48595e+07	2.30271e+07	3.58321e+07	3.4558e+07	3.54498e+07	3.56297e+07	3.64334e+07	3.70535e+07	3.64851e+07	3.37518e+07	3.26872e+07	3.67004e+07	4.42575e+07	3.56291e+07	3.51203e+07	3.06057e+07	3.68423e+07	3.70614e+07	3.97383e+07	3.7173e+07	3.62262e+07	3.60575e+07	2.00596e+07	2.14303e+07	1.9353e+07	1.46054e+07	1.95296e+07	2.12466e+07	1.8149e+07	1.94891e+07	2.0422e+07	2.03146e+07	2.88894e+07	2.80607e+07	2.917e+07	2.98786e+07
Proline	3.97	level1	116.07	183.9	POS	4.12224e+08	3.95144e+08	4.0594e+08	4.13361e+08	4.08397e+08	4.11964e+08	4.09748e+08	4.00447e+08	4.26891e+08	4.51604e+08	4.17063e+08	4.33416e+08	4.4927e+08	4.51258e+08	4.42197e+08	4.29033e+08	4.43469e+08	4.40081e+08	4.31087e+08	4.22421e+08	3.32059e+08	3.57147e+08	3.61685e+08	3.52183e+08	3.49312e+08	3.68826e+08	3.43256e+08	3.55098e+08	3.49997e+08	3.61464e+08	3.70155e+08	3.54474e+08	3.51422e+08	3.41771e+08	3.74292e+08	3.86962e+08	3.64151e+08	3.61354e+08	3.5682e+08	3.61533e+08	3.95748e+08	3.97619e+08	3.85997e+08	3.82992e+08
Threonic acid	3.97	level1	135.03	183	NEG	1.37604e+07	1.12583e+07	1.22955e+07	1.28144e+07	1.25666e+07	1.20971e+07	1.01308e+07	1.14208e+07	1.45424e+07	1.48144e+07	9.16722e+06	1.28509e+07	1.47913e+07	1.49334e+07	1.34328e+07	9.28864e+06	1.3457e+07	1.2642e+07	1.37948e+07	1.15193e+07	6.97721e+06	1.30943e+07	8.52816e+06	1.18782e+07	8.03529e+06	1.44625e+07	1.19474e+07	8.75926e+06	8.07913e+06	1.33372e+07	1.43494e+07	1.17863e+07	1.12612e+07	6.91971e+06	1.43293e+07	7.59702e+06	1.19366e+07	8.39821e+06	8.80739e+06	8.90453e+06	1.44313e+07	1.2979e+07	1.21316e+07	8.59791e+06
Tyrosine	3.97	level1	182.081	181	POS	2.25897e+07	1.95308e+07	2.11297e+07	2.11049e+07	2.17516e+07	2.53602e+07	2.1653e+07	2.05149e+07	2.37792e+07	2.53137e+07	1.61359e+07	1.70119e+07	2.30011e+07	2.42645e+07	2.27023e+07	1.62361e+07	2.3453e+07	1.72516e+07	1.81364e+07	1.96797e+07	1.19396e+07	1.47493e+07	1.91394e+07	1.4711e+07	1.36161e+07	2.08472e+07	1.21127e+07	1.31868e+07	1.38243e+07	1.4976e+07	3.20518e+07	2.18938e+07	2.06076e+07	1.90347e+07	2.99713e+07	3.0028e+07	2.40229e+07	2.70889e+07	2.20181e+07	2.10919e+07	1.99674e+07	2.09249e+07	2.16972e+07	1.84129e+07
Valine	3.97	level1	118.086	179.3	POS	1.72182e+08	1.73011e+08	1.71893e+08	2.71435e+08	1.79495e+08	1.75906e+08	1.85899e+08	1.65811e+08	1.83776e+08	1.81613e+08	1.63157e+08	1.63944e+08	1.76017e+08	1.71999e+08	1.70648e+08	1.65643e+08	1.66998e+08	1.6308e+08	1.69589e+08	1.59785e+08	1.45657e+08	1.47563e+08	1.61136e+08	1.49285e+08	1.54507e+08	1.59368e+08	1.55913e+08	1.59368e+08	1.55547e+08	1.47519e+08	1.8793e+08	1.90604e+08	1.85977e+08	1.82163e+08	1.88656e+08	1.97031e+08	1.89107e+08	1.95098e+08	1.9107e+08	1.92514e+08	1.69216e+08	1.73095e+08	1.69602e+08	1.71001e+08
N-Acetyl-beta-alanine	3.97	level1	130.051	166.6	NEG	1.65893e+06	1.73741e+06	1.72392e+06	1.76362e+06	9.5674e+07	1.82242e+06	1.92642e+06	1.72118e+06	1.83284e+06	1.88142e+06	2.15403e+06	2.23431e+06	2.35598e+06	2.16909e+06	2.22668e+06	2.15773e+06	2.20736e+06	2.14959e+06	2.07493e+06	2.15247e+06	2.03277e+06	2.06841e+06	2.19353e+06	2.12188e+06	2.10916e+06	2.21666e+06	2.16318e+06	2.16306e+06	2.13225e+06	2.08772e+06	1.96083e+06	1.8127e+06	1.69524e+06	1.78747e+06	1.97361e+06	1.81893e+06	1.83752e+06	1.90568e+06	1.9076e+06	1.84412e+06	2.04356e+06	2.06033e+06	1.98126e+06	1.98924e+06
Normetanephrine	3.97	level1	166.086	135.4	POS	2.1862e+06	1.72391e+06	1.31373e+06	1.06691e+06	1.15859e+06	2.31672e+06	1.16311e+06	1.30703e+06	3.02666e+06	3.62097e+06	1.09429e+06	1.17279e+06	1.8012e+06	2.84613e+06	2.79098e+06	2.25975e+06	2.96542e+06	1.29825e+06	1.45285e+06	1.76312e+06	2.20158e+06	2.12088e+06	1.91605e+06	2.92396e+06	1.85318e+06	2.07341e+06	976104	2.10885e+06	1.02133e+06	2.14602e+06	865977	1.77848e+06	1.53566e+06	1.48805e+06	1.94693e+06	2.12329e+06	2.57193e+06	864881	2.14239e+06	916352	2.49496e+06	1.89638e+06	2.5013e+06	2.2366e+06
Allocholic acid	3.97	level1	407.28	133.8	NEG	1.69539e+07	1.59703e+07	1.65371e+07	1.73029e+07	1.73632e+07	1.73001e+07	1.77863e+07	1.6449e+07	1.64368e+07	1.75724e+07	4.69825e+07	4.68702e+07	5.07901e+07	4.75416e+07	4.90249e+07	4.74545e+07	4.91063e+07	4.82123e+07	4.89358e+07	4.71639e+07	1.51682e+07	1.60951e+07	1.76997e+07	1.63735e+07	1.71989e+07	1.69351e+07	1.74554e+07	1.72448e+07	1.76881e+07	1.6601e+07	3.71988e+07	3.71673e+07	3.86349e+07	3.60069e+07	3.71679e+07	4.03912e+07	3.75609e+07	3.91131e+07	3.8797e+07	3.89445e+07	2.8853e+07	2.90326e+07	2.93428e+07	3.0218e+07
Ribitol	3.97	level1	151.061	131.8	NEG	884239	897113	898734	919564	857753	928397	909458	969420	909730	891531	1.29717e+06	1.26705e+06	1.33614e+06	1.27788e+06	1.28628e+06	1.20338e+06	1.32302e+06	1.25446e+06	1.26479e+06	1.14449e+06	1.10089e+06	1.20253e+06	1.3799e+06	1.21499e+06	1.27709e+06	1.29194e+06	1.12993e+06	1.16365e+06	1.23264e+06	1.25115e+06	1.14307e+06	1.042e+06	1.14273e+06	993709	1.05399e+06	1.25441e+06	1.18972e+06	1.16432e+06	1.20961e+06	1.13709e+06	1.06305e+06	1.09809e+06	1.16229e+06	1.20825e+06
Orotic acid	3.97	level1	155.01	129.8	NEG	1.02252e+07	8.82204e+06	8.99685e+06	8.62287e+06	9.27129e+06	9.42996e+06	8.8092e+06	8.64471e+06	9.02978e+06	1.20521e+07	1.10895e+07	1.12187e+07	1.14651e+07	1.26589e+07	1.12879e+07	1.03434e+07	1.16418e+07	1.21364e+07	1.31679e+07	1.05569e+07	3.37411e+06	5.35718e+06	4.26396e+06	4.92276e+06	3.89012e+06	6.14542e+06	4.0561e+06	4.19172e+06	4.17377e+06	5.05238e+06	4.08949e+06	3.08022e+06	2.96719e+06	2.99728e+06	3.87251e+06	3.7517e+06	3.66174e+06	3.47552e+06	3.23669e+06	3.04302e+06	7.16271e+06	7.36714e+06	6.87929e+06	6.95703e+06
LPC(17:0/0:0)	3.97	level1	492.345	116.3	POS	4.45566e+06	4.7462e+06	4.72895e+06	5.06511e+06	5.13069e+06	5.57479e+06	4.48624e+06	4.87306e+06	4.65107e+06	4.68057e+06	5.42716e+06	4.62535e+06	5.10101e+06	4.88129e+06	5.50359e+06	5.14466e+06	5.1913e+06	4.56796e+06	4.57879e+06	4.82201e+06	4.07913e+06	4.61235e+06	5.49392e+06	4.78237e+06	4.87275e+06	4.84477e+06	4.73429e+06	4.72279e+06	4.41925e+06	4.66876e+06	3.28822e+06	3.05552e+06	3.14453e+06	2.86821e+06	3.43426e+06	3.70765e+06	3.22247e+06	3.05358e+06	3.412e+06	3.11986e+06	4.16754e+06	4.76535e+06	4.10135e+06	4.93506e+06
alpha-Muricholic acid	3.97	level1	407.28	108.5	NEG	965242	910572	1.17693e+06	1.01115e+06	964170	922411	958892	1.00058e+06	977037	1.16701e+06	5.82357e+06	5.76124e+06	6.73553e+06	5.92859e+06	5.80074e+06	5.74956e+06	6.02276e+06	5.79919e+06	6.54181e+06	5.88409e+06	455528	624966	1.51267e+06	501594	1.01259e+06	535283	801602	975553	1.06935e+06	651351	1.89397e+06	3.0278e+06	3.3094e+06	2.25517e+06	2.06559e+06	2.16698e+06	2.42633e+06	3.11639e+06	1.92764e+06	2.95212e+06	2.4312e+06	2.73027e+06	2.31645e+06	2.42537e+06
Ile-Leu	3.97	level1	245.186	108.3	POS	3.03555e+06	3.42333e+06	2.63509e+06	5.2184e+06	3.90326e+06	2.89986e+06	4.39733e+06	4.15991e+06	2.97469e+06	6.99613e+06	2.17372e+06	3.84755e+06	3.58454e+07	2.62629e+06	3.61504e+06	4.11699e+06	2.97225e+06	2.92934e+06	2.12932e+06	2.72279e+06	5.34893e+06	5.38374e+06	3.832e+07	1.92061e+06	1.8157e+07	2.41216e+06	1.60132e+07	1.49137e+07	2.46162e+07	4.12907e+06	4.70059e+06	4.47104e+07	3.00314e+07	2.12218e+06	3.94458e+06	2.78687e+06	4.68559e+06	3.47283e+07	5.79302e+06	2.13778e+07	7.0378e+06	2.39507e+06	2.57357e+06	3.38179e+06
Levulinic acid	3.97	level1	115.04	108.3	NEG	2.7516e+06	3.27013e+06	2.99399e+06	3.12216e+06	5.1742e+06	3.04805e+06	3.75745e+06	3.29449e+06	2.91268e+06	2.89424e+06	2.68963e+06	2.51616e+06	3.00529e+06	2.34866e+06	2.75569e+06	2.74937e+06	2.68059e+06	2.49829e+06	2.68453e+06	3.21575e+06	2.46679e+06	3.0581e+06	3.5381e+06	3.04711e+06	3.1383e+06	3.12026e+06	3.04055e+06	3.05031e+06	3.38523e+06	3.39258e+06	3.43544e+06	4.83843e+06	4.66906e+06	3.96176e+06	4.0646e+06	3.76866e+06	4.4518e+06	4.60682e+06	4.30687e+06	4.57165e+06	5.23377e+06	3.45109e+06	3.39901e+06	3.40305e+06
Adenosine	3.97	level1	268.104	80.6	POS	367965	351257	403980	392774	419390	428083	329791	365329	418641	571505	160782	194396	661242	153884	118896	121235	175578	165662	161631	156601	372405	517004	782196	352600	477356	365835	562858	546506	618615	412044	397313	808264	725164	365255	470504	336676	354269	889106	386028	708490	524333	387751	329015	262038
5,6-Dihydrouridine	3.97	level1	245.078	77.2	NEG	1.09148e+06	1.08249e+06	1.17036e+06	1.18539e+06	1.10821e+06	1.1378e+06	1.24752e+06	1.08192e+06	1.08548e+06	1.13425e+06	1.52209e+06	1.63495e+06	1.78501e+06	1.5734e+06	1.65767e+06	1.63742e+06	1.66126e+06	1.622e+06	1.65951e+06	1.56044e+06	1.24404e+06	1.39067e+06	1.54145e+06	1.45269e+06	1.41007e+06	1.44052e+06	1.41941e+06	1.43236e+06	1.49031e+06	1.35698e+06	1.4268e+06	1.41248e+06	1.40134e+06	1.28819e+06	1.45361e+06	1.47e+06	1.35988e+06	1.51745e+06	1.46502e+06	1.41099e+06	1.30012e+06	1.34529e+06	1.39978e+06	1.43065e+06
Taurochenodeoxycholic acid	3.97	level1	500.304	51	POS	3.55393e+06	5.33095e+06	3.46319e+06	3.73346e+06	2.51386e+06	3.43259e+06	2.51713e+06	2.40202e+06	5.33057e+06	3.91834e+06	1.60479e+06	1.57764e+06	1.70398e+06	2.79655e+06	681118	2.63329e+06	1.78618e+06	1.81126e+06	2.00452e+06	1.66395e+06	5.94404e+06	9.15123e+06	6.43496e+06	9.52052e+06	5.98427e+06	5.65232e+06	9.99679e+06	1.0212e+07	6.07579e+06	4.68764e+06	1.35672e+06	1.96838e+06	2.24785e+06	2.52865e+06	1.56082e+06	2.37927e+06	1.86361e+06	3.22458e+06	1.6836e+06	1.77122e+06	2.53853e+06	3.00823e+06	3.21649e+06	5.51045e+06
7-Ketolithocholic acid	3.97	level1	389.269	39.5	NEG	8.87674e+06	6.39347e+06	9.9095e+06	7.92717e+06	7.04535e+06	1.02694e+07	1.01137e+07	7.50805e+06	8.55677e+06	1.03384e+07	6.05349e+06	6.22039e+06	1.12921e+07	6.90265e+06	9.42999e+06	6.91994e+06	6.44094e+06	6.28588e+06	6.818e+06	8.42893e+06	7.61983e+06	6.25056e+06	1.12582e+07	6.30769e+06	8.55296e+06	6.00857e+06	7.98589e+06	9.10893e+06	9.6296e+06	5.26034e+06	4.90169e+06	1.60103e+07	8.34428e+06	5.5814e+06	4.98964e+06	5.72398e+06	4.83827e+06	1.05556e+07	4.91163e+06	8.68425e+06	8.38732e+06	6.79378e+06	9.59108e+06	6.96997e+06
N1-Methyl-2-pyridone-5-carboxamide	3.97	level1	153.066	34.1	POS	3.39105e+07	4.4954e+07	3.42672e+07	4.60935e+07	4.65228e+07	5.00978e+07	4.51519e+07	5.28632e+07	6.32835e+07	2.9478e+07	662311	3.92157e+07	3.37315e+07	5.08067e+07	3.96594e+07	4.44059e+07	4.06379e+07	3.31973e+07	5.46639e+07	4.63015e+07	3.59845e+07	2.03375e+07	1.6628e+07	1.90389e+07	1.70726e+07	2.01921e+07	1.6308e+07	1.75265e+07	1.54989e+07	1.38242e+07	9.19986e+06	1.86082e+07	1.16539e+07	2.25226e+07	1.27752e+07	9.18865e+06	1.08744e+07	1.53122e+07	9.6644e+06	1.36853e+07	5.8013e+07	1.26074e+07	4.42166e+07	3.36693e+07
3,5-Dimethoxybenzoic acid	3.97	level1	181.05	33.8	NEG	1.42295e+06	1.6628e+06	1.45782e+06	1.5061e+06	1.52861e+06	1.36726e+06	1.38909e+06	1.37114e+06	1.92017e+06	1.6089e+06	2.93702e+06	3.01267e+06	2.74838e+06	2.9944e+06	3.03258e+06	3.25366e+06	3.17654e+06	2.93751e+06	3.05144e+06	3.04433e+06	3.0865e+06	2.34529e+06	2.3899e+06	2.86845e+06	2.40988e+06	2.62517e+06	2.36942e+06	2.45719e+06	2.25793e+06	2.84729e+06	2.14799e+06	2.32784e+06	2.38148e+06	2.67052e+06	2.48961e+06	2.26452e+06	2.23464e+06	2.34012e+06	2.33167e+06	2.20182e+06	2.34282e+06	2.68376e+06	2.26799e+06	2.20074e+06
1-Methylpyrrolidine	3.97	level1	86.0963	21.6	POS	1.1702e+06	940028	1.1403e+06	668450	974776	895529	733314	1.0484e+06	2.08203e+06	1.63156e+06	1.01865e+06	1.20118e+06	1.16354e+06	1.33387e+06	943947	680508	979681	1.27743e+06	2.07185e+06	817295	890005	1.6648e+06	828931	1.46527e+06	1.1484e+06	1.85527e+06	996205	839176	1.13411e+06	1.72678e+06	2.36696e+06	960055	768136	1.33948e+06	1.31322e+06	910164	826252	742404	920865	875044	1.7313e+06	1.86206e+06	524616	995040
2-Piperidone	3.97	level1	100.076	21.6	POS	750016	705194	929701	1.7893e+06	697772	898310	823934	1.25853e+06	690234	1.10408e+06	912722	922953	709113	982247	902385	1.01162e+06	494675	789611	1.09486e+06	781099	735909	664567	647986	660525	751453	811398	806097	896690	787882	834377	906742	787274	952787	953941	1.20144e+06	1.01505e+06	847939	734134	888617	943458	1.06259e+06	884580	706679	938816
Nonadecanoic acid	3.97	level1	297.28	18.6	NEG	7.94034e+06	4.54703e+06	6.64309e+06	6.62726e+06	6.73335e+06	7.6441e+06	4.84276e+06	4.33513e+06	3.90879e+06	4.22037e+06	4.5232e+06	6.75215e+06	6.27473e+06	3.98976e+06	6.73042e+06	3.57864e+06	3.65922e+06	4.19545e+06	4.1701e+06	4.40664e+06	4.4625e+06	5.64097e+06	5.00661e+06	4.9569e+06	8.10714e+06	4.69096e+06	4.71809e+06	6.85713e+06	4.59669e+06	4.56428e+06	2.61087e+06	2.35792e+06	4.06363e+06	2.52895e+06	5.0205e+06	2.54587e+06	4.53411e+06	5.3657e+06	6.16317e+06	2.1001e+06	6.84564e+06	3.77185e+06	6.9564e+06	3.90924e+06
Pristanic acid	3.97	level1	297.28	18.6	NEG	7.94034e+06	4.54703e+06	6.64309e+06	6.62726e+06	6.73335e+06	7.6441e+06	4.84276e+06	4.33513e+06	3.90879e+06	4.22037e+06	4.5232e+06	6.75215e+06	6.27473e+06	3.98976e+06	6.73042e+06	3.57864e+06	3.65922e+06	4.19545e+06	4.1701e+06	4.40664e+06	4.4625e+06	5.64097e+06	5.00661e+06	4.9569e+06	8.10714e+06	4.69096e+06	4.71809e+06	6.85713e+06	4.59669e+06	4.56428e+06	2.61087e+06	2.35792e+06	4.06363e+06	2.52895e+06	5.0205e+06	2.54587e+06	4.53411e+06	5.3657e+06	6.16317e+06	2.1001e+06	6.84564e+06	3.77185e+06	6.9564e+06	3.90924e+06
cis-11.14-Eicosadienoic acid	3.97	level1	307.264	18.5	NEG	3.93406e+07	3.36106e+07	3.58045e+07	3.52718e+07	3.50903e+07	3.59387e+07	3.46455e+07	4.11072e+07	3.39525e+07	3.64503e+07	3.45162e+07	3.87271e+07	6.99936e+07	3.8119e+07	4.37189e+07	4.9829e+07	3.40561e+07	3.50095e+07	3.80858e+07	3.07659e+07	2.90298e+07	2.77923e+07	3.03388e+07	2.8496e+07	3.80846e+07	2.93651e+07	4.7178e+07	3.54935e+07	2.98846e+07	2.61507e+07	2.59197e+07	3.18783e+07	2.88719e+07	3.17784e+07	3.5764e+07	2.68687e+07	3.71177e+07	3.24818e+07	3.5579e+07	2.82424e+07	3.03863e+07	3.39177e+07	3.11759e+07	3.22335e+07
Tetradecyl sulfate (sodium)	3.97	level1	293.179	13.2	NEG	3.90715e+06	4.80926e+06	3.65519e+06	5.30065e+06	4.63305e+06	4.5151e+06	4.56979e+06	4.6571e+06	6.61817e+06	5.47662e+06	4.79853e+06	5.02755e+06	6.15111e+06	6.11261e+06	4.88456e+06	5.77798e+06	4.45776e+06	8.82052e+06	5.85323e+06	4.01186e+06	6.69856e+06	4.25461e+06	7.56752e+06	6.14002e+06	4.36119e+06	4.70814e+06	4.25724e+06	3.76276e+06	4.15603e+06	4.31053e+06	9.42072e+06	1.55738e+07	8.24223e+06	1.08318e+07	9.72561e+06	1.04492e+07	9.59564e+06	1.45096e+07	1.18431e+07	1.17725e+07	5.18202e+07	2.92772e+07	6.27015e+07	5.58145e+07
Hyocholic acid	3.96	level1	407.28	108.5	NEG	965242	910572	1.17693e+06	1.01115e+06	964170	922411	958892	1.00058e+06	977037	1.16701e+06	5.82357e+06	5.76124e+06	6.73553e+06	5.92859e+06	5.80074e+06	5.74956e+06	6.02276e+06	5.79919e+06	6.54181e+06	5.88409e+06	455528	624966	1.51267e+06	501594	1.01259e+06	535283	801602	975553	1.06935e+06	651351	1.89397e+06	3.0278e+06	3.3094e+06	2.25517e+06	2.06559e+06	2.16698e+06	2.42633e+06	3.11639e+06	1.92764e+06	2.95212e+06	2.4312e+06	2.73027e+06	2.31645e+06	2.42537e+06
Glutamate	3.96	level1	146.046	226.9	NEG	4.91209e+06	4.32348e+06	4.91536e+06	5.26249e+06	5.07884e+06	4.6716e+06	5.31859e+06	4.45755e+06	5.27091e+06	6.46574e+06	4.96042e+06	5.43598e+06	7.90824e+06	5.86054e+06	5.86819e+06	5.00971e+06	5.89998e+06	5.21157e+06	5.56079e+06	4.67311e+06	3.47894e+06	4.31919e+06	5.21913e+06	4.24589e+06	4.46261e+06	4.7711e+06	4.38201e+06	4.38211e+06	4.82092e+06	4.45208e+06	6.5108e+06	6.18974e+06	5.98112e+06	5.24828e+06	6.08758e+06	6.1933e+06	6.0952e+06	6.82801e+06	5.67854e+06	6.22616e+06	5.71966e+06	4.92898e+06	4.70762e+06	4.75745e+06
Asparagine	3.96	level1	133.061	221.4	POS	4.88338e+06	4.213e+06	4.81568e+06	4.59488e+06	4.6381e+06	4.47167e+06	4.79626e+06	3.9487e+06	4.88251e+06	4.80588e+06	4.2122e+06	4.20679e+06	5.14901e+06	4.86391e+06	4.55777e+06	4.46726e+06	4.41828e+06	4.18109e+06	4.95032e+06	3.66894e+06	2.53298e+06	3.26806e+06	3.8251e+06	3.20467e+06	4.00291e+06	2.85479e+06	3.35449e+06	3.61758e+06	3.66172e+06	3.25949e+06	5.23235e+06	4.45502e+06	4.80991e+06	3.41383e+06	4.31667e+06	4.64229e+06	4.5165e+06	5.09971e+06	4.45828e+06	4.61651e+06	4.68078e+06	3.85036e+06	3.66288e+06	4.12538e+06
Pipecolic acid	3.96	level1	130.086	182.7	POS	1.04609e+07	9.72942e+06	1.09482e+07	1.01086e+07	1.01929e+07	1.0286e+07	1.02874e+07	9.77328e+06	1.0718e+07	1.11785e+07	1.05081e+07	1.22784e+07	1.07517e+07	1.1588e+07	1.08751e+07	9.9394e+06	1.11814e+07	1.19604e+07	1.22065e+07	9.96053e+06	4.56023e+07	1.16487e+07	1.11817e+07	1.10326e+07	1.0669e+07	1.17145e+07	1.2027e+07	1.1101e+07	1.07944e+07	1.16653e+07	1.00624e+07	1.05469e+07	1.11055e+07	8.53326e+06	1.03076e+07	1.01367e+07	6.22682e+07	9.53138e+06	9.7062e+06	9.64811e+06	1.27126e+07	1.11831e+07	6.86982e+07	1.02813e+07
Cysteine S-sulfate	3.96	level1	201.984	180.4	POS	2.06109e+06	1.90611e+06	2.2064e+06	2.13107e+06	2.38571e+06	2.95924e+06	2.32727e+06	2.20392e+06	2.35212e+06	2.23802e+06	2.89513e+06	2.6295e+06	3.71761e+06	3.04091e+06	3.80371e+06	2.64656e+06	2.86891e+06	2.69981e+06	2.77512e+06	2.79432e+06	2.4449e+06	2.58131e+06	2.71308e+06	2.70501e+06	2.2075e+06	3.95311e+06	2.58891e+06	2.48544e+06	2.64447e+06	2.67118e+06	2.9619e+06	2.48062e+06	2.49347e+06	2.42935e+06	2.55609e+06	2.7411e+06	2.78505e+06	3.60067e+06	2.78159e+06	2.45571e+06	2.54833e+06	2.76411e+06	3.38301e+06	2.60091e+06
Dimethylglycine	3.96	level1	104.07	177.9	POS	5.28047e+07	5.1631e+07	5.31554e+07	5.4701e+07	5.39829e+07	5.32645e+07	5.58496e+07	5.09091e+07	5.6582e+07	5.60428e+07	6.76457e+07	6.83112e+07	7.08114e+07	7.22336e+07	6.93471e+07	7.0216e+07	6.83148e+07	6.95481e+07	7.17559e+07	6.7025e+07	8.78125e+07	8.48963e+07	8.184e+07	8.32021e+07	8.40079e+07	8.82266e+07	8.65094e+07	8.78685e+07	8.30817e+07	8.52922e+07	1.03747e+08	9.912e+07	9.79146e+07	1.01134e+08	1.05516e+08	1.10593e+08	1.03968e+08	1.0145e+08	1.02521e+08	1.02168e+08	7.8583e+07	8.05588e+07	8.12463e+07	7.94473e+07
3-Hydroxy-4-aminopyridine	3.96	level1	111.055	173.6	POS	3.77495e+06	3.80163e+06	3.13438e+06	3.79721e+06	3.26242e+06	3.39792e+06	3.8019e+06	7.97095e+06	38381.6	3.54221e+06	3.23532e+06	6.46479e+06	4.54863e+06	2.79582e+06	3.40558e+06	3.60055e+06	2.82418e+06	4.35235e+06	2.76737e+06	3.64449e+06	3.27144e+06	3.2502e+06	3.91371e+06	3.13149e+06	4.42657e+06	2.74563e+06	4.24592e+06	4.82883e+06	4.1621e+06	51824.1	2.41901e+06	3.54003e+06	3.81992e+06	2.65477e+06	2.49539e+06	2.73043e+06	2.41842e+06	3.69108e+06	799127	2.82732e+06	2.26751e+06	2.41894e+06	2.79515e+06	2.94494e+06
Methionine	3.96	level1	150.058	171	POS	1.70428e+08	1.38543e+08	1.51837e+08	1.49025e+08	1.51187e+08	1.46168e+08	1.49853e+08	1.48021e+08	1.75924e+08	2.13331e+08	1.11323e+08	1.12361e+08	1.21219e+08	1.38135e+08	1.18155e+08	1.09428e+08	1.15824e+08	1.13661e+08	1.33226e+08	1.06851e+08	1.32203e+08	1.82129e+08	1.57443e+08	1.56033e+08	1.48885e+08	1.88216e+08	1.51248e+08	1.61648e+08	1.48221e+08	1.7379e+08	2.18925e+08	1.84325e+08	1.77169e+08	1.87096e+08	2.20704e+08	2.22548e+08	1.90939e+08	1.85049e+08	1.8466e+08	1.8868e+08	1.7663e+08	1.68913e+08	1.53531e+08	1.50834e+08
Sorbose	3.96	level1	203.053	170.2	POS	2.07974e+07	2.15364e+07	3.34696e+07	2.15431e+07	2.23188e+07	2.25313e+07	2.22628e+07	2.19491e+07	2.05149e+07	2.51239e+07	1.45387e+07	2.42752e+07	1.53335e+07	1.47803e+07	1.49565e+07	1.56652e+07	1.53599e+07	1.54454e+07	1.47616e+07	1.47596e+07	2.69447e+07	2.4947e+07	2.56828e+07	2.64078e+07	2.64387e+07	2.70647e+07	2.73913e+07	2.80111e+07	2.72066e+07	3.9777e+07	4.59316e+07	3.10886e+07	3.32408e+07	3.33068e+07	3.35201e+07	2.73256e+07	3.43143e+07	3.29175e+07	3.52536e+07	5.06507e+07	3.57034e+07	2.55243e+07	2.6526e+07	2.6541e+07
Imidazol-1-yl-acetic acid	3.96	level1	127.05	169	POS	1.58695e+08	1.40951e+08	1.56687e+08	1.51703e+08	1.55903e+08	1.52689e+08	1.58738e+08	1.45781e+08	1.46348e+08	1.50544e+08	1.29235e+08	1.2893e+08	1.11896e+08	1.45667e+08	1.374e+08	1.20658e+08	1.41115e+08	1.30006e+08	1.30868e+08	1.29854e+08	1.06682e+08	1.18317e+08	1.09915e+08	1.18969e+08	9.49187e+07	1.48807e+08	1.09169e+08	1.00789e+08	1.04768e+08	1.17565e+08	2.63193e+07	1.76893e+07	1.73975e+07	1.81058e+07	2.58406e+07	2.69589e+07	2.36727e+07	1.76193e+07	2.38673e+07	1.85367e+07	1.32387e+08	3.92037e+06	3.70201e+06	3.31493e+06
Isoleucine	3.96	level1	132.102	166.2	POS	2.32584e+08	2.16244e+08	2.16276e+08	2.17561e+08	3.44142e+08	3.389e+08	3.58363e+08	2.14783e+08	2.28237e+08	3.28366e+08	1.92106e+08	1.95303e+08	2.25419e+08	2.06836e+08	3.18765e+08	3.20114e+08	1.91662e+08	1.97107e+08	2.12232e+08	1.82286e+08	2.0188e+08	2.4667e+08	2.46999e+08	2.29142e+08	3.11611e+08	2.40463e+08	2.28431e+08	2.37221e+08	2.28608e+08	2.43588e+08	3.15712e+08	2.97864e+08	2.67302e+08	8.6411e+07	9.72865e+07	2.99984e+08	2.84732e+08	1.02807e+08	2.68087e+08	2.77638e+08	3.12065e+08	2.33185e+08	2.18675e+08	2.27349e+08
Acetylglycine	3.96	level1	116.035	164.5	NEG	3.58684e+06	3.66047e+06	4.3442e+06	4.03049e+06	3.90135e+06	3.98664e+06	4.18356e+06	3.6955e+06	3.9237e+06	3.79634e+06	4.1219e+06	4.02889e+06	5.12009e+06	4.05123e+06	4.17186e+06	4.12851e+06	4.69567e+06	4.04907e+06	4.20103e+06	4.00146e+06	4.04657e+06	4.31498e+06	4.8104e+06	4.56112e+06	4.57709e+06	4.53002e+06	4.57186e+06	4.6016e+06	4.59225e+06	4.17197e+06	2.20907e+06	2.3051e+06	2.21193e+06	2.03883e+06	2.2225e+06	2.20256e+06	2.26251e+06	2.33303e+06	2.33342e+06	2.33354e+06	3.52539e+06	3.7863e+06	3.63308e+06	3.88669e+06
3-methylcytidine	3.96	level1	258.108	148.2	POS	1.75604e+06	1.80053e+06	1.85134e+06	1.85956e+06	1.90945e+06	1.86209e+06	1.90688e+06	1.7728e+06	1.77373e+06	1.84846e+06	2.13816e+06	2.26647e+06	2.26199e+06	2.21237e+06	2.22545e+06	2.18861e+06	2.24799e+06	2.18068e+06	2.29749e+06	2.23245e+06	2.28008e+06	2.04169e+06	2.07656e+06	2.11057e+06	2.01512e+06	2.17708e+06	2.02802e+06	2.14506e+06	2.06854e+06	2.10246e+06	1.67229e+06	1.63924e+06	1.59589e+06	2.25978e+06	1.66167e+06	1.78764e+06	1.65613e+06	1.6177e+06	1.69473e+06	1.67677e+06	1.84358e+06	1.93655e+06	1.96219e+06	2.04811e+06
Lactate	3.96	level1	89.0242	125.8	NEG	6.02191e+09	5.19945e+09	5.75311e+09	5.71607e+09	5.69494e+09	5.69841e+09	5.73436e+09	5.37778e+09	5.08572e+09	6.0899e+09	5.97365e+09	5.64383e+09	5.77637e+09	5.5599e+09	5.65084e+09	5.51786e+09	5.84554e+09	5.61472e+09	5.80802e+09	5.31431e+09	3.98402e+09	4.82758e+09	5.05057e+09	4.75116e+09	4.8463e+09	5.0439e+09	4.82002e+09	5.15549e+09	5.14643e+09	4.96385e+09	5.43933e+09	4.78386e+09	5.19815e+09	4.14736e+09	4.81995e+09	5.28139e+09	5.3067e+09	4.93165e+09	5.19854e+09	4.75542e+09	4.74717e+09	4.97532e+09	4.97379e+09	5.10014e+09
Hypoxanthine	3.96	level1	137.046	77.5	POS	1.20854e+06	918038	732448	1.29074e+06	968821	726230	884215	1.16272e+06	986024	1.72425e+06	408836	944003	3.6008e+06	1.18243e+06	1.1639e+06	925138	729895	1.02126e+06	841486	684874	1.15695e+06	1.85425e+06	3.94147e+06	773686	1.96923e+06	880744	2.01408e+06	1.69069e+06	2.48988e+06	1.24157e+06	1.40198e+06	6.66199e+06	3.00519e+06	238305	1.10358e+06	650118	865865	3.07769e+06	1.19647e+06	2.22686e+06	1.85935e+06	823751	748664	953601
Daltogen	3.96	level1	150.112	64.6	POS	1.19696e+06	1.03959e+06	764201	2.31314e+06	1.33052e+06	1.74657e+06	1.45179e+06	1.80219e+06	1.21462e+06	1.08744e+06	920722	1.71594e+06	1.83631e+06	1.62574e+06	1.17238e+06	1.15625e+06	1.76389e+06	858104	1.00443e+06	1.208e+06	1.81768e+06	1.37565e+06	2.45839e+06	1.10305e+06	3.02259e+06	1.49382e+06	1.856e+06	3.20389e+06	2.98213e+06	1.4178e+06	1.48927e+06	2.16575e+06	1.76773e+06	2.4059e+06	1.17028e+06	1.64963e+06	1.57722e+06	2.10497e+06	1.57879e+06	2.4455e+06	3.43526e+06	4.17441e+06	3.96564e+06	4.20988e+06
N-Acetylhistamine	3.96	level1	154.097	55.9	POS	5.90092e+06	6.32535e+06	6.39956e+06	6.27522e+06	6.54458e+06	6.97146e+06	6.42516e+06	6.37582e+06	7.06576e+06	5.92915e+06	9.66528e+06	1.0771e+07	9.83322e+06	9.9538e+06	9.83701e+06	9.97951e+06	9.68866e+06	9.55694e+06	1.02615e+07	1.05489e+07	6.93063e+06	7.32658e+06	7.04119e+06	7.35475e+06	7.02159e+06	7.10266e+06	7.08098e+06	7.12753e+06	7.10114e+06	6.71846e+06	8.17171e+06	9.21717e+06	8.35958e+06	9.14148e+06	8.77964e+06	8.32638e+06	8.56916e+06	9.16744e+06	8.22216e+06	8.4082e+06	8.73921e+06	8.73531e+06	8.63128e+06	8.26802e+06
Pyruvate	3.96	level1	87.0086	51.7	NEG	3.99973e+09	2.64534e+09	4.03893e+09	4.39702e+09	2.8437e+09	2.85563e+09	2.92052e+09	2.83239e+09	2.99818e+09	4.28272e+09	2.22178e+09	2.36614e+09	2.31146e+09	2.29717e+09	3.72902e+09	3.5869e+09	3.53892e+09	2.20093e+09	3.64054e+09	3.45532e+09	2.4411e+09	2.40932e+09	2.36661e+09	2.37296e+09	2.30942e+09	2.34415e+09	3.60607e+09	2.32344e+09	2.22854e+09	2.25437e+09	2.36769e+09	2.34022e+09	3.32417e+09	2.36551e+09	3.57937e+09	2.32029e+09	2.23509e+09	2.28201e+09	2.26796e+09	2.21666e+09	2.70203e+09	2.56729e+09	2.528e+09	3.7674e+09
Isovaleric acid	3.96	level1	101.061	38.5	NEG	3.38624e+06	3.47071e+06	3.41405e+06	3.27205e+06	3.57858e+06	3.46692e+06	3.52626e+06	3.65224e+06	3.42744e+06	3.53051e+06	3.37893e+06	4.08379e+06	3.91659e+06	3.63032e+06	3.53196e+06	3.55505e+06	3.74625e+06	2.87403e+06	3.98211e+06	3.14122e+06	3.51304e+06	3.95946e+06	3.58658e+06	5.78212e+06	3.47441e+06	3.85266e+06	3.12993e+06	3.82334e+06	3.24339e+06	5.51123e+06	3.4283e+06	3.62972e+06	3.5089e+06	3.81052e+06	3.49278e+06	3.96773e+06	3.76914e+06	3.6102e+06	3.72895e+06	3.76609e+06	3.9236e+06	3.75132e+06	4.16823e+06	3.75686e+06
Valeric acid	3.96	level1	101.061	38.5	NEG	3.38624e+06	3.47071e+06	3.41405e+06	3.27205e+06	3.57858e+06	3.46692e+06	3.52626e+06	3.65224e+06	3.42744e+06	3.53051e+06	3.37893e+06	4.08379e+06	3.91659e+06	3.63032e+06	3.53196e+06	3.55505e+06	3.74625e+06	2.87403e+06	3.98211e+06	3.14122e+06	3.51304e+06	3.95946e+06	3.58658e+06	5.78212e+06	3.47441e+06	3.85266e+06	3.12993e+06	3.82334e+06	3.24339e+06	5.51123e+06	3.4283e+06	3.62972e+06	3.5089e+06	3.81052e+06	3.49278e+06	3.96773e+06	3.76914e+06	3.6102e+06	3.72895e+06	3.76609e+06	3.9236e+06	3.75132e+06	4.16823e+06	3.75686e+06
5,2'-O-Dimethyluridine	3.96	level1	271.093	30.5	NEG	644466	704861	658549	637729	774764	748661	826448	729606	746283	644948	849005	715608	842500	812007	785201	916274	835597	837991	797277	777112	674653	719041	695389	842772	734642	756271	642815	857904	683539	657115	873323	951090	939115	972633	930843	984040	813509	893983	873609	882150	824566	800928	792786	723082
Nicotinamide	3.96	level1	123.055	27.4	POS	3.48132e+07	3.55333e+07	3.21567e+07	4.27008e+07	3.62537e+07	3.93588e+07	3.53686e+07	3.63138e+07	3.49843e+07	3.62434e+07	4.49487e+07	4.777e+07	5.20482e+07	5.24356e+07	4.22156e+07	5.16868e+07	4.11252e+07	4.39237e+07	5.07161e+07	4.23658e+07	4.46613e+07	3.82566e+07	4.34543e+07	4.3713e+07	4.56307e+07	3.87784e+07	4.07829e+07	4.22133e+07	4.08988e+07	3.45455e+07	4.02531e+07	4.28358e+07	4.97561e+07	4.2547e+07	4.33556e+07	3.89122e+07	4.39111e+07	4.32001e+07	3.92272e+07	4.56e+07	4.56203e+07	4.70255e+07	5.01336e+07	4.02269e+07
N-Methylnicotinamide	3.96	level1	137.071	22.8	POS	2.95592e+06	3.20409e+06	2.66927e+06	3.09551e+06	2.98076e+06	3.08539e+06	2.97548e+06	3.6082e+06	3.22741e+06	3.18536e+06	4.3039e+06	4.07886e+06	3.79198e+06	3.84412e+06	3.51352e+06	4.25478e+06	3.94715e+06	4.28367e+06	4.01769e+06	3.94356e+06	1.55015e+06	1.67594e+06	1.46257e+06	1.81621e+06	1.5604e+06	1.9017e+06	2.02714e+06	1.87487e+06	1.55464e+06	1.58544e+06	1.54631e+06	1.50773e+06	1.36197e+06	1.48173e+06	1.34648e+06	1.55633e+06	1.41247e+06	1.10681e+06	1.27024e+06	1.24149e+06	2.40346e+06	2.58107e+06	2.88396e+06	2.60389e+06
Eicosapentaenoic acid	3.96	level1	301.217	19.2	NEG	1.97038e+07	4.9628e+07	4.65863e+07	1.99296e+07	4.95269e+07	5.34468e+07	2.07939e+07	2.4556e+07	2.4085e+07	5.1726e+07	2.11825e+07	5.9048e+07	5.57619e+07	2.55777e+07	2.69422e+07	5.59474e+07	2.05019e+07	2.43033e+07	2.09505e+07	2.13434e+07	3.45527e+07	2.54298e+07	2.64302e+07	2.34261e+07	5.7788e+07	2.75034e+07	2.34003e+07	2.07472e+07	2.1831e+07	2.16578e+07	1.51344e+07	3.8509e+07	3.84448e+07	4.13866e+07	4.47967e+07	3.83144e+07	2.25928e+07	1.91789e+07	3.02636e+07	1.78417e+07	2.1008e+07	2.3126e+07	2.3954e+07	2.42924e+07
Nervonic acid	3.96	level1	365.342	19.2	NEG	1.6562e+07	9.95079e+06	9.08233e+06	1.17124e+07	9.94225e+06	1.04732e+07	1.4411e+07	1.66822e+07	9.89839e+06	9.21421e+06	1.4622e+07	1.30663e+07	9.51399e+06	7.77821e+06	1.17953e+07	9.97988e+06	8.4291e+06	8.76181e+06	1.70826e+07	1.15318e+07	2.06189e+07	1.89213e+07	1.50342e+07	1.67243e+07	1.57179e+07	1.67816e+07	1.77064e+07	2.61853e+07	1.88034e+07	2.23984e+07	9.56073e+06	9.71819e+06	9.56496e+06	9.29923e+06	7.67523e+06	7.91749e+06	9.64865e+06	8.23285e+06	7.24632e+06	6.71918e+06	1.08574e+07	1.10464e+07	9.47136e+06	9.08134e+06
Arachidonic acid (AA)	3.96	level1	303.233	18.7	NEG	4.50308e+08	8.33192e+08	4.78912e+08	3.84279e+08	8.82838e+08	9.1496e+08	4.78464e+08	5.16568e+08	8.85716e+08	8.95934e+08	3.7834e+08	8.1769e+08	8.41914e+08	4.35396e+08	8.6975e+08	8.85514e+08	3.84896e+08	4.50441e+08	4.08345e+08	3.65936e+08	9.01416e+08	4.24783e+08	4.70982e+08	3.8117e+08	8.09671e+08	4.96405e+08	4.02524e+08	4.39961e+08	3.60419e+08	3.78049e+08	2.67234e+08	3.09999e+08	2.65475e+08	3.0963e+08	6.07408e+08	2.93623e+08	6.74156e+08	3.2919e+08	6.03287e+08	3.03957e+08	3.53887e+08	4.16219e+08	4.22837e+08	4.1734e+08
cis-11-Eicosenoic acid	3.96	level1	309.28	18.5	NEG	4.31624e+07	5.78804e+07	5.34633e+07	5.81774e+07	4.26014e+07	4.36654e+07	4.32442e+07	6.59813e+07	4.18386e+07	3.77596e+07	4.24879e+07	4.07911e+07	7.3019e+07	6.22866e+07	7.31251e+07	7.7508e+07	3.57537e+07	4.00071e+07	4.65034e+07	3.74096e+07	5.71305e+07	5.36302e+07	9.16661e+07	5.86011e+07	6.82083e+07	5.55967e+07	8.9794e+07	6.4317e+07	5.52866e+07	5.91686e+07	4.63026e+07	2.65479e+07	4.56216e+07	2.79627e+07	5.26449e+07	2.27481e+07	3.83123e+07	2.89258e+07	3.76124e+07	4.62222e+07	4.01186e+07	3.87071e+07	4.00533e+07	3.80052e+07
5-Hydroxyindole	3.96	level1	134.06	14.3	POS	1.35694e+07	1.34219e+07	1.46152e+07	1.62485e+07	1.29534e+07	1.53026e+07	1.553e+07	1.44487e+07	1.47874e+07	1.50652e+07	1.67085e+07	1.63057e+07	1.8163e+07	1.8615e+07	1.74654e+07	1.77095e+07	1.87736e+07	1.82966e+07	1.78141e+07	1.73943e+07	1.58354e+07	1.7371e+07	2.03221e+07	1.92652e+07	1.98388e+07	1.98833e+07	1.84611e+07	1.85924e+07	1.90039e+07	1.85927e+07	1.71177e+07	1.69603e+07	1.73427e+07	1.7013e+07	1.81747e+07	1.84323e+07	1.69496e+07	1.73892e+07	1.84973e+07	1.74908e+07	1.51243e+07	1.59588e+07	1.4664e+07	1.67527e+07
Menadione bisulfite (sodium)	3.96	level1	253.017	13.9	NEG	4.21208e+06	3.41334e+06	4.00559e+06	3.47364e+06	3.63436e+06	4.03769e+06	4.29249e+06	3.95103e+06	3.38849e+06	4.17467e+06	8.9163e+06	9.52747e+06	9.31414e+06	1.05997e+07	9.04452e+06	9.97433e+06	9.831e+06	9.26729e+06	1.03516e+07	9.82933e+06	4.76226e+06	5.91158e+06	5.67098e+06	5.82491e+06	5.27764e+06	6.03752e+06	5.48105e+06	5.89138e+06	5.8532e+06	6.81281e+06	3.03958e+06	3.05709e+06	2.58326e+06	2.77594e+06	3.46245e+06	3.25234e+06	3.15325e+06	3.21624e+06	3.76419e+06	3.27645e+06	5.31784e+06	5.90679e+06	5.42638e+06	5.52402e+06
Cholesteryl sulfate	3.96	level1	465.304	13.2	NEG	4.6631e+08	4.62413e+08	4.44149e+08	4.59103e+08	5.30662e+08	5.00546e+08	4.85669e+08	4.5346e+08	4.53923e+08	5.20007e+08	5.35336e+08	6.87534e+08	5.85444e+08	5.35495e+08	5.98725e+08	5.42656e+08	5.75839e+08	5.94206e+08	5.57393e+08	6.03736e+08	4.18242e+08	5.95833e+08	5.0746e+08	5.21562e+08	4.74303e+08	4.82343e+08	5.12386e+08	4.51223e+08	5.77107e+08	4.52916e+08	27200	3.06225e+08	91680.2	2.78736e+08	3.32541e+08	3.25379e+08	3.32526e+08	3.3775e+08	3.55086e+08	3.23637e+08	4.4047e+08	4.33899e+08	4.65956e+08	4.43248e+08
MeAIB	3.95	level1	118.086	179.3	POS	1.72182e+08	1.73011e+08	1.71893e+08	2.71435e+08	1.79495e+08	1.75906e+08	1.85899e+08	1.65811e+08	1.83776e+08	1.81613e+08	1.63157e+08	1.63944e+08	1.76017e+08	1.71999e+08	1.70648e+08	1.65643e+08	1.66998e+08	1.6308e+08	1.69589e+08	1.59785e+08	1.45657e+08	1.47563e+08	1.61136e+08	1.49285e+08	1.54507e+08	1.59368e+08	1.55913e+08	1.59368e+08	1.55547e+08	1.47519e+08	1.8793e+08	1.90604e+08	1.85977e+08	1.82163e+08	1.88656e+08	1.97031e+08	1.89107e+08	1.95098e+08	1.9107e+08	1.92514e+08	1.69216e+08	1.73095e+08	1.69602e+08	1.71001e+08
Ursocholic acid	3.95	level1	407.28	133.8	NEG	1.69539e+07	1.59703e+07	1.65371e+07	1.73029e+07	1.73632e+07	1.73001e+07	1.77863e+07	1.6449e+07	1.64368e+07	1.75724e+07	4.69825e+07	4.68702e+07	5.07901e+07	4.75416e+07	4.90249e+07	4.74545e+07	4.91063e+07	4.82123e+07	4.89358e+07	4.71639e+07	1.51682e+07	1.60951e+07	1.76997e+07	1.63735e+07	1.71989e+07	1.69351e+07	1.74554e+07	1.72448e+07	1.76881e+07	1.6601e+07	3.71988e+07	3.71673e+07	3.86349e+07	3.60069e+07	3.71679e+07	4.03912e+07	3.75609e+07	3.91131e+07	3.8797e+07	3.89445e+07	2.8853e+07	2.90326e+07	2.93428e+07	3.0218e+07
3alpha-Hydroxy-6-oxo-5alpha-cholan-24-oic acid	3.95	level1	389.269	39.5	NEG	8.87674e+06	6.39347e+06	9.9095e+06	7.92717e+06	7.04535e+06	1.02694e+07	1.01137e+07	7.50805e+06	8.55677e+06	1.03384e+07	6.05349e+06	6.22039e+06	1.12921e+07	6.90265e+06	9.42999e+06	6.91994e+06	6.44094e+06	6.28588e+06	6.818e+06	8.42893e+06	7.61983e+06	6.25056e+06	1.12582e+07	6.30769e+06	8.55296e+06	6.00857e+06	7.98589e+06	9.10893e+06	9.6296e+06	5.26034e+06	4.90169e+06	1.60103e+07	8.34428e+06	5.5814e+06	4.98964e+06	5.72398e+06	4.83827e+06	1.05556e+07	4.91163e+06	8.68425e+06	8.38732e+06	6.79378e+06	9.59108e+06	6.96997e+06
3alpha-Hydroxy-12-oxo-5beta-cholan-24-oic acid	3.95	level1	389.269	39.5	NEG	8.87674e+06	6.39347e+06	9.9095e+06	7.92717e+06	7.04535e+06	1.02694e+07	1.01137e+07	7.50805e+06	8.55677e+06	1.03384e+07	6.05349e+06	6.22039e+06	1.12921e+07	6.90265e+06	9.42999e+06	6.91994e+06	6.44094e+06	6.28588e+06	6.818e+06	8.42893e+06	7.61983e+06	6.25056e+06	1.12582e+07	6.30769e+06	8.55296e+06	6.00857e+06	7.98589e+06	9.10893e+06	9.6296e+06	5.26034e+06	4.90169e+06	1.60103e+07	8.34428e+06	5.5814e+06	4.98964e+06	5.72398e+06	4.83827e+06	1.05556e+07	4.91163e+06	8.68425e+06	8.38732e+06	6.79378e+06	9.59108e+06	6.96997e+06
6-Methylnicotinamide	3.95	level1	137.071	22.8	POS	2.95592e+06	3.20409e+06	2.66927e+06	3.09551e+06	2.98076e+06	3.08539e+06	2.97548e+06	3.6082e+06	3.22741e+06	3.18536e+06	4.3039e+06	4.07886e+06	3.79198e+06	3.84412e+06	3.51352e+06	4.25478e+06	3.94715e+06	4.28367e+06	4.01769e+06	3.94356e+06	1.55015e+06	1.67594e+06	1.46257e+06	1.81621e+06	1.5604e+06	1.9017e+06	2.02714e+06	1.87487e+06	1.55464e+06	1.58544e+06	1.54631e+06	1.50773e+06	1.36197e+06	1.48173e+06	1.34648e+06	1.55633e+06	1.41247e+06	1.10681e+06	1.27024e+06	1.24149e+06	2.40346e+06	2.58107e+06	2.88396e+06	2.60389e+06
2-Methylnicotinamide	3.95	level1	137.071	22.8	POS	2.95592e+06	3.20409e+06	2.66927e+06	3.09551e+06	2.98076e+06	3.08539e+06	2.97548e+06	3.6082e+06	3.22741e+06	3.18536e+06	4.3039e+06	4.07886e+06	3.79198e+06	3.84412e+06	3.51352e+06	4.25478e+06	3.94715e+06	4.28367e+06	4.01769e+06	3.94356e+06	1.55015e+06	1.67594e+06	1.46257e+06	1.81621e+06	1.5604e+06	1.9017e+06	2.02714e+06	1.87487e+06	1.55464e+06	1.58544e+06	1.54631e+06	1.50773e+06	1.36197e+06	1.48173e+06	1.34648e+06	1.55633e+06	1.41247e+06	1.10681e+06	1.27024e+06	1.24149e+06	2.40346e+06	2.58107e+06	2.88396e+06	2.60389e+06
2-Methylbenzoxazole	3.95	level1	134.06	14.3	POS	1.35694e+07	1.34219e+07	1.46152e+07	1.62485e+07	1.29534e+07	1.53026e+07	1.553e+07	1.44487e+07	1.47874e+07	1.50652e+07	1.67085e+07	1.63057e+07	1.8163e+07	1.8615e+07	1.74654e+07	1.77095e+07	1.87736e+07	1.82966e+07	1.78141e+07	1.73943e+07	1.58354e+07	1.7371e+07	2.03221e+07	1.92652e+07	1.98388e+07	1.98833e+07	1.84611e+07	1.85924e+07	1.90039e+07	1.85927e+07	1.71177e+07	1.69603e+07	1.73427e+07	1.7013e+07	1.81747e+07	1.84323e+07	1.69496e+07	1.73892e+07	1.84973e+07	1.74908e+07	1.51243e+07	1.59588e+07	1.4664e+07	1.67527e+07
Prolylhydroxyproline	3.95	level1	229.118	241.4	POS	3.76691e+07	3.96753e+07	3.31212e+07	4.66227e+07	4.39343e+07	4.62624e+07	4.72714e+07	3.43935e+07	3.80266e+07	4.04802e+07	4.5999e+07	6.03569e+07	6.36269e+07	5.99372e+07	6.45094e+07	4.84854e+07	6.01762e+07	6.23524e+07	4.6296e+07	5.65847e+07	3.55396e+07	3.93698e+07	5.75948e+07	3.84628e+07	5.31438e+07	5.15591e+07	5.30638e+07	4.48365e+07	5.69213e+07	5.39455e+07	6.47323e+07	1.08595e+08	1.01485e+08	1.00802e+08	8.53739e+07	1.07041e+08	1.00752e+08	1.02351e+08	1.07155e+08	1.04638e+08	5.48629e+07	4.36239e+07	5.15383e+07	4.93095e+07
Glycerophosphocholine	3.95	level1	258.11	224.8	POS	3.73183e+08	3.71667e+08	3.72021e+08	3.97291e+08	3.75664e+08	3.74702e+08	4.27753e+08	3.70425e+08	3.64271e+08	4.03232e+08	4.4361e+08	4.45113e+08	5.21205e+08	4.45779e+08	4.5512e+08	4.55798e+08	4.44904e+08	4.37529e+08	4.34485e+08	4.23848e+08	3.46964e+08	4.04657e+08	4.45777e+08	3.98687e+08	4.04547e+08	3.72268e+08	4.01626e+08	4.04339e+08	4.17338e+08	3.91372e+08	4.45106e+08	4.82484e+08	4.63064e+08	3.76826e+08	4.31583e+08	4.19995e+08	4.23748e+08	4.89594e+08	4.38323e+08	4.67298e+08	4.20086e+08	3.90675e+08	4.15555e+08	4.56254e+08
Serine	3.95	level1	106.05	219.2	POS	5.07658e+06	4.41263e+06	5.47824e+06	5.20887e+06	5.53394e+06	4.69264e+06	5.2212e+06	4.57292e+06	4.89729e+06	5.45351e+06	3.85116e+06	4.20582e+06	5.23896e+06	4.33324e+06	4.60354e+06	3.41051e+06	4.76909e+06	4.00616e+06	4.24289e+06	3.68573e+06	2.24029e+06	3.19632e+06	4.06674e+06	3.40909e+06	3.49163e+06	3.8294e+06	3.35376e+06	3.37921e+06	3.41567e+06	3.81787e+06	8.01184e+06	3.93502e+06	3.47605e+06	5.16034e+06	4.0584e+06	3.76593e+06	3.94226e+06	3.72159e+06	4.41841e+06	4.26493e+06	3.43278e+06	3.27742e+06	3.91325e+06	3.6946e+06
N6-Acetyllysine	3.95	level1	189.123	204.4	POS	328718	211924	289951	293171	278167	306964	256273	315121	385356	319679	348690	323088	443281	341117	340959	341849	423915	319749	340544	283918	408270	478065	525047	394635	417874	458909	414997	350696	383493	540372	492764	498594	552913	374778	445710	361030	499372	531898	393743	424462	544139	453992	339923	358398
5-Aminolevulinic acid	3.95	level1	130.051	202.8	NEG	4.12993e+06	4.05037e+06	4.39217e+06	4.4794e+06	4.45395e+06	4.5679e+06	4.75941e+06	4.2166e+06	4.59126e+06	4.2821e+06	6.84838e+06	6.83137e+06	7.58912e+06	6.94316e+06	7.04541e+06	6.8516e+06	7.07859e+06	6.80746e+06	6.90375e+06	6.58789e+06	3.83601e+06	3.78036e+06	4.33036e+06	3.97269e+06	4.04189e+06	4.26538e+06	4.03354e+06	4.17021e+06	4.19964e+06	4.06865e+06	4.70853e+06	4.915e+06	4.66775e+06	4.68623e+06	4.57637e+06	4.93889e+06	4.87273e+06	4.87451e+06	4.86931e+06	4.99632e+06	4.93303e+06	5.16008e+06	5.0207e+06	5.10011e+06
4-(dimethylamino)butanoate	3.95	level1	132.102	198.4	POS	3.65099e+08	7.79188e+06	8.72352e+06	7.77678e+06	3.59028e+08	7.49106e+06	7.44552e+06	2.17567e+08	3.44517e+08	3.94856e+08	8.44259e+06	8.72829e+06	7.81282e+06	43304.8	8.6092e+06	7.73091e+06	9.36947e+06	8.88268e+06	9.80477e+06	8.04343e+06	8.53183e+06	3.10093e+08	7.97593e+06	33449.6	7.27895e+06	4.15103e+08	6.74522e+06	7.17621e+06	7.50421e+06	9.97087e+06	2.42159e+08	7.3435e+06	7.03078e+06	7.07732e+06	2.71232e+08	7.72187e+06	8.45209e+06	7.21521e+06	7.45684e+06	7.02635e+06	3.67983e+08	8.68694e+06	8.15568e+06	7.53489e+06
Ectoine	3.95	level1	141.067	196.3	NEG	406543	359006	323038	354282	343682	334042	347830	319736	326199	477724	514646	495642	541273	489362	472570	486447	490060	466342	492645	504638	582440	571184	571459	613194	576966	592324	585457	632681	569430	571954	233819	258199	349797	258104	262601	279069	257140	474461	251972	237540	415596	519106	407377	440629
3-Hydroxybutyrylcarnitine (Car(4:0-O))	3.95	level1	248.149	189.8	POS	1.00573e+07	1.1431e+07	9.23511e+06	1.20429e+07	1.13991e+07	1.17802e+07	1.20971e+07	1.08801e+07	1.61866e+07	1.03607e+07	8.51109e+06	8.39633e+06	1.087e+07	8.29666e+06	8.52345e+06	1.21392e+07	7.84742e+06	8.16269e+06	7.90494e+06	9.85253e+06	1.77605e+07	9.18699e+06	1.07646e+07	6.75992e+06	1.20339e+07	8.63864e+06	1.34663e+07	1.18754e+07	1.09696e+07	9.17302e+06	6.40245e+06	1.15568e+07	9.57021e+06	1.23834e+07	7.6301e+06	8.96046e+06	7.56986e+06	9.87469e+06	8.44443e+06	1.12795e+07	1.26063e+07	1.28558e+07	1.12266e+07	1.08439e+07
4-Hydroxyisoleucine	3.95	level1	128.072	182.4	NEG	1.12863e+06	1.2748e+06	1.07969e+06	1.13553e+06	1.13882e+06	1.07923e+06	1.44491e+06	1.16071e+06	1.23969e+06	1.20823e+06	1.41356e+06	1.14442e+06	1.18942e+06	1.45477e+06	1.20918e+06	1.12532e+06	1.35668e+06	1.14259e+06	1.13035e+06	1.11704e+06	1.09354e+06	1.2334e+06	1.30716e+06	1.50649e+06	1.40028e+06	1.27518e+06	1.19178e+06	1.19277e+06	1.39618e+06	1.20873e+06	1.04327e+06	1.04753e+06	968329	988624	1.02758e+06	1.0573e+06	1.12768e+06	1.04946e+06	977610	1.22761e+06	1.23863e+06	1.3633e+06	1.17022e+06	1.30284e+06
Pyrraline	3.95	level1	237.123	174.3	POS	197534	182728	172294	182773	166868	135190	178641	161577	216205	273932	144339	185132	925277	250638	190854	194803	191200	184517	230079	143088	241400	440937	260256	373093	266336	399474	292608	291464	280718	348855	218100	971259	151107	169160	256458	194291	161175	169226	977098	995729	279255	240228	203790	245436
Taurine	3.95	level1	124.007	173.9	NEG	2.96306e+08	2.94824e+08	3.11732e+08	3.2371e+08	3.15926e+08	3.0857e+08	3.24937e+08	3.0311e+08	3.1097e+08	3.16135e+08	2.47907e+08	2.55567e+08	2.71551e+08	2.50076e+08	2.56491e+08	2.4785e+08	2.53399e+08	2.4059e+08	2.5058e+08	2.38512e+08	3.17208e+08	3.34388e+08	3.51149e+08	3.48469e+08	3.27767e+08	3.36996e+08	3.45e+08	3.38015e+08	3.2761e+08	3.37491e+08	4.87799e+08	4.8983e+08	4.79641e+08	4.37657e+08	5.01573e+08	4.91761e+08	4.85619e+08	5.02702e+08	5.05421e+08	4.88752e+08	3.45961e+08	3.54337e+08	3.42282e+08	3.64406e+08
Trigonelline	3.95	level1	138.055	169.9	POS	1.71052e+08	1.58506e+08	1.64351e+08	1.61709e+08	1.64634e+08	1.58037e+08	1.59953e+08	1.57425e+08	1.7585e+08	1.79568e+08	2.36758e+08	2.37209e+08	2.35752e+08	2.62214e+08	2.42688e+08	2.33962e+08	2.39148e+08	2.38363e+08	2.56167e+08	2.32013e+08	1.97178e+08	2.35884e+08	2.06452e+08	2.19622e+08	2.03602e+08	2.32341e+08	2.09851e+08	2.13857e+08	2.04268e+08	2.26476e+08	2.19565e+08	1.93535e+08	1.88574e+08	1.9372e+08	2.21638e+08	2.11586e+08	2.0087e+08	1.93205e+08	1.99845e+08	1.96301e+08	2.22121e+08	2.14844e+08	2.06173e+08	2.06138e+08
Pehanorm	3.95	level1	122.081	167.6	POS	1.71302e+07	1.52518e+07	1.65076e+07	1.5751e+07	1.60398e+07	2.07616e+07	1.57332e+07	1.57124e+07	1.83948e+07	2.03395e+07	6.06875e+06	6.1505e+06	6.20923e+06	7.20653e+06	6.3255e+06	6.08786e+06	6.4875e+06	6.35408e+06	6.85956e+06	5.99875e+06	2.09677e+07	2.48937e+07	2.06682e+07	8.34402e+07	2.09499e+07	2.59062e+07	2.17503e+07	2.32994e+07	2.06299e+07	2.35413e+07	2.65507e+07	2.40516e+07	2.25042e+07	2.95074e+07	2.77736e+07	2.83273e+07	2.9083e+07	2.38199e+07	2.3634e+07	2.38871e+07	1.88239e+07	1.88368e+07	1.73055e+07	1.67104e+07
4-Acetamidobutyric acid	3.95	level1	144.066	165.1	NEG	327014	369971	377966	391844	368653	382438	382343	339810	370949	354463	640674	579293	670820	573662	641564	588009	609853	569159	594265	659385	519990	512087	536342	519623	505576	491171	543694	559480	524921	497109	415638	591628	432887	409499	440042	439055	482468	512854	488553	492476	470727	491182	474403	489226
Pantothenic acid	3.95	level1	218.103	159.1	NEG	3.22043e+07	3.19822e+07	3.33386e+07	3.4406e+07	3.34576e+07	3.33053e+07	3.49516e+07	3.1712e+07	3.4149e+07	3.35022e+07	4.40323e+07	4.73109e+07	5.38169e+07	4.69624e+07	4.83237e+07	4.61619e+07	4.71093e+07	4.63215e+07	4.65431e+07	4.44252e+07	2.89619e+07	3.36867e+07	3.73258e+07	3.41921e+07	3.39438e+07	3.51156e+07	3.33969e+07	3.53022e+07	3.48591e+07	3.3108e+07	4.81542e+07	4.92596e+07	4.51533e+07	4.12804e+07	4.79511e+07	4.83238e+07	4.70306e+07	4.91617e+07	4.75062e+07	4.82838e+07	4.02529e+07	4.02447e+07	4.02169e+07	4.09604e+07
Methylguanidine	3.95	level1	74.0713	158.2	POS	1.19216e+06	1.22536e+06	1.45032e+06	1.20048e+06	1.35549e+06	1.37168e+06	1.23757e+06	1.1423e+06	1.32391e+06	1.19672e+06	1.66742e+06	1.46232e+06	1.61778e+06	1.73234e+06	1.90194e+06	1.83306e+06	1.63426e+06	1.52584e+06	1.6654e+06	1.69157e+06	1.75831e+06	1.45562e+06	1.60838e+06	1.50375e+06	1.76555e+06	1.68993e+06	1.61893e+06	1.78746e+06	1.45646e+06	1.37813e+06	985795	1.49332e+06	1.25775e+06	1.07407e+06	1.1729e+06	987911	1.25568e+06	1.26117e+06	1.01621e+06	974822	1.48128e+06	1.33323e+06	1.77634e+06	1.39242e+06
Tiglylcarnitine (Car(5:1))	3.95	level1	244.154	155.6	POS	1.9295e+06	3.78856e+06	1.97137e+06	2.04596e+06	1.89895e+06	3.43174e+06	2.16882e+06	1.87717e+06	2.10104e+06	2.02952e+06	1.20136e+06	1.27036e+06	1.39984e+06	1.28161e+06	1.22392e+06	1.26686e+06	1.33315e+06	1.22576e+06	1.20435e+06	1.20745e+06	1.81752e+06	1.85179e+06	2.02898e+06	1.96677e+06	1.92151e+06	2.02299e+06	2.02276e+06	1.95368e+06	1.99772e+06	1.91849e+06	2.7346e+06	3.01522e+06	2.58842e+06	2.44853e+06	2.75749e+06	2.74445e+06	2.74022e+06	2.76828e+06	2.71232e+06	2.61577e+06	2.02668e+06	1.92202e+06	2.07481e+06	1.92156e+06
Glycocholic acid	3.95	level1	466.316	155.5	POS	644731	574729	639866	662852	589630	622140	669433	570096	671732	661105	1.30351e+06	1.32777e+06	1.31293e+06	1.30147e+06	1.27204e+06	1.32658e+06	1.41722e+06	1.3079e+06	1.32379e+06	1.29634e+06	1.23241e+06	1.20785e+06	68300.7	1.26699e+06	1.22083e+06	1.32052e+06	1.23613e+06	1.30193e+06	1.19139e+06	1.2261e+06	183254	171519	154199	159360	164156	177451	168770	157112	173315	164074	804750	816654	851610	847885
LPS(18:1)	3.95	level1	524.298	152.6	POS	2.06956e+06	1.73183e+06	1.99693e+06	1.85659e+06	1.88475e+06	1.83591e+06	1.91288e+06	1.87839e+06	2.02292e+06	2.39306e+06	2.19351e+06	2.41779e+06	2.41489e+06	2.76089e+06	2.56884e+06	2.15808e+06	2.49763e+06	2.39362e+06	2.55892e+06	2.22497e+06	1.2234e+06	1.87716e+06	1.69824e+06	1.79086e+06	1.45877e+06	2.07775e+06	1.44796e+06	1.51346e+06	1.58323e+06	1.82156e+06	2.07113e+06	1.6844e+06	1.59669e+06	1.52931e+06	2.01196e+06	1.99152e+06	1.92004e+06	1.59826e+06	1.70968e+06	1.70434e+06	2.27977e+06	1.97842e+06	1.93015e+06	1.79355e+06
Fructose	3.95	level1	179.056	147.9	NEG	4.60806e+06	4.24904e+06	4.71336e+06	4.65285e+06	4.54988e+06	1.03092e+07	4.61685e+06	4.47865e+06	9.54495e+06	4.66555e+06	4.19971e+06	4.14274e+06	4.49166e+06	4.26719e+06	4.1997e+06	4.01088e+06	9.32976e+06	4.00857e+06	4.31266e+06	3.9871e+06	3.43171e+06	3.66434e+06	4.12083e+06	3.66594e+06	1.02207e+07	3.65986e+06	3.70193e+06	3.75878e+06	3.66271e+06	3.77382e+06	2.75746e+06	2.79833e+06	2.88365e+06	2.53367e+06	2.70945e+06	2.60259e+06	2.68021e+06	2.87589e+06	2.76629e+06	3.03793e+06	3.8467e+06	4.03041e+06	3.82464e+06	3.96836e+06
Phenyl glucuronide	3.95	level1	269.066	140	NEG	316740	276852	253689	277938	272468	277085	268268	279710	293240	360662	1.74899e+06	1.86605e+06	1.86708e+06	2.04673e+06	1.99421e+06	1.67507e+06	1.86246e+06	1.90096e+06	2.1429e+06	1.69853e+06	384589	643220	561632	620196	552939	670284	571772	574630	579867	618736	2.09141e+06	1.59691e+06	1.59139e+06	1.41622e+06	2.11621e+06	2.05634e+06	1.90678e+06	1.70337e+06	1.72632e+06	1.72085e+06	1.1173e+06	1.09318e+06	1.11225e+06	1.0686e+06
Glycohyodeoxycholic acid	3.95	level1	448.306	132.1	NEG	716008	732952	747051	814546	745750	804025	717674	737867	826652	815031	2.11776e+06	2.20816e+06	2.10151e+06	2.19671e+06	2.06692e+06	1.95745e+06	2.17682e+06	1.99921e+06	2.16023e+06	1.98078e+06	469400	479371	603592	538583	561368	527557	558968	562091	506163	546404	139242	171236	157345	153795	161292	122288	129644	149314	165502	157894	875730	884827	886286	915651
3-AMINO-2-PIPERIDONE	3.95	level1	115.087	109.9	POS	4.10494e+06	4.09756e+06	4.02337e+06	3.77319e+06	3.97198e+06	4.20591e+06	4.07615e+06	4.25534e+06	3.83486e+06	4.13302e+06	5.23619e+06	4.53363e+06	5.87049e+06	5.46293e+06	4.99801e+06	5.34584e+06	5.65251e+06	4.76465e+06	5.74e+06	4.60173e+06	3.52027e+06	3.55627e+06	4.08561e+06	3.79937e+06	3.68184e+06	3.87327e+06	4.17711e+06	3.84975e+06	4.17222e+06	3.59942e+06	2.70635e+06	2.32876e+06	2.21541e+06	2.69871e+06	2.43319e+06	2.45631e+06	3.22755e+06	2.67034e+06	2.48241e+06	2.78121e+06	4.1453e+06	4.82995e+06	4.90183e+06	4.42804e+06
N2,N2-Dimethylguanosine	3.95	level1	312.13	104.7	POS	6.13909e+06	6.33073e+06	6.44675e+06	6.31171e+06	6.09021e+06	6.41943e+06	6.39059e+06	6.61188e+06	6.12083e+06	6.41721e+06	6.40925e+06	7.00585e+06	6.89142e+06	7.06521e+06	7.08603e+06	6.59005e+06	6.96917e+06	7.10617e+06	7.8381e+06	7.07706e+06	4.97419e+06	5.93243e+06	6.16645e+06	5.49676e+06	6.21425e+06	5.71296e+06	5.63276e+06	6.12077e+06	5.94579e+06	5.90156e+06	6.21817e+06	6.23744e+06	6.67369e+06	6.15975e+06	6.64618e+06	6.48285e+06	6.23367e+06	6.82805e+06	6.57066e+06	6.8499e+06	6.1163e+06	6.29984e+06	6.22923e+06	5.97824e+06
2-Hydroxybutyric acid	3.95	level1	103.04	102.5	NEG	5.29296e+07	5.20699e+07	5.63575e+07	5.64948e+07	5.0048e+07	6.30802e+07	5.62216e+07	5.42494e+07	5.75128e+07	5.70539e+07	3.02336e+07	3.58396e+07	3.49825e+07	3.48078e+07	3.40135e+07	3.08637e+07	3.61112e+07	3.24127e+07	3.58191e+07	2.63032e+07	5.34012e+07	6.13412e+07	6.81351e+07	6.83854e+07	5.8331e+07	5.6769e+07	6.75206e+07	5.75933e+07	5.8672e+07	7.3932e+07	5.33957e+07	5.20357e+07	5.32333e+07	5.44046e+07	5.21784e+07	5.42928e+07	5.29177e+07	5.76635e+07	6.44621e+07	5.58147e+07	4.88278e+07	5.58561e+07	5.13449e+07	6.91086e+07
LPC(18:0/0:0)	3.95	level1	524.371	101	POS	5.00762e+07	5.13603e+08	5.64588e+07	3.34099e+07	1.72234e+07	4.96024e+08	6.09963e+08	3.65127e+08	1.92822e+07	2.59013e+07	5.83867e+08	2.30311e+07	7.40987e+08	6.18741e+08	6.85216e+08	6.27689e+08	7.2994e+08	6.15984e+08	6.1683e+08	4.10934e+08	4.77525e+08	5.48961e+08	1.20965e+07	4.8993e+08	4.92496e+08	1.18697e+07	5.73813e+08	2.08582e+07	2.99891e+07	4.67106e+08	6.83793e+08	6.47842e+08	6.09858e+08	4.85903e+08	6.0848e+08	6.66272e+08	4.70432e+08	6.00856e+07	7.01151e+08	6.88859e+08	5.70875e+08	8.55596e+06	5.79998e+08	5.63291e+08
N4-Acetylcytidine	3.95	level1	286.103	72.8	POS	2.27098e+06	2.2784e+06	2.4466e+06	2.45692e+06	2.4701e+06	2.38972e+06	2.54845e+06	2.38623e+06	2.48556e+06	2.5427e+06	2.71267e+06	2.65533e+06	2.86733e+06	2.5214e+06	2.73141e+06	2.72682e+06	2.72146e+06	2.68402e+06	2.68393e+06	2.59337e+06	2.66693e+06	2.61228e+06	2.68188e+06	2.52616e+06	2.49649e+06	2.74932e+06	2.73909e+06	2.67819e+06	2.70163e+06	2.58537e+06	2.96791e+06	3.13701e+06	3.30101e+06	2.87441e+06	3.16051e+06	3.38775e+06	3.2677e+06	3.34669e+06	3.1703e+06	3.08161e+06	2.64853e+06	2.65875e+06	2.63413e+06	2.81142e+06
Indolelactic acid	3.95	level1	204.066	64.4	NEG	8.36371e+06	7.36228e+06	9.0941e+06	7.77487e+06	7.32348e+06	8.02499e+06	8.18148e+06	7.94475e+06	6.49802e+06	8.77843e+06	8.75931e+06	8.73371e+06	9.56401e+06	8.67103e+06	9.39927e+06	8.40056e+06	7.21203e+06	9.7618e+06	8.65527e+06	9.0703e+06	2.62209e+06	4.61485e+06	5.51991e+06	4.4365e+06	4.40561e+06	5.54888e+06	4.95821e+06	5.65266e+06	5.1327e+06	5.97979e+06	8.38425e+06	6.20837e+06	8.07177e+06	3.58128e+06	6.81417e+06	7.36457e+06	7.46876e+06	7.70686e+06	8.0866e+06	7.45978e+06	5.99138e+06	6.43877e+06	4.86754e+06	7.92793e+06
Isodeoxycholic acid	3.95	level1	391.285	54.9	NEG	2.86718e+07	1.54137e+07	1.66923e+07	1.5572e+07	2.74106e+07	1.58196e+07	3.07156e+07	1.51308e+07	1.43016e+07	3.11633e+07	3.12818e+07	3.11103e+07	4.01333e+07	3.0145e+07	3.2453e+07	3.41318e+07	3.08956e+07	3.27787e+07	3.06286e+07	3.15485e+07	1.53504e+07	1.36114e+07	2.34632e+07	1.12246e+07	1.56926e+07	1.14131e+07	2.89126e+07	1.73888e+07	1.70349e+07	2.14344e+07	1.93212e+07	3.33085e+07	4.1111e+07	2.4358e+07	3.15676e+07	1.95668e+07	2.02225e+07	2.7548e+07	3.31803e+07	2.36728e+07	1.3691e+07	2.01767e+07	1.97664e+07	2.0713e+07
2-Hydroxyhexanoic acid	3.95	level1	131.071	41.5	NEG	1.57483e+07	1.64688e+07	1.62456e+07	1.75195e+07	1.64419e+07	1.66466e+07	1.76315e+07	1.81206e+07	2.90301e+07	1.55319e+07	1.49345e+07	1.90534e+07	1.55718e+07	1.38233e+07	1.62436e+07	2.95152e+07	1.48069e+07	1.52015e+07	1.48019e+07	1.58129e+07	1.4947e+07	1.68638e+07	1.73553e+07	1.44044e+07	1.72603e+07	1.5143e+07	1.999e+07	1.72237e+07	1.72109e+07	1.45268e+07	3.14947e+07	2.70951e+07	2.68942e+07	2.44669e+07	2.47324e+07	2.64876e+07	2.60709e+07	2.92168e+07	2.78164e+07	2.77143e+07	1.66198e+07	1.72322e+07	1.68835e+07	1.77447e+07
2-Ketobutyric acid	3.95	level1	101.024	33.8	NEG	1.50791e+07	1.59905e+07	1.55608e+07	1.62673e+07	1.66606e+07	1.59732e+07	1.57858e+07	1.53216e+07	1.33618e+07	1.41908e+07	1.44495e+07	2.2967e+07	1.45821e+07	1.40192e+07	1.52716e+07	1.36752e+07	1.44917e+07	1.39602e+07	1.4975e+07	1.42752e+07	1.68617e+07	1.63588e+07	1.89279e+07	1.76877e+07	1.74142e+07	1.74403e+07	1.74291e+07	1.84499e+07	1.75686e+07	1.72644e+07	1.56881e+07	5.60582e+07	1.8177e+07	1.62011e+07	5.12608e+07	1.75433e+07	1.66167e+07	1.65113e+07	1.639e+07	1.52785e+07	1.42044e+07	1.48535e+07	1.66788e+07	1.60529e+07
Pantothenol	3.95	level1	204.124	29.7	NEG	151176	147679	148930	144312	193139	234614	159836	233154	122493	197162	197431	67153.2	515854	292679	155239	102683	47376.1	89844.3	72159.8	149192	542252	336302	695535	322599	353361	352717	263219	305028	383063	312078	83238.3	163447	74953.3	1.07555e+06	13704.2	584400	98315.6	193476	70038.3	124150	2.717e+06	3.01275e+06	2.8477e+06	2.87156e+06
5,6-Dihydroxyindole	3.95	level1	148.04	27.7	NEG	7.28451e+06	3.69018e+06	3.63213e+06	2.93577e+06	3.86292e+06	3.65754e+06	3.75439e+06	3.5584e+06	3.40825e+06	3.2924e+06	4.98836e+06	6.14479e+06	1.26625e+06	2.84654e+06	3.59481e+06	2.95965e+06	5.19561e+06	5.30645e+06	2.94821e+06	3.2082e+06	3.18683e+06	3.51479e+06	3.01516e+06	3.2194e+06	2.22644e+06	3.08926e+06	3.3129e+06	3.37122e+06	3.64099e+06	3.9562e+06	3.12753e+06	6.58129e+06	3.43242e+06	3.75836e+06	3.5729e+06	3.43122e+06	5.01096e+06	2.49311e+06	2.75481e+06	6.49989e+06	4.54717e+06	3.75847e+06	2.81589e+06	3.77477e+06
Tetraethylene glycol	3.95	level1	195.123	26.5	POS	5.12814e+06	6.21675e+06	4.50092e+06	5.51911e+06	4.12114e+06	5.25813e+06	5.38937e+06	4.58687e+06	4.53542e+06	5.37157e+06	787516	3.52104e+06	4.80131e+06	6.69697e+06	4.79886e+06	6.38811e+06	5.16203e+06	4.4736e+06	4.74835e+06	3.50701e+06	6.06412e+06	5.02666e+06	5.09343e+06	5.79059e+06	4.69069e+06	4.56486e+06	5.18633e+06	5.23298e+06	6.16644e+06	4.80759e+06	4.07662e+06	6.90705e+06	8.1315e+06	5.14163e+06	5.89852e+06	5.61548e+06	5.61035e+06	8.52022e+06	6.44245e+06	6.77864e+06	6.48583e+06	5.36304e+06	4.99744e+06	4.82405e+06
Valproic acid	3.95	level1	143.108	25.2	NEG	1.73644e+07	1.92194e+07	1.93594e+07	2.16777e+07	1.75234e+07	1.78582e+07	2.16806e+07	2.23513e+07	1.74806e+07	2.24052e+07	1.45503e+07	1.29634e+07	1.1838e+07	1.62542e+07	1.1988e+07	1.18199e+07	1.404e+07	1.0825e+07	1.54772e+07	1.37307e+07	1.36095e+07	1.09809e+07	1.20096e+07	1.09461e+07	1.32791e+07	1.03653e+07	1.23647e+07	1.34554e+07	9.17951e+06	1.20313e+07	1.49961e+07	1.49923e+07	1.92547e+07	1.95331e+07	1.48392e+07	1.81217e+07	1.34773e+07	1.40096e+07	1.45323e+07	1.98908e+07	1.86802e+07	1.8914e+07	1.42031e+07	1.7434e+07
12-Methyltridecanoic acid	3.95	level1	227.201	22.5	NEG	1.66603e+08	1.64511e+08	1.65566e+08	1.65341e+08	1.86354e+08	1.81006e+08	1.0867e+08	1.90908e+08	1.73014e+08	1.66521e+08	1.21818e+08	1.29314e+08	1.29787e+08	1.21564e+08	1.28386e+08	1.31448e+08	1.19023e+08	1.25338e+08	1.24373e+08	1.15731e+08	1.29304e+08	1.20818e+08	1.22278e+08	1.16966e+08	1.25175e+08	1.24582e+08	1.18217e+08	1.33831e+08	1.16246e+08	1.16435e+08	8.75803e+07	8.25804e+07	8.92283e+07	8.78155e+07	8.67089e+07	7.31429e+07	6.28258e+07	8.39775e+07	8.48816e+07	7.75854e+07	1.3358e+08	1.2828e+08	1.33896e+08	1.22742e+08
alpha-Linolenic acid	3.95	level1	277.217	21.8	NEG	2.75616e+08	2.74763e+08	1.5169e+08	1.49848e+08	1.51732e+08	1.60959e+08	1.40311e+08	1.47462e+08	1.56465e+08	1.62195e+08	1.6166e+08	1.66464e+08	1.74153e+08	1.76725e+08	1.77301e+08	1.77599e+08	1.67674e+08	1.63494e+08	1.70842e+08	1.52738e+08	1.58718e+08	1.37726e+08	1.54802e+08	1.41918e+08	1.49919e+08	2.77185e+08	1.46055e+08	1.47455e+08	1.53114e+08	1.63791e+08	1.14334e+08	1.77737e+08	1.11971e+08	1.9694e+08	1.15389e+08	1.02223e+08	2.12325e+08	1.94316e+08	1.97755e+08	1.84985e+08	2.60924e+08	1.55416e+08	2.64496e+08	1.53677e+08
Linoleic acid	3.95	level1	279.233	21.2	NEG	1.71245e+09	1.79399e+09	1.77842e+09	1.75226e+09	3.80698e+09	3.93499e+09	1.91021e+09	1.91896e+09	1.80931e+09	1.87128e+09	2.22089e+09	2.12254e+09	2.47924e+09	2.14969e+09	2.1433e+09	2.21084e+09	2.01597e+09	2.14094e+09	2.41916e+09	4.24044e+09	4.68879e+09	2.09978e+09	2.18524e+09	2.18696e+09	2.15618e+09	2.28377e+09	4.14185e+09	2.07359e+09	2.14536e+09	2.367e+09	3.19439e+09	1.79395e+09	1.71175e+09	1.84929e+09	1.68208e+09	1.7618e+09	3.6529e+09	1.67705e+09	1.66053e+09	1.54676e+09	2.24535e+09	2.03614e+09	2.084e+09	2.02205e+09
21-Deoxycortisol	3.95	level1	405.228	19.8	NEG	9.99104e+06	7.08753e+06	8.20272e+06	8.30306e+06	7.22461e+06	8.24117e+06	8.92802e+06	7.63394e+06	6.78788e+06	7.03013e+06	8.6373e+06	7.10147e+06	6.90662e+06	7.65643e+06	7.27481e+06	7.28049e+06	7.5366e+06	6.4804e+06	9.08153e+06	7.21816e+06	6.13347e+06	5.38832e+06	7.04914e+06	6.01221e+06	6.02274e+06	5.73233e+06	6.05235e+06	7.08909e+06	6.02673e+06	6.0512e+06	9.27961e+06	9.53691e+06	9.3556e+06	1.03537e+07	8.37152e+06	9.43421e+06	8.87549e+06	7.86251e+06	8.95311e+06	8.12302e+06	7.86157e+06	8.07916e+06	7.02118e+06	7.55853e+06
Stearic acid	3.95	level1	283.264	18.9	NEG	4.29837e+08	3.80488e+08	3.4838e+08	3.67565e+08	3.95173e+08	4.02337e+08	3.85738e+08	4.52809e+08	3.72672e+08	4.15942e+08	3.22712e+08	3.46034e+08	3.29482e+08	2.96058e+08	3.20774e+08	3.46303e+08	6.3803e+08	6.26831e+08	3.29272e+08	2.91993e+08	7.81012e+08	4.00626e+08	3.70759e+08	7.75953e+08	3.55028e+08	3.59014e+08	3.74703e+08	4.12338e+08	7.70736e+08	3.17882e+08	2.2902e+08	5.44154e+08	2.34236e+08	2.42215e+08	2.75354e+08	5.20346e+08	3.01151e+08	2.58967e+08	2.68435e+08	5.27759e+08	7.38268e+08	6.89098e+08	3.21522e+08	3.24481e+08
Indole-3-carboxaldehyde	3.95	level1	144.045	18.5	NEG	9.75895e+06	5.83886e+06	7.06116e+06	7.9276e+06	6.17822e+06	6.10145e+06	8.95979e+06	8.6475e+06	5.63945e+06	6.08412e+06	6.94213e+06	5.32678e+06	4.75344e+06	6.19281e+06	1.90235e+06	4.09424e+06	5.84511e+06	6.04278e+06	7.6949e+06	6.58858e+06	5.29125e+06	5.14202e+06	5.9396e+06	6.13425e+06	5.24293e+06	5.08856e+06	6.80323e+06	2.21935e+06	16679.7	2.31524e+06	5.89525e+06	5.88454e+06	20737.9	1.65186e+06	4.02088e+06	5.10783e+06	4.12021e+06	4.30487e+06	3.46655e+06	5.11035e+06	7.06324e+06	6.37764e+06	5.64364e+06	6.01209e+06
4-Methylquinolin-2-ol	3.95	level1	158.061	17.1	NEG	6.69963e+07	30763.9	19660.5	6.60855e+07	6.23474e+07	6.12214e+07	6.17956e+07	1.03981e+07	6.84898e+07	7.10143e+07	4.45597e+07	1.37605e+07	26947.5	4.87913e+07	18456.1	4.76292e+07	4.59784e+07	4.71878e+07	5.02126e+07	4.47605e+07	22916.3	5.12189e+07	4.96473e+07	26227.6	17627.5	5.10543e+07	4.90358e+07	5.07251e+07	4.69274e+07	5.4562e+07	4.51593e+07	4.12485e+07	4.67053e+07	4.66788e+07	4.60061e+07	4.42221e+07	5.59373e+06	26033.7	4.62665e+07	1.50879e+07	26830.3	5.02789e+07	4.57319e+07	4.42123e+07
2,6-Dihydroxybenzoic acid	3.95	level1	153.019	13.9	NEG	1.63795e+07	1.66929e+07	1.88294e+07	1.65464e+07	1.60729e+07	1.73862e+07	1.89054e+07	1.73176e+07	1.55816e+07	1.77244e+07	2.57751e+07	2.52524e+07	2.81662e+07	2.78473e+07	2.57839e+07	2.68384e+07	2.82183e+07	2.94655e+07	3.02068e+07	2.72951e+07	1.81746e+07	1.98228e+07	2.12064e+07	2.12237e+07	1.71325e+07	2.03732e+07	1.9719e+07	1.93129e+07	2.00313e+07	2.04542e+07	1.63287e+07	1.52176e+07	1.49705e+07	1.36312e+07	1.55956e+07	1.63906e+07	1.57665e+07	1.64955e+07	1.5125e+07	1.57046e+07	1.92519e+07	2.10007e+07	1.9913e+07	2.11023e+07
Vigabatrin	3.94	level1	128.072	182.4	NEG	1.12863e+06	1.2748e+06	1.07969e+06	1.13553e+06	1.13882e+06	1.07923e+06	1.44491e+06	1.16071e+06	1.23969e+06	1.20823e+06	1.41356e+06	1.14442e+06	1.18942e+06	1.45477e+06	1.20918e+06	1.12532e+06	1.35668e+06	1.14259e+06	1.13035e+06	1.11704e+06	1.09354e+06	1.2334e+06	1.30716e+06	1.50649e+06	1.40028e+06	1.27518e+06	1.19178e+06	1.19277e+06	1.39618e+06	1.20873e+06	1.04327e+06	1.04753e+06	968329	988624	1.02758e+06	1.0573e+06	1.12768e+06	1.04946e+06	977610	1.22761e+06	1.23863e+06	1.3633e+06	1.17022e+06	1.30284e+06
2-Ethyl-2-hydroxybutyric acid	3.94	level1	131.071	41.5	NEG	1.57483e+07	1.64688e+07	1.62456e+07	1.75195e+07	1.64419e+07	1.66466e+07	1.76315e+07	1.81206e+07	2.90301e+07	1.55319e+07	1.49345e+07	1.90534e+07	1.55718e+07	1.38233e+07	1.62436e+07	2.95152e+07	1.48069e+07	1.52015e+07	1.48019e+07	1.58129e+07	1.4947e+07	1.68638e+07	1.73553e+07	1.44044e+07	1.72603e+07	1.5143e+07	1.999e+07	1.72237e+07	1.72109e+07	1.45268e+07	3.14947e+07	2.70951e+07	2.68942e+07	2.44669e+07	2.47324e+07	2.64876e+07	2.60709e+07	2.92168e+07	2.78164e+07	2.77143e+07	1.66198e+07	1.72322e+07	1.68835e+07	1.77447e+07
Caprylic acid	3.94	level1	143.108	25.2	NEG	1.73644e+07	1.92194e+07	1.93594e+07	2.16777e+07	1.75234e+07	1.78582e+07	2.16806e+07	2.23513e+07	1.74806e+07	2.24052e+07	1.45503e+07	1.29634e+07	1.1838e+07	1.62542e+07	1.1988e+07	1.18199e+07	1.404e+07	1.0825e+07	1.54772e+07	1.37307e+07	1.36095e+07	1.09809e+07	1.20096e+07	1.09461e+07	1.32791e+07	1.03653e+07	1.23647e+07	1.34554e+07	9.17951e+06	1.20313e+07	1.49961e+07	1.49923e+07	1.92547e+07	1.95331e+07	1.48392e+07	1.81217e+07	1.34773e+07	1.40096e+07	1.45323e+07	1.98908e+07	1.86802e+07	1.8914e+07	1.42031e+07	1.7434e+07
Arg-Ala	3.94	level1	246.156	242.9	POS	1.81895e+06	913365	1.17635e+06	541807	489188	255503	447284	354015	1.54812e+06	2.9207e+06	322774	418792	4.77403e+06	414074	393002	465527	990303	307102	381423	332603	774264	2.75081e+06	5.13635e+06	1.17472e+06	1.83419e+06	1.77826e+06	1.5205e+06	1.58979e+06	2.41507e+06	2.09635e+06	1.14412e+06	4.44628e+06	3.18773e+06	229190	911086	290775	506984	3.72063e+06	698834	2.30455e+06	921192	433299	979410	712574
EDTA	3.94	level1	291.083	242.3	NEG	16827.8	19563.9	9131.8	9420.65	11643.2	4943.68	10204	22558.8	10409.3	10130.6	5446.12	18820.2	12718.7	7404.99	19333.3	2855.26	17261	11967.3	17468.8	8649.62	0	12280.2	18804.7	0	10125.1	6392.81	3740.47	2227.3	13035.2	17025.2	6.23099e+07	3.23282e+07	2.90935e+07	2.94583e+07	3.98814e+07	3.46224e+07	2.79756e+07	2.80702e+07	2.9047e+07	1.59441e+07	1.04701e+06	1.04131e+06	990546	754651
Anserine	3.94	level1	241.13	238.3	POS	7.63003e+06	6.71574e+06	7.14109e+06	8.4651e+06	7.83746e+06	7.0273e+06	7.36224e+06	7.14337e+06	6.98628e+06	7.3161e+06	422529	451885	2.59413e+06	406656	433487	1.18996e+06	413827	386299	352612	315638	9.55983e+06	9.16671e+06	1.3813e+07	8.95029e+06	1.06253e+07	1.01665e+07	1.00853e+07	1.11155e+07	1.13701e+07	9.103e+06	2.49031e+07	3.97572e+07	3.69265e+07	4.18679e+07	2.57682e+07	4.89442e+07	4.24678e+07	4.20085e+07	3.67069e+07	3.5746e+07	8.98349e+06	9.02064e+06	9.72316e+06	9.95024e+06
N2-Acetyllysine	3.94	level1	189.123	224.8	POS	2.133e+06	2.11048e+06	2.18687e+06	2.11229e+06	2.13794e+06	2.1706e+06	2.30516e+06	1.93509e+06	2.02386e+06	2.20635e+06	3.79558e+06	3.79111e+06	4.39604e+06	3.6492e+06	3.86199e+06	3.74502e+06	3.9903e+06	3.84278e+06	3.73856e+06	3.78702e+06	2.46541e+06	3.09435e+06	2.91063e+06	2.73453e+06	2.84067e+06	2.9085e+06	2.83976e+06	2.7044e+06	2.83787e+06	2.7244e+06	3.38359e+06	3.19043e+06	3.30058e+06	3.00353e+06	3.20183e+06	3.2942e+06	3.08635e+06	3.17712e+06	3.27856e+06	3.08742e+06	2.87067e+06	2.92545e+06	2.99917e+06	3.17411e+06
3-Methylhistidine	3.94	level1	170.092	221.3	POS	3.67537e+07	3.66468e+07	5.89922e+07	3.95355e+07	4.04138e+07	3.88088e+07	4.3525e+07	3.59685e+07	3.57074e+07	4.12843e+07	3.19394e+07	3.36595e+07	3.69837e+07	3.37262e+07	3.43035e+07	3.04612e+07	3.53624e+07	3.44497e+07	3.36566e+07	5.99239e+07	2.79473e+07	3.76983e+07	4.11389e+07	5.7233e+07	3.74511e+07	3.90091e+07	3.46238e+07	3.6723e+07	3.81931e+07	4.07856e+07	4.33963e+07	6.72884e+07	3.62196e+07	3.29273e+07	4.18519e+07	4.12295e+07	4.49672e+07	4.13589e+07	4.68142e+07	3.90549e+07	3.58447e+07	3.38216e+07	3.50823e+07	3.58674e+07
Malic acid	3.94	level1	133.014	220	NEG	699334	641172	122246	610917	657655	542191	101968	141436	106169	592389	100441	653017	646780	121205	637615	600075	112446	170436	611024	614486	131557	667389	589626	650601	489655	664453	605911	129296	629953	623592	802447	817270	559493	647438	761004	610573	770571	616889	620298	562428	195071	644704	671963	624938
Homoserine	3.94	level1	118.051	205.3	NEG	1.75291e+07	1.75853e+07	1.78259e+07	1.70761e+07	1.97575e+07	1.97018e+07	1.89821e+07	1.4335e+07	1.91174e+07	1.95846e+07	1.39253e+07	1.70336e+07	2.0975e+07	1.36688e+07	1.79381e+07	1.50029e+07	1.88906e+07	1.66236e+07	1.5604e+07	1.65014e+07	1.17705e+07	1.43702e+07	1.46177e+07	1.35877e+07	1.00095e+07	1.05377e+07	1.03937e+07	1.08678e+07	1.21483e+07	1.1801e+07	1.3811e+07	1.59611e+07	1.34651e+07	1.70206e+07	1.36795e+07	1.61406e+07	1.78555e+07	1.69238e+07	1.61182e+07	1.5645e+07	1.31908e+07	1.89938e+07	1.36315e+07	1.72076e+07
Prolylalanine	3.94	level1	187.108	196.9	POS	868458	574308	844717	662728	692290	619499	639201	677042	754765	1.20017e+06	476998	509056	1.43587e+06	933950	883131	421719	841263	725928	675390	527465	709153	1.34501e+06	1.47558e+06	672479	740766	912540	1.17105e+06	661262	1.16559e+06	1.21865e+06	911710	1.3569e+06	1.1162e+06	422836	800514	483362	529052	1.28317e+06	581628	857313	1.06138e+06	343945	392879	712752
2-Aminoisobutyric acid	3.94	level1	102.056	191.8	NEG	1.61608e+06	1.61662e+06	2.12755e+06	1.68838e+06	1.61064e+06	1.55461e+06	1.68874e+06	1.55152e+06	1.76555e+06	1.70852e+06	1.54599e+06	1.53658e+06	1.62155e+06	1.28118e+06	1.49536e+06	2.55519e+06	1.43272e+06	2.51779e+06	1.52598e+06	1.40001e+06	1.27228e+06	1.357e+06	1.46138e+06	1.33783e+06	1.26771e+06	1.48031e+06	1.30963e+06	2.05544e+06	1.31656e+06	2.18321e+06	1.50396e+06	1.42705e+06	1.46531e+06	1.41653e+06	1.47961e+06	1.93801e+06	1.69182e+06	1.63852e+06	1.48791e+06	1.54014e+06	1.40596e+06	1.51608e+06	1.49071e+06	1.5488e+06
Xanthosine	3.94	level1	283.068	181.6	NEG	3.09972e+06	2.59189e+06	2.89165e+06	2.90992e+06	2.81051e+06	3.0262e+06	2.97318e+06	2.84509e+06	3.12065e+06	4.235e+06	5.05308e+06	5.22059e+06	5.75957e+06	5.84339e+06	5.77336e+06	4.89389e+06	5.41843e+06	5.16051e+06	5.85298e+06	5.21015e+06	1.36755e+06	1.82739e+06	1.99559e+06	1.67058e+06	1.56583e+06	1.86743e+06	1.47761e+06	1.6354e+06	1.78351e+06	1.73769e+06	2.25752e+06	1.72504e+06	1.65356e+06	1.55651e+06	2.11144e+06	2.04653e+06	1.77871e+06	1.71468e+06	1.71692e+06	1.66043e+06	3.29846e+06	3.20299e+06	2.82525e+06	2.8136e+06
Dopamine	3.94	level1	136.076	180.9	POS	1.107e+06	1.14159e+06	1.16797e+06	1.03264e+06	1.09704e+06	883311	1.2523e+06	971138	1.38148e+06	1.49354e+06	1.13983e+06	670919	1.31073e+06	1.12301e+06	833238	897056	1.39664e+06	1.18714e+06	1.12777e+06	861596	803534	878000	756157	934938	660634	1.34855e+06	614103	655479	767021	808521	1.85631e+06	1.54331e+06	1.09807e+06	1.1089e+06	1.79764e+06	1.38447e+06	1.3524e+06	1.54599e+06	1.20813e+06	1.09964e+06	987640	1.04473e+06	823423	944146
2-Aminobutyric acid	3.94	level1	102.056	177.6	NEG	1.11829e+06	1.14621e+06	1.11135e+06	1.24505e+06	1.17582e+06	1.45037e+06	1.17196e+06	1.08096e+06	1.12772e+06	1.19004e+06	1.33199e+06	1.29647e+06	1.3842e+06	1.33325e+06	1.35115e+06	1.36888e+06	1.32487e+06	1.26408e+06	1.33605e+06	1.35963e+06	1.41117e+06	1.44066e+06	1.512e+06	1.70599e+06	1.50474e+06	1.47638e+06	1.47454e+06	1.5744e+06	1.45883e+06	1.41236e+06	1.70677e+06	1.78231e+06	1.85385e+06	1.6578e+06	1.73019e+06	1.83324e+06	1.85046e+06	1.82797e+06	1.9203e+06	2.00427e+06	1.38966e+06	1.52506e+06	1.45652e+06	1.45811e+06
Taurocyamine	3.94	level1	168.044	175.2	POS	2.15144e+06	2.0794e+06	2.23924e+06	2.23271e+06	2.27895e+06	2.27762e+06	2.39259e+06	2.21495e+06	2.27696e+06	2.46367e+06	1.94919e+06	1.86134e+06	1.89752e+06	1.94937e+06	1.88958e+06	1.79237e+06	1.97541e+06	1.88122e+06	1.9273e+06	1.91344e+06	1.97116e+06	1.91339e+06	2.03054e+06	1.98183e+06	1.98056e+06	1.96862e+06	1.86051e+06	2.0326e+06	1.87038e+06	1.88559e+06	2.43102e+06	2.419e+06	2.35221e+06	2.4581e+06	2.40471e+06	2.79037e+06	2.39013e+06	2.5986e+06	2.6366e+06	2.53521e+06	1.99675e+06	2.11667e+06	2.24938e+06	2.25876e+06
Kynurenine	3.94	level1	209.092	160.8	POS	3.42641e+06	3.37545e+06	3.62416e+06	3.37507e+06	3.30959e+06	3.44081e+06	3.80613e+06	3.32443e+06	3.53606e+06	3.4484e+06	3.02286e+06	2.94508e+06	3.17746e+06	3.23073e+06	3.20173e+06	2.95413e+06	3.36984e+06	2.99202e+06	3.65511e+06	3.00337e+06	2.41619e+06	2.67149e+06	2.78316e+06	2.66606e+06	2.55898e+06	2.95739e+06	2.6343e+06	2.56713e+06	2.66461e+06	2.62378e+06	3.79239e+06	3.75698e+06	3.57742e+06	3.68207e+06	3.73919e+06	4.1457e+06	3.92234e+06	3.78171e+06	3.61586e+06	3.5578e+06	3.31703e+06	3.43455e+06	3.29323e+06	3.43528e+06
Tryptophan	3.94	level1	205.097	159.4	POS	6.86622e+07	6.1238e+07	6.21884e+07	6.23579e+07	6.18547e+07	5.95444e+07	6.88216e+07	5.80002e+07	6.56513e+07	8.11333e+07	4.74036e+07	4.61714e+07	5.13834e+07	4.94302e+07	4.71452e+07	4.22124e+07	4.65438e+07	4.78138e+07	4.84492e+07	4.14038e+07	3.15561e+07	4.07345e+07	4.60411e+07	4.11533e+07	3.61347e+07	4.34861e+07	3.55638e+07	3.79359e+07	3.86974e+07	4.27311e+07	5.36023e+07	4.94103e+07	4.32952e+07	4.44347e+07	4.95825e+07	5.10745e+07	4.98009e+07	4.67324e+07	4.67488e+07	4.66662e+07	5.4525e+07	5.11871e+07	4.79243e+07	4.64173e+07
Biopterin	3.94	level1	238.094	149.7	POS	435440	355434	394574	395602	400698	403180	392986	424570	436024	454328	442816	470127	453850	480075	456819	456044	465910	440418	499951	460961	405511	418681	442459	373632	357209	475827	396353	382064	418905	419267	478651	558123	450615	453827	489915	491766	451850	500398	433160	507470	502295	445725	403766	424053
N-Acetylmethionine	3.94	level1	190.054	113.9	NEG	9.85618e+06	9.68775e+06	1.00423e+07	1.06317e+07	1.03273e+07	1.03806e+07	1.10351e+07	9.64574e+06	9.3497e+06	1.04891e+07	8.88569e+06	8.50842e+06	1.02544e+07	8.42502e+06	8.82702e+06	8.44187e+06	8.80012e+06	8.56901e+06	8.34049e+06	8.12674e+06	6.21311e+06	7.47284e+06	8.80877e+06	7.20193e+06	159164	7.80836e+06	7.90315e+06	8.18403e+06	8.19475e+06	7.2121e+06	7.75618e+06	9.16926e+06	7.9397e+06	6.31379e+06	7.61507e+06	7.39425e+06	7.619e+06	8.42197e+06	8.01018e+06	7.76177e+06	8.08732e+06	7.53248e+06	8.12169e+06	8.55976e+06
SM(d18:1/17:0)	3.94	level1	717.59	113.8	POS	2.84349e+07	2.3951e+07	2.21285e+07	2.11065e+07	2.2538e+07	2.27451e+07	2.33371e+07	2.32828e+07	2.2371e+07	2.87729e+07	2.46385e+07	2.96649e+07	2.14461e+07	2.18158e+07	2.18179e+07	2.43866e+07	2.96622e+07	2.73862e+07	2.67186e+07	2.37617e+07	1.85177e+07	2.67094e+07	2.06563e+07	2.3223e+07	1.9265e+07	2.22281e+07	2.44982e+07	2.1172e+07	2.40908e+07	2.07496e+07	2.0836e+07	1.74998e+07	1.76818e+07	1.79374e+07	1.83893e+07	2.17022e+07	1.96498e+07	1.72793e+07	1.92392e+07	1.7154e+07	1.92431e+07	2.0561e+07	2.15385e+07	2.03683e+07
1-Methylguanosine	3.94	level1	298.114	108	POS	1.49508e+06	864860	1.711e+06	1.22668e+06	661278	861829	1.16647e+06	952491	1.07065e+06	1.10972e+06	820322	776926	1.18583e+06	1.09073e+06	1.01331e+06	1.06211e+06	932376	951814	759863	1.06231e+06	1.41833e+06	1.03911e+06	1.18979e+06	1.13105e+06	1.47434e+06	1.22774e+06	1.14682e+06	1.03622e+06	946141	1.26177e+06	1.96791e+06	1.32015e+06	1.80125e+06	1.71848e+06	1.39527e+06	1.27404e+06	1.85487e+06	1.29838e+06	1.81227e+06	1.39619e+06	1.31877e+06	1.22007e+06	1.16577e+06	1.1761e+06
2-Hydroxyethanesulfonic acid	3.94	level1	124.991	80.1	NEG	2.57634e+07	4.29936e+07	2.47303e+07	2.65141e+07	3.68204e+07	2.74569e+07	2.62527e+07	3.09881e+07	3.31559e+07	2.65045e+07	2.23567e+07	2.2318e+07	2.38713e+07	2.17648e+07	2.36016e+07	2.40983e+07	2.38622e+07	2.25483e+07	2.41692e+07	2.38531e+07	2.72575e+07	4.05038e+07	3.99995e+07	2.51152e+07	2.42293e+07	2.47022e+07	2.55292e+07	2.45478e+07	2.48263e+07	2.50374e+07	2.93276e+07	3.16344e+07	3.21435e+07	5.76603e+07	3.14153e+07	3.11506e+07	3.20722e+07	5.28384e+07	2.97852e+07	3.13447e+07	3.15528e+07	2.80086e+07	2.75054e+07	3.51077e+07
Bistris	3.94	level1	210.134	72.5	POS	369168	1.26386e+06	543604	376258	495396	399528	385560	310887	278708	1.04268e+06	606920	686810	911370	414882	511531	903191	612859	435570	516707	723166	723582	1.27595e+06	687168	551558	509111	584502	795665	593130	561827	388278	968451	1.33322e+06	1.65478e+06	1.32959e+06	913729	918461	1.05777e+06	1.56685e+06	1.1283e+06	1.9869e+06	2.03862e+06	2.35208e+06	2.0619e+06	2.19176e+06
2-Aminopurine	3.94	level1	136.062	66.4	POS	943131	889599	819674	1.43773e+06	761855	1.06819e+06	1.81155e+06	1.00343e+06	823968	1.32556e+06	652233	880780	2.27528e+06	1.01251e+06	832909	814102	717071	1.32235e+06	735325	830775	924259	1.07998e+06	2.40189e+06	832624	1.2431e+06	1.04368e+06	1.37163e+06	1.15697e+06	1.45834e+06	1.14675e+06	1.05914e+06	3.72623e+06	1.94377e+06	767848	960467	786182	1.04905e+06	1.89454e+06	2.16718e+06	1.46345e+06	1.39388e+06	984949	866677	1.73802e+06
5'-Deoxyadenosine	3.94	level1	252.109	55.4	POS	846886	779802	835279	935797	834695	815053	915999	720400	770252	888158	86203.2	109662	339076	159421	69194.1	155348	97498.2	164615	82290.6	150874	266701	452600	662926	483165	578533	515721	491402	532043	556083	449741	152209	345672	269935	12881.4	152189	187181	166782	311333	156433	270082	377095	442642	389559	372643
2'-O-Methyluridine	3.94	level1	257.078	33.6	NEG	1.4244e+06	1.6501e+06	1.58335e+06	1.83854e+06	1.79119e+06	1.71204e+06	1.74522e+06	1.65343e+06	1.58331e+06	1.61975e+06	1.80647e+06	2.03934e+06	2.112e+06	2.00123e+06	2.0936e+06	1.97512e+06	1.87935e+06	1.73894e+06	2.07981e+06	1.93274e+06	1.75813e+06	1.71465e+06	1.82277e+06	1.85795e+06	1.79185e+06	1.78419e+06	1.68557e+06	1.77037e+06	1.79059e+06	1.73064e+06	1.08372e+06	1.28783e+06	1.10416e+06	1.31602e+06	1.2411e+06	1.07625e+06	1.19017e+06	1.18034e+06	1.13226e+06	1.20902e+06	1.67217e+06	1.71016e+06	1.74017e+06	1.60252e+06
Cholest-4-en-26-oic acid, 7alpha-hydroxy-3-oxo	3.94	level1	429.3	28.4	NEG	4.60651e+06	5.09861e+06	4.53366e+06	5.02098e+06	5.16473e+06	5.44139e+06	4.74753e+06	5.00706e+06	4.96951e+06	4.77849e+06	5.84956e+06	5.72597e+06	5.62028e+06	5.98829e+06	5.45423e+06	5.89523e+06	5.81004e+06	6.02226e+06	6.11651e+06	5.83747e+06	5.3447e+06	5.23605e+06	5.26065e+06	5.38461e+06	4.919e+06	5.3943e+06	4.9733e+06	5.01271e+06	4.64786e+06	4.81924e+06	3.70864e+06	4.35304e+06	3.79216e+06	4.36434e+06	4.12267e+06	4.31699e+06	3.97591e+06	3.6642e+06	3.94404e+06	4.12051e+06	5.12613e+06	5.14478e+06	5.24448e+06	5.04827e+06
Pentaethylene glycol	3.94	level1	239.149	28.1	POS	4.57608e+06	3.34228e+06	3.54653e+06	3.01997e+06	5.02621e+06	3.91544e+06	3.97433e+06	3.4152e+06	3.1879e+06	3.54991e+06	3.32078e+06	3.21092e+06	4.65677e+06	3.51747e+06	3.5225e+06	3.04098e+06	3.28898e+06	3.65921e+06	3.89011e+06	4.45138e+06	3.29133e+06	3.65612e+06	3.63548e+06	2.23065e+06	3.42196e+06	3.81983e+06	4.63495e+06	4.86962e+06	3.6836e+06	4.24867e+06	3.36826e+06	5.09021e+06	3.71345e+06	3.26122e+06	2.66088e+06	2.73691e+06	3.18834e+06	3.85648e+06	4.96456e+06	4.35669e+06	3.36959e+06	2.61792e+06	3.47703e+06	4.05091e+06
Maleic acid	3.94	level1	115.004	26.3	NEG	7.0136e+06	4.95784e+06	6.31758e+06	3.00817e+08	3.39695e+06	5.62262e+06	5.9594e+06	2.95003e+08	3.90021e+06	2.89949e+08	2.18252e+08	2.17551e+08	1.14704e+07	2.1885e+08	6.42104e+06	5.54056e+06	2.27954e+08	4.39298e+06	6.22087e+06	3.31791e+06	4.14146e+06	2.73337e+06	1.03517e+07	4.77002e+06	2.26063e+06	2.61938e+08	8.374e+06	2.54493e+08	4.257e+06	1.10114e+07	4.86872e+08	5.01241e+08	3.91204e+06	3.97796e+06	3.41389e+06	4.95555e+08	8.06082e+06	1.9824e+07	9.1915e+06	3.46568e+06	5.85779e+06	3.19977e+08	4.3012e+06	3.13242e+08
9-Oxo-10(E),12(E)-octadecadienoic acid	3.94	level1	293.212	24.5	NEG	1.17557e+07	1.19034e+07	1.1954e+07	1.24638e+07	1.12501e+07	1.18193e+07	1.14163e+07	1.07467e+07	1.36694e+07	1.14658e+07	2.94463e+07	1.71119e+07	1.83803e+07	2.02566e+07	1.80064e+07	1.84958e+07	1.81159e+07	2.10346e+07	1.98488e+07	1.98875e+07	8.78546e+06	8.52516e+06	8.60844e+06	9.00448e+06	8.08612e+06	8.38809e+06	9.04471e+06	8.03845e+06	8.26507e+06	8.02225e+06	5.97687e+06	6.4641e+06	5.39033e+06	6.93511e+06	5.75745e+06	5.62536e+06	4.9493e+06	2.2004e+07	5.86706e+06	5.41551e+06	1.26938e+07	1.21586e+07	1.25373e+07	1.22196e+07
13(S)-HODE	3.94	level1	295.228	24.4	NEG	4.11053e+07	4.31907e+07	4.44113e+07	4.39591e+07	4.35523e+07	4.61668e+07	4.41936e+07	4.70656e+07	4.92691e+07	4.40517e+07	7.15288e+07	6.52203e+07	6.83495e+07	7.49819e+07	4.16071e+07	6.95591e+07	7.14604e+07	6.90596e+07	7.60289e+07	7.29574e+07	4.03368e+07	3.77133e+07	3.62566e+07	3.75675e+07	3.6527e+07	5.66116e+07	3.93728e+07	3.71924e+07	3.36103e+07	3.47639e+07	3.96629e+07	2.89551e+07	2.82794e+07	3.05529e+07	2.66367e+07	2.70135e+07	2.76877e+07	2.76501e+07	2.60635e+07	2.77709e+07	5.00129e+07	5.0841e+07	4.82334e+07	4.69784e+07
Indole-3-acetamide	3.94	level1	157.076	22.8	POS	3.22381e+06	3.12203e+06	3.41093e+06	2.85502e+06	3.02765e+06	2.63038e+06	2.99661e+06	2.76445e+06	2.88145e+06	2.57355e+06	2.62119e+06	1.94462e+06	2.00471e+06	2.21463e+06	1.83473e+06	2.05796e+06	2.43915e+06	2.32922e+06	2.63828e+06	2.12689e+06	2.33366e+06	2.24707e+06	2.27257e+06	2.16326e+06	2.44704e+06	2.51685e+06	2.43759e+06	2.55374e+06	2.24934e+06	2.57257e+06	1.72348e+06	2.28494e+06	2.25243e+06	1.95736e+06	1.83995e+06	2.20247e+06	1.51376e+06	2.54238e+06	1.66208e+06	1.98908e+06	2.30231e+06	2.8353e+06	2.64382e+06	2.52901e+06
Docosahexaenoic acid (DHA)	3.94	level1	327.233	21.9	NEG	4.48538e+08	2.25026e+08	2.22485e+08	2.29454e+08	2.3879e+08	4.92859e+08	2.50929e+08	4.76068e+08	2.4346e+08	4.88325e+08	2.26333e+08	2.08791e+08	4.32356e+08	3.9652e+08	2.18004e+08	2.21444e+08	2.26417e+08	2.17792e+08	4.16856e+08	3.8624e+08	4.71018e+08	3.69037e+08	1.93996e+08	3.77967e+08	1.87409e+08	4.23796e+08	1.95145e+08	3.72361e+08	2.18334e+08	3.74282e+08	3.28212e+08	2.24599e+08	3.17186e+08	3.95546e+08	1.92543e+08	2.15174e+08	4.22344e+08	1.90704e+08	1.89841e+08	1.81985e+08	2.48085e+08	2.49929e+08	2.44406e+08	3.99586e+08
cis-9-Palmitoleic acid	3.94	level1	253.217	21.8	NEG	1.52598e+08	1.58186e+08	1.60563e+08	1.57596e+08	1.56528e+08	1.67932e+08	3.02886e+08	1.60033e+08	1.61848e+08	2.90084e+08	1.14087e+08	1.16952e+08	1.28755e+08	2.13839e+08	1.28354e+08	1.24597e+08	2.045e+08	1.20523e+08	1.27005e+08	1.15099e+08	9.34859e+07	8.45615e+07	1.73161e+08	1.56176e+08	9.36273e+07	9.39326e+07	8.78762e+07	9.16398e+07	1.57588e+08	9.1885e+07	8.13983e+07	1.34483e+08	8.55112e+07	1.46126e+08	1.46502e+08	7.49552e+07	8.61795e+07	1.40859e+08	1.43272e+08	1.32404e+08	2.11514e+08	2.02608e+08	1.21188e+08	2.05152e+08
Heptadecanoic acid	3.94	level1	269.248	20.5	NEG	2.43495e+07	3.93545e+07	4.16629e+07	3.93551e+07	1.96702e+07	1.91768e+07	1.95625e+07	2.09313e+07	4.1757e+07	4.55396e+07	2.1324e+07	2.21567e+07	2.30011e+07	2.13483e+07	2.11393e+07	2.50848e+07	2.09516e+07	2.28998e+07	2.3836e+07	2.03168e+07	5.31785e+07	5.66337e+07	2.58685e+07	2.49043e+07	2.34801e+07	2.28379e+07	2.71894e+07	2.45631e+07	2.68603e+07	2.90964e+07	1.6221e+07	1.4688e+07	1.44845e+07	1.51104e+07	1.57481e+07	1.52157e+07	1.5088e+07	2.7648e+07	1.45985e+07	1.40939e+07	4.07739e+07	2.14477e+07	1.97509e+07	2.09484e+07
Tris(2,4-di-tert-butylphenyl)phosphate	3.94	level1	663.453	14.8	POS	2.70607e+07	2.80556e+07	2.78887e+07	3.15073e+07	3.1097e+07	3.04099e+07	2.93037e+07	3.49962e+07	2.84802e+07	3.33901e+07	2.87341e+07	2.24128e+07	2.59468e+07	1.77314e+07	2.70634e+07	2.72231e+07	2.16566e+07	2.4626e+07	2.51515e+07	2.29238e+07	3.20176e+07	2.18318e+07	3.15692e+07	2.67942e+07	2.75216e+07	2.46761e+07	2.80712e+07	3.06001e+07	2.65282e+07	2.46683e+07	3.64088e+07	2.22078e+07	2.90128e+07	2.97729e+07	2.49984e+07	2.73606e+07	3.26145e+07	3.37312e+07	2.83902e+07	3.24996e+07	3.51143e+07	3.76819e+07	3.54144e+07	3.59451e+07
Leu-Ile	3.93	level1	245.186	108.3	POS	3.03555e+06	3.42333e+06	2.63509e+06	5.2184e+06	3.90326e+06	2.89986e+06	4.39733e+06	4.15991e+06	2.97469e+06	6.99613e+06	2.17372e+06	3.84755e+06	3.58454e+07	2.62629e+06	3.61504e+06	4.11699e+06	2.97225e+06	2.92934e+06	2.12932e+06	2.72279e+06	5.34893e+06	5.38374e+06	3.832e+07	1.92061e+06	1.8157e+07	2.41216e+06	1.60132e+07	1.49137e+07	2.46162e+07	4.12907e+06	4.70059e+06	4.47104e+07	3.00314e+07	2.12218e+06	3.94458e+06	2.78687e+06	4.68559e+06	3.47283e+07	5.79302e+06	2.13778e+07	7.0378e+06	2.39507e+06	2.57357e+06	3.38179e+06
Myristic acid	3.93	level1	227.201	22.5	NEG	1.66603e+08	1.64511e+08	1.65566e+08	1.65341e+08	1.86354e+08	1.81006e+08	1.0867e+08	1.90908e+08	1.73014e+08	1.66521e+08	1.21818e+08	1.29314e+08	1.29787e+08	1.21564e+08	1.28386e+08	1.31448e+08	1.19023e+08	1.25338e+08	1.24373e+08	1.15731e+08	1.29304e+08	1.20818e+08	1.22278e+08	1.16966e+08	1.25175e+08	1.24582e+08	1.18217e+08	1.33831e+08	1.16246e+08	1.16435e+08	8.75803e+07	8.25804e+07	8.92283e+07	8.78155e+07	8.67089e+07	7.31429e+07	6.28258e+07	8.39775e+07	8.48816e+07	7.75854e+07	1.3358e+08	1.2828e+08	1.33896e+08	1.22742e+08
gamma-Linolenic acid	3.93	level1	277.217	21.8	NEG	2.75616e+08	2.74763e+08	1.5169e+08	1.49848e+08	1.51732e+08	1.60959e+08	1.40311e+08	1.47462e+08	1.56465e+08	1.62195e+08	1.6166e+08	1.66464e+08	1.74153e+08	1.76725e+08	1.77301e+08	1.77599e+08	1.67674e+08	1.63494e+08	1.70842e+08	1.52738e+08	1.58718e+08	1.37726e+08	1.54802e+08	1.41918e+08	1.49919e+08	2.77185e+08	1.46055e+08	1.47455e+08	1.53114e+08	1.63791e+08	1.14334e+08	1.77737e+08	1.11971e+08	1.9694e+08	1.15389e+08	1.02223e+08	2.12325e+08	1.94316e+08	1.97755e+08	1.84985e+08	2.60924e+08	1.55416e+08	2.64496e+08	1.53677e+08
2,3-Dihydroxybenzoic acid (Pyrocatechuic acid)	3.93	level1	153.019	13.9	NEG	1.63795e+07	1.66929e+07	1.88294e+07	1.65464e+07	1.60729e+07	1.73862e+07	1.89054e+07	1.73176e+07	1.55816e+07	1.77244e+07	2.57751e+07	2.52524e+07	2.81662e+07	2.78473e+07	2.57839e+07	2.68384e+07	2.82183e+07	2.94655e+07	3.02068e+07	2.72951e+07	1.81746e+07	1.98228e+07	2.12064e+07	2.12237e+07	1.71325e+07	2.03732e+07	1.9719e+07	1.93129e+07	2.00313e+07	2.04542e+07	1.63287e+07	1.52176e+07	1.49705e+07	1.36312e+07	1.55956e+07	1.63906e+07	1.57665e+07	1.64955e+07	1.5125e+07	1.57046e+07	1.92519e+07	2.10007e+07	1.9913e+07	2.11023e+07
7-Hydroxy-3-oxo-cholest-4-en-26-oic acid	3.93	level1	429.3	28.4	NEG	4.60651e+06	5.09861e+06	4.53366e+06	5.02098e+06	5.16473e+06	5.44139e+06	4.74753e+06	5.00706e+06	4.96951e+06	4.77849e+06	5.84956e+06	5.72597e+06	5.62028e+06	5.98829e+06	5.45423e+06	5.89523e+06	5.81004e+06	6.02226e+06	6.11651e+06	5.83747e+06	5.3447e+06	5.23605e+06	5.26065e+06	5.38461e+06	4.919e+06	5.3943e+06	4.9733e+06	5.01271e+06	4.64786e+06	4.81924e+06	3.70864e+06	4.35304e+06	3.79216e+06	4.36434e+06	4.12267e+06	4.31699e+06	3.97591e+06	3.6642e+06	3.94404e+06	4.12051e+06	5.12613e+06	5.14478e+06	5.24448e+06	5.04827e+06
L-Azetidine-2-carboxylic acid	3.93	level1	84.0444	240.7	POS	1.4215e+06	1.45301e+06	1.49075e+06	2.10001e+06	1.50822e+06	1.61176e+06	1.5572e+06	1.4901e+06	1.4638e+06	1.47775e+06	1.4486e+06	1.68742e+06	1.84344e+06	1.51679e+06	1.81742e+06	1.43329e+06	1.51937e+06	1.72757e+06	1.62693e+06	1.54181e+06	1.40534e+06	1.38748e+06	1.6588e+06	1.42993e+06	1.68164e+06	1.54578e+06	1.66759e+06	1.75295e+06	1.63703e+06	1.6083e+06	1.82715e+06	2.26937e+06	2.49281e+06	2.25176e+06	1.94966e+06	2.66789e+06	2.36472e+06	2.21256e+06	2.10762e+06	2.19949e+06	1.5264e+06	2.02485e+06	1.64095e+06	1.57748e+06
Aspartate	3.93	level1	134.045	239.9	POS	3.61477e+06	3.8274e+06	3.85796e+06	4.12244e+06	4.17348e+06	1.5438e+06	1.83611e+06	1.59833e+06	4.1925e+06	3.75023e+06	3.65018e+06	3.95849e+06	4.6374e+06	3.36882e+06	3.77069e+06	3.94205e+06	1.61449e+06	1.63633e+06	3.88591e+06	3.68209e+06	4.21431e+06	4.07773e+06	5.11702e+06	4.26157e+06	4.88846e+06	4.20258e+06	4.85445e+06	2.04702e+06	4.8718e+06	1.77513e+06	4.99387e+06	6.82413e+06	6.49966e+06	5.06161e+06	5.41304e+06	4.30139e+06	1.67811e+06	5.54977e+06	5.42188e+06	6.5151e+06	4.22098e+06	4.52546e+06	4.31965e+06	4.43224e+06
myo-Inositol	3.93	level1	179.056	222.7	NEG	1.14106e+07	1.14483e+07	1.19238e+07	1.31398e+07	1.18195e+07	1.19788e+07	1.22895e+07	1.15651e+07	1.1744e+07	1.20339e+07	1.23303e+07	1.23952e+07	1.38176e+07	1.23814e+07	1.25805e+07	1.24238e+07	1.37079e+07	1.22346e+07	1.21626e+07	1.31219e+07	1.41943e+07	1.52097e+07	1.66095e+07	1.55943e+07	1.58672e+07	1.68459e+07	1.55765e+07	1.61954e+07	1.70165e+07	1.47602e+07	1.34669e+07	1.39757e+07	1.41517e+07	1.30342e+07	1.33576e+07	1.40295e+07	1.42678e+07	1.4333e+07	1.63075e+07	1.55497e+07	1.28719e+07	1.36206e+07	1.34279e+07	1.48429e+07
Histidine	3.93	level1	156.077	222.1	POS	726181	692899	685897	623850	637504	565084	1.09342e+06	748825	1.19568e+06	505435	726988	676310	859189	743924	1.52642e+06	673068	860720	1.34542e+06	872651	586106	1.62374e+06	669324	1.56885e+06	675184	1.05905e+06	712838	837477	1.03403e+07	1.00278e+06	781461	1.06448e+06	956578	1.11844e+06	1.46848e+06	972875	3.73168e+06	5.34144e+06	1.08807e+06	1.56203e+06	5.32306e+06	892747	1.62947e+06	859863	951532
Glutarylcarnitine	3.93	level1	276.144	222.1	POS	574196	601358	649777	638626	674165	663929	674927	620428	593325	655872	551514	604157	651766	594463	623156	571058	687210	628524	753522	616531	532703	627156	684495	607161	674047	632364	683922	643925	675246	574932	589376	642472	572733	539165	577917	574649	623396	561731	613034	570255	574052	578677	619546	616892
Glucuronic acid	3.93	level1	193.035	219.9	NEG	922374	866632	988205	1.01288e+06	934427	928071	1.0225e+06	848960	952370	1.08373e+06	1.01319e+06	1.0046e+06	1.3039e+06	1.06352e+06	1.11534e+06	918974	1.12052e+06	1.00711e+06	1.08775e+06	989259	644139	1.03923e+06	1.1372e+06	995811	999821	1.06517e+06	1.04909e+06	1.04665e+06	1.15847e+06	1.05327e+06	1.39223e+06	1.26795e+06	1.23709e+06	906494	1.27556e+06	1.23018e+06	1.36008e+06	1.32766e+06	1.29288e+06	1.30321e+06	1.04195e+06	1.07327e+06	998070	1.06148e+06
N-Acetylcitrulline	3.93	level1	216.099	186.6	NEG	309927	324502	317279	371674	347354	352416	337585	352130	383126	538780	538391	710785	767246	604871	573800	608937	555023	559632	625657	543490	461469	545581	628570	481600	546272	510574	528072	506232	574465	512239	502770	645848	546926	520690	484655	559851	487494	573878	489272	551565	566937	503063	459733	438055
N-Acetylglutamine	3.93	level1	187.072	182.3	NEG	3.09678e+06	2.30421e+06	2.35223e+06	2.42757e+06	2.4197e+06	2.37427e+06	2.29781e+06	2.28649e+06	2.82189e+06	3.94494e+06	3.30852e+06	3.51302e+06	3.65206e+06	4.45015e+06	3.75983e+06	3.10528e+06	3.67599e+06	3.58625e+06	4.10803e+06	3.2033e+06	2.37827e+06	3.70119e+06	2.89042e+06	3.0234e+06	2.93597e+06	3.91768e+06	2.87411e+06	3.09159e+06	2.90572e+06	3.55912e+06	3.26956e+06	2.51665e+06	2.17511e+06	2.26838e+06	3.22548e+06	2.9557e+06	2.47754e+06	2.30339e+06	2.29968e+06	2.40542e+06	3.71758e+06	3.27683e+06	2.84056e+06	2.8993e+06
Glyceric acid	3.93	level1	105.019	181.7	NEG	1.24214e+07	1.17503e+07	1.39291e+07	1.50665e+07	5.28826e+06	5.59296e+06	5.36905e+06	1.26203e+07	5.68848e+06	1.27694e+07	1.03767e+07	1.12104e+07	1.38601e+07	1.06179e+07	1.06649e+07	1.0681e+07	1.10678e+07	1.10365e+07	9.75221e+06	1.02293e+07	4.49589e+06	5.7683e+06	1.56097e+07	5.74423e+06	1.41026e+07	7.16814e+06	5.42022e+06	5.00274e+06	4.88019e+06	4.63578e+06	4.7401e+06	3.71434e+06	2.87098e+06	2.8029e+06	7.92314e+06	3.25584e+06	3.54677e+06	3.57817e+06	3.11837e+06	3.29472e+06	5.58282e+06	4.26406e+06	4.23142e+06	4.62666e+06
Pi-Methylimidazoleacetic acid (hydrochloride)	3.93	level1	141.066	181.1	POS	4.58211e+06	4.31947e+06	4.58074e+06	8.04463e+06	3.97763e+06	3.65761e+06	8.19423e+06	7.26039e+06	8.3005e+06	7.98712e+06	2.05251e+07	8.87761e+06	1.19419e+07	1.04987e+07	2.14946e+07	1.96336e+07	1.99864e+07	1.15901e+07	9.14489e+06	1.91514e+07	1.51265e+07	6.97941e+06	7.36256e+06	8.57338e+06	1.55395e+07	7.9087e+06	1.48161e+07	7.09805e+06	7.23591e+06	8.70381e+06	5.89263e+06	9.41491e+06	9.65817e+06	9.02381e+06	4.66825e+06	4.6811e+06	4.36822e+06	4.61038e+06	9.59582e+06	9.39512e+06	1.31354e+07	1.30765e+07	1.31729e+07	1.30336e+07
3-Amino-4-methylpentanoic acid	3.93	level1	130.087	163.7	NEG	9.31691e+07	2.26744e+08	9.46051e+07	1.00269e+08	9.73225e+07	9.53774e+07	1.01823e+08	9.57766e+07	9.80163e+07	9.75461e+07	2.16455e+08	9.31893e+07	1.10321e+08	9.20707e+07	9.41092e+07	8.63972e+07	9.41639e+07	9.05379e+07	9.5192e+07	8.95777e+07	8.70925e+07	9.62313e+07	1.09914e+08	9.39899e+07	1.00223e+08	9.54922e+07	9.62371e+07	9.68268e+07	9.80792e+07	9.09623e+07	1.15963e+08	1.22623e+08	1.14781e+08	1.24028e+08	1.08019e+08	1.08295e+08	1.1002e+08	1.27609e+08	1.10134e+08	1.16797e+08	9.91038e+07	9.87631e+07	9.73315e+07	9.93537e+07
Stachydrine	3.93	level1	144.102	161.1	POS	3.79568e+07	3.765e+07	3.82616e+07	3.89174e+07	3.812e+07	3.85921e+07	3.87919e+07	3.72513e+07	3.89863e+07	3.90698e+07	5.24252e+07	5.0849e+07	5.3628e+07	5.14159e+07	5.25693e+07	5.2926e+07	5.59987e+07	5.09961e+07	5.14704e+07	5.14078e+07	3.99153e+07	3.91579e+07	3.85739e+07	3.93802e+07	3.89828e+07	3.9889e+07	4.03537e+07	3.96493e+07	3.98276e+07	3.90947e+07	3.42979e+07	3.46951e+07	3.45424e+07	3.34946e+07	3.45518e+07	3.53673e+07	3.45357e+07	3.44656e+07	3.49897e+07	3.44276e+07	4.11151e+07	4.18392e+07	4.17837e+07	4.1529e+07
Valerylcarnitine	3.93	level1	246.17	150.1	POS	4.10699e+07	3.93132e+07	4.12876e+07	4.35547e+07	4.28855e+07	4.22659e+07	4.33464e+07	4.0181e+07	4.20876e+07	4.24407e+07	3.94537e+07	3.96961e+07	4.30792e+07	4.08806e+07	4.18142e+07	3.94203e+07	4.09121e+07	3.94173e+07	4.05284e+07	3.93592e+07	3.92911e+07	4.14769e+07	4.26844e+07	4.22416e+07	4.14899e+07	4.39947e+07	4.19973e+07	4.30892e+07	4.26737e+07	4.11601e+07	6.7546e+07	6.77813e+07	6.40373e+07	6.23433e+07	6.6398e+07	6.88247e+07	6.57805e+07	6.55083e+07	6.58745e+07	6.58708e+07	4.67761e+07	4.74238e+07	4.80489e+07	4.74739e+07
Pseudouridine	3.93	level1	243.062	139.6	NEG	2.14117e+07	2.00126e+07	2.14808e+07	2.2145e+07	2.17832e+07	2.11622e+07	2.22158e+07	2.09184e+07	2.04762e+07	2.65364e+07	2.84764e+07	2.93799e+07	3.09209e+07	2.99627e+07	2.96022e+07	2.76223e+07	2.95929e+07	2.89525e+07	3.00807e+07	2.76071e+07	2.15668e+07	2.63588e+07	2.71967e+07	2.62557e+07	2.51576e+07	2.71673e+07	2.53114e+07	2.64123e+07	2.63671e+07	2.5534e+07	2.65898e+07	2.50918e+07	2.45751e+07	2.27272e+07	2.61027e+07	2.99085e+07	2.57043e+07	2.57172e+07	2.5447e+07	2.52407e+07	2.39532e+07	2.47675e+07	2.49943e+07	2.52401e+07
Deoxycytidine	3.93	level1	228.098	117.1	POS	1.37712e+08	1.34202e+08	1.44331e+08	1.39384e+08	1.41978e+08	1.39111e+08	1.47214e+08	1.30518e+08	1.312e+08	1.41587e+08	1.43112e+08	1.34938e+08	1.51701e+08	1.36066e+08	1.47097e+08	1.38355e+08	1.4329e+08	1.40431e+08	1.34436e+08	1.36855e+08	1.08813e+08	1.21795e+08	1.37985e+08	1.32823e+08	1.3571e+08	1.32548e+08	1.31852e+08	1.35335e+08	1.30899e+08	1.33447e+08	1.47301e+08	1.36815e+08	1.45139e+08	1.21714e+08	1.35947e+08	1.55261e+08	1.44866e+08	1.45477e+08	1.51248e+08	1.43097e+08	1.24715e+08	1.26937e+08	1.35908e+08	1.42467e+08
Val-Ile	3.93	level1	229.155	116.6	NEG	2.3807e+06	2.97848e+06	1.70056e+06	5.33325e+06	3.93785e+06	2.13166e+06	4.19136e+06	2.83151e+06	1.91521e+06	6.37573e+06	1.62827e+06	4.36618e+06	4.41634e+07	1.45358e+06	3.33106e+06	4.02355e+06	2.50895e+06	2.67308e+06	1.02418e+06	1.91614e+06	4.85144e+06	5.29341e+06	3.75467e+07	1.50643e+06	1.70214e+07	1.7085e+06	1.76422e+07	1.3724e+07	2.32522e+07	3.24143e+06	4.64656e+06	4.55328e+07	2.72906e+07	161079	2.75249e+06	1.02156e+06	3.17e+06	3.73258e+07	5.87423e+06	2.06532e+07	6.2524e+06	1.0353e+06	1.57573e+06	2.79518e+06
2-Methyl-3-hydroxybutyric acid	3.93	level1	117.056	107.9	NEG	1.26176e+07	1.60619e+07	1.26602e+07	1.25652e+07	1.28317e+07	1.2254e+07	1.32257e+07	1.39104e+07	1.2345e+07	1.49973e+07	7.84466e+06	8.18886e+06	7.82924e+06	9.0213e+06	8.22129e+06	8.22477e+06	8.81678e+06	8.26857e+06	1.0627e+07	8.21658e+06	8.07625e+06	8.36207e+06	8.9507e+06	8.85007e+06	8.4824e+06	8.50506e+06	1.00642e+07	8.88262e+06	9.17745e+06	8.74341e+06	5.64793e+06	9.49478e+06	9.83407e+06	6.74561e+06	5.5771e+06	5.52456e+06	6.11205e+06	6.24079e+06	9.9635e+06	6.85956e+06	8.74658e+06	9.51738e+06	1.0067e+07	1.11596e+07
L-Valyl-L-phenylalanine	3.93	level1	265.154	104.5	POS	215352	180956	200459	306998	181370	158642	214645	231392	208925	402975	96398.9	210495	1.8026e+06	228285	147642	211248	128061	124998	193568	182295	280749	265683	2.53066e+06	131200	1.19581e+06	144109	1.12037e+06	688681	1.31014e+06	229779	163554	2.87505e+06	1.55991e+06	24816.8	436329	76182.6	398406	1.94763e+06	236449	1.01514e+06	578363	99277.7	138983	259806
Uridine	3.93	level1	243.062	71	NEG	1.18786e+07	1.19361e+07	1.22245e+07	1.24991e+07	1.22048e+07	1.23359e+07	1.26883e+07	1.23494e+07	1.37856e+07	1.25274e+07	2.34299e+07	2.37168e+07	2.70112e+07	2.42586e+07	2.44785e+07	2.48513e+07	2.44548e+07	2.3188e+07	2.4897e+07	2.37019e+07	1.8516e+07	1.77571e+07	1.99566e+07	1.77735e+07	1.87751e+07	1.79548e+07	1.89896e+07	1.88881e+07	1.88862e+07	1.74319e+07	2.22505e+06	4.6894e+06	3.6509e+06	2.283e+06	2.24015e+06	2.39287e+06	2.5507e+06	4.10728e+06	2.62568e+06	3.46258e+06	1.53138e+07	1.56559e+07	1.43969e+07	1.44833e+07
PC(14:0/16:0)	3.93	level1	706.538	65.1	POS	3.12224e+06	3.1649e+06	95057.9	5.08838e+06	4.22352e+06	6.01157e+06	3.93045e+06	3.28929e+06	8.27607e+06	163427	199786	5.13246e+06	375623	4.47135e+06	3.8331e+06	4.58958e+06	4.3495e+06	3.44567e+06	5.17125e+06	179613	3.62519e+07	7.89637e+06	3.25861e+06	3.21045e+06	3.39017e+06	3.68598e+06	3.83693e+06	2.91878e+06	3.76601e+06	2.62792e+06	197644	9.39694e+06	2.92015e+06	3.29177e+07	2.86255e+06	2.7676e+06	2.4231e+06	5.19361e+06	2.73025e+06	3.41294e+06	2.77546e+07	8.3057e+06	3.54715e+06	4.19791e+06
Pyridoxal (Vitamin B6)	3.93	level1	168.065	38.6	POS	8.08546e+06	9.73013e+06	9.46543e+06	6.00173e+06	6.41983e+06	8.83294e+06	8.98928e+06	6.08855e+06	6.26105e+06	6.37206e+06	8.98067e+06	6.31778e+06	9.54344e+06	7.6471e+06	8.73353e+06	8.18714e+06	8.2817e+06	9.4588e+06	5.97446e+06	6.4059e+06	1.42719e+07	9.28966e+06	1.1413e+07	1.23575e+07	1.39996e+07	1.10109e+07	1.3784e+07	1.33361e+07	1.06e+07	1.06525e+07	1.07496e+07	1.31759e+07	1.4097e+07	1.2399e+07	1.28701e+07	1.3821e+07	1.14605e+07	9.19237e+06	1.08814e+07	9.03517e+06	8.58049e+06	9.14204e+06	1.03761e+07	8.43763e+06
3-Phenylpropanoic acid	3.93	level1	149.06	35.6	NEG	1.03527e+07	1.14385e+07	1.05248e+07	1.24015e+07	1.13986e+07	1.15258e+07	1.21716e+07	1.24239e+07	1.32029e+07	1.02485e+07	8.80015e+06	8.999e+06	8.79178e+06	9.13535e+06	9.2213e+06	8.75152e+06	8.8694e+06	8.13113e+06	9.68319e+06	8.71175e+06	1.40827e+07	1.23177e+07	1.18801e+07	1.23735e+07	1.33072e+07	1.22662e+07	1.33361e+07	1.18923e+07	1.20437e+07	1.1346e+07	7.63685e+06	8.58799e+06	7.70222e+06	9.5802e+06	8.12975e+06	7.89334e+06	8.46672e+06	8.37387e+06	7.93567e+06	9.44063e+06	1.18612e+07	1.24454e+07	1.17363e+07	1.0342e+07
Sphingosine	3.93	level1	282.279	31.3	POS	1.13966e+08	1.09694e+08	1.13351e+08	1.13591e+08	1.24011e+08	1.1202e+08	1.10323e+08	1.1949e+08	1.07875e+08	1.12359e+08	1.02387e+08	1.04441e+08	9.77744e+07	1.00337e+08	9.27847e+07	9.23507e+07	1.06895e+08	9.25025e+07	1.00666e+08	1.01892e+08	1.15501e+08	1.44305e+08	1.15916e+08	1.40308e+08	1.16688e+08	1.22048e+08	1.29248e+08	1.20402e+08	1.25539e+08	1.13778e+08	6.87686e+07	7.68612e+07	7.13332e+07	7.27648e+07	7.11067e+07	7.4607e+07	7.21667e+07	7.09207e+07	7.22505e+07	7.40299e+07	9.89975e+07	1.01324e+08	1.04771e+08	9.38043e+07
2-Ketocaproic acid	3.93	level1	129.056	25.6	NEG	5.11667e+08	5.27542e+08	5.46615e+08	5.44897e+08	5.47868e+08	5.40845e+08	5.4982e+08	5.4186e+08	5.21027e+08	5.23495e+08	3.78565e+08	3.93586e+08	4.17911e+08	4.04054e+08	3.98987e+08	3.90788e+08	4.12671e+08	3.76988e+08	4.08161e+08	3.92876e+08	4.1474e+08	4.43758e+08	4.38081e+08	4.5291e+08	4.23754e+08	4.45492e+08	4.34077e+08	4.61262e+08	4.23866e+08	4.44647e+08	8.26e+08	8.46082e+08	8.5766e+08	8.33004e+08	8.43626e+08	8.25457e+08	7.83521e+08	8.22829e+08	8.07058e+08	8.0179e+08	5.58816e+08	5.86524e+08	5.69847e+08	5.48813e+08
3-Methyl-2-oxovaleric acid	3.93	level1	129.056	25.6	NEG	5.11667e+08	5.27542e+08	5.46615e+08	5.44897e+08	5.47868e+08	5.40845e+08	5.4982e+08	5.4186e+08	5.21027e+08	5.23495e+08	3.78565e+08	3.93586e+08	4.17911e+08	4.04054e+08	3.98987e+08	3.90788e+08	4.12671e+08	3.76988e+08	4.08161e+08	3.92876e+08	4.1474e+08	4.43758e+08	4.38081e+08	4.5291e+08	4.23754e+08	4.45492e+08	4.34077e+08	4.61262e+08	4.23866e+08	4.44647e+08	8.26e+08	8.46082e+08	8.5766e+08	8.33004e+08	8.43626e+08	8.25457e+08	7.83521e+08	8.22829e+08	8.07058e+08	8.0179e+08	5.58816e+08	5.86524e+08	5.69847e+08	5.48813e+08
cis-​9,​10-​Epoxystearic acid	3.93	level1	297.243	24.5	NEG	1.27784e+07	1.29746e+07	1.26415e+07	1.24143e+07	1.4136e+07	1.42316e+07	1.28531e+07	1.32437e+07	1.56025e+07	1.21972e+07	1.54908e+07	1.43049e+07	1.57975e+07	1.5419e+07	1.53509e+07	1.5078e+07	1.50149e+07	1.51394e+07	1.67554e+07	1.55552e+07	1.30711e+07	1.09025e+07	1.32468e+07	1.20144e+07	1.07665e+07	1.23105e+07	1.16241e+07	1.37916e+07	1.08616e+07	1.13119e+07	9.70278e+06	1.14839e+07	1.05436e+07	1.33527e+07	8.89286e+06	9.68859e+06	9.70885e+06	9.2921e+06	8.36699e+06	9.07636e+06	2.23238e+07	2.25567e+07	2.14071e+07	1.27007e+07
Pentadecanoic acid	3.93	level1	241.217	22.5	NEG	3.07627e+07	3.26474e+07	2.96618e+07	3.38017e+07	3.21742e+07	3.3884e+07	3.41555e+07	3.4181e+07	3.15888e+07	3.28449e+07	4.70259e+07	4.69995e+07	4.90088e+07	4.72854e+07	4.61466e+07	4.90586e+07	4.60454e+07	4.43451e+07	5.04529e+07	4.61782e+07	4.87474e+07	4.52301e+07	4.68443e+07	4.17418e+07	4.40458e+07	4.30109e+07	4.58543e+07	4.80908e+07	4.41765e+07	4.2847e+07	3.50768e+07	3.68608e+07	3.24909e+07	3.54461e+07	3.45764e+07	3.08585e+07	3.5138e+07	3.34796e+07	3.51157e+07	3.2266e+07	4.11805e+07	3.94881e+07	4.18037e+07	3.97839e+07
Stearidonic acid	3.93	level1	275.202	22.5	NEG	4.30108e+06	3.57324e+06	3.92217e+06	3.69172e+06	3.66082e+06	2.65069e+06	6.83998e+06	4.89406e+06	2.82429e+06	4.61209e+06	6.16462e+06	4.62808e+06	3.3742e+06	4.25365e+06	6.31385e+06	4.78302e+06	6.07184e+06	5.10986e+06	4.08391e+06	5.3901e+06	3.15439e+06	4.52073e+06	3.83242e+06	6.06973e+06	3.02813e+06	5.53018e+06	3.53535e+06	3.78403e+06	3.50683e+06	3.27594e+06	3.14653e+06	5.48709e+06	4.84151e+06	2.83008e+06	2.72161e+06	2.91131e+06	3.95224e+06	5.38283e+06	5.31749e+06	2.6022e+06	4.01403e+06	3.61047e+06	5.59457e+06	4.58378e+06
Palmitic acid	3.93	level1	255.233	21.8	NEG	1.21158e+09	2.24914e+09	2.15352e+09	1.26295e+09	1.28186e+09	1.32126e+09	1.23897e+09	1.29578e+09	1.23381e+09	2.43371e+09	2.00052e+09	1.25941e+09	1.2464e+09	2.04663e+09	1.27848e+09	1.1928e+09	2.08861e+09	2.0232e+09	2.22818e+09	1.09959e+09	1.27071e+09	1.30355e+09	2.20481e+09	2.22073e+09	1.23697e+09	1.28658e+09	1.26481e+09	1.23036e+09	2.26739e+09	1.22073e+09	1.03326e+09	1.7387e+09	1.08481e+09	1.83298e+09	1.84857e+09	1.66075e+09	1.06409e+09	1.79942e+09	1.84163e+09	1.66286e+09	2.13234e+09	2.07827e+09	1.22622e+09	2.06481e+09
4-hydroxy-1H-indole-3-carbaldehyde	3.93	level1	162.055	15	POS	1.27688e+06	1.45436e+06	1.22383e+06	1.08919e+06	1.15872e+06	1.37745e+06	1.02172e+06	1.15933e+06	1.09944e+06	1.33039e+06	1.44925e+06	2.86808e+06	2.41091e+06	1.62105e+06	2.78667e+06	2.92081e+06	2.52287e+06	2.17876e+06	2.46428e+06	2.14562e+06	2.8126e+06	3.09861e+06	3.47988e+06	2.30385e+06	3.47383e+06	2.77553e+06	3.12786e+06	3.00086e+06	3.02605e+06	1.28512e+06	1.10685e+06	738619	1.2474e+06	1.26935e+06	1.29246e+06	1.02011e+06	1.08041e+06	1.36733e+06	1.6712e+06	1.37098e+06	2.08468e+06	1.95242e+06	1.6348e+06	1.26826e+06
Leucine	3.92	level1	132.102	166.2	POS	2.32584e+08	2.16244e+08	2.16276e+08	2.17561e+08	3.44142e+08	3.389e+08	3.58363e+08	2.14783e+08	2.28237e+08	3.28366e+08	1.92106e+08	1.95303e+08	2.25419e+08	2.06836e+08	3.18765e+08	3.20114e+08	1.91662e+08	1.97107e+08	2.12232e+08	1.82286e+08	2.0188e+08	2.4667e+08	2.46999e+08	2.29142e+08	3.11611e+08	2.40463e+08	2.28431e+08	2.37221e+08	2.28608e+08	2.43588e+08	3.15712e+08	2.97864e+08	2.67302e+08	8.6411e+07	9.72865e+07	2.99984e+08	2.84732e+08	1.02807e+08	2.68087e+08	2.77638e+08	3.12065e+08	2.33185e+08	2.18675e+08	2.27349e+08
4-Hydroxyproline	3.92	level1	130.051	202.8	NEG	4.12993e+06	4.05037e+06	4.39217e+06	4.4794e+06	4.45395e+06	4.5679e+06	4.75941e+06	4.2166e+06	4.59126e+06	4.2821e+06	6.84838e+06	6.83137e+06	7.58912e+06	6.94316e+06	7.04541e+06	6.8516e+06	7.07859e+06	6.80746e+06	6.90375e+06	6.58789e+06	3.83601e+06	3.78036e+06	4.33036e+06	3.97269e+06	4.04189e+06	4.26538e+06	4.03354e+06	4.17021e+06	4.19964e+06	4.06865e+06	4.70853e+06	4.915e+06	4.66775e+06	4.68623e+06	4.57637e+06	4.93889e+06	4.87273e+06	4.87451e+06	4.86931e+06	4.99632e+06	4.93303e+06	5.16008e+06	5.0207e+06	5.10011e+06
Adenine	3.92	level1	136.062	66.4	POS	943131	889599	819674	1.43773e+06	761855	1.06819e+06	1.81155e+06	1.00343e+06	823968	1.32556e+06	652233	880780	2.27528e+06	1.01251e+06	832909	814102	717071	1.32235e+06	735325	830775	924259	1.07998e+06	2.40189e+06	832624	1.2431e+06	1.04368e+06	1.37163e+06	1.15697e+06	1.45834e+06	1.14675e+06	1.05914e+06	3.72623e+06	1.94377e+06	767848	960467	786182	1.04905e+06	1.89454e+06	2.16718e+06	1.46345e+06	1.39388e+06	984949	866677	1.73802e+06
Cordycepin	3.92	level1	252.109	55.4	POS	846886	779802	835279	935797	834695	815053	915999	720400	770252	888158	86203.2	109662	339076	159421	69194.1	155348	97498.2	164615	82290.6	150874	266701	452600	662926	483165	578533	515721	491402	532043	556083	449741	152209	345672	269935	12881.4	152189	187181	166782	311333	156433	270082	377095	442642	389559	372643
Ketoleucine	3.92	level1	129.056	25.6	NEG	5.11667e+08	5.27542e+08	5.46615e+08	5.44897e+08	5.47868e+08	5.40845e+08	5.4982e+08	5.4186e+08	5.21027e+08	5.23495e+08	3.78565e+08	3.93586e+08	4.17911e+08	4.04054e+08	3.98987e+08	3.90788e+08	4.12671e+08	3.76988e+08	4.08161e+08	3.92876e+08	4.1474e+08	4.43758e+08	4.38081e+08	4.5291e+08	4.23754e+08	4.45492e+08	4.34077e+08	4.61262e+08	4.23866e+08	4.44647e+08	8.26e+08	8.46082e+08	8.5766e+08	8.33004e+08	8.43626e+08	8.25457e+08	7.83521e+08	8.22829e+08	8.07058e+08	8.0179e+08	5.58816e+08	5.86524e+08	5.69847e+08	5.48813e+08
9-Oxooctadecanoic acid	3.92	level1	297.243	24.5	NEG	1.27784e+07	1.29746e+07	1.26415e+07	1.24143e+07	1.4136e+07	1.42316e+07	1.28531e+07	1.32437e+07	1.56025e+07	1.21972e+07	1.54908e+07	1.43049e+07	1.57975e+07	1.5419e+07	1.53509e+07	1.5078e+07	1.50149e+07	1.51394e+07	1.67554e+07	1.55552e+07	1.30711e+07	1.09025e+07	1.32468e+07	1.20144e+07	1.07665e+07	1.23105e+07	1.16241e+07	1.37916e+07	1.08616e+07	1.13119e+07	9.70278e+06	1.14839e+07	1.05436e+07	1.33527e+07	8.89286e+06	9.68859e+06	9.70885e+06	9.2921e+06	8.36699e+06	9.07636e+06	2.23238e+07	2.25567e+07	2.14071e+07	1.27007e+07
gamma-Glutamyllysine	3.92	level1	276.156	277.4	POS	2.47293e+06	2.61697e+06	2.38444e+06	2.35642e+06	2.42657e+06	2.20052e+06	2.53997e+06	2.50466e+06	2.32038e+06	2.14925e+06	1.96861e+06	1.87826e+06	2.41427e+06	2.23355e+06	2.05708e+06	1.78355e+06	2.17825e+06	2.0822e+06	2.18241e+06	1.80863e+06	1.72202e+06	1.74688e+06	2.02866e+06	1.71553e+06	1.97347e+06	1.84046e+06	1.84051e+06	2.33867e+06	2.00872e+06	2.09352e+06	2.19522e+06	2.49259e+06	2.4541e+06	2.70085e+06	2.32252e+06	2.40325e+06	2.27655e+06	2.35521e+06	2.19214e+06	2.40693e+06	1.95104e+06	1.92077e+06	2.00437e+06	1.91819e+06
Glu-Glu	3.92	level1	277.103	257	POS	286680	265473	262116	294333	293546	221107	290837	296434	290129	272501	263873	282869	709628	287234	261077	251702	254286	265802	264882	249287	290196	275327	808853	282197	419783	294477	429245	374541	544742	312839	238231	697409	568427	152667	205748	153555	188081	704318	183733	464660	288663	201814	227792	236116
Citric acid	3.92	level1	191.02	241.1	NEG	1.08508e+07	9.25629e+06	7.71616e+06	1.54039e+07	1.99296e+07	3.39745e+06	1.49523e+07	5.38856e+06	1.00264e+07	1.25611e+07	5.21641e+06	4.30615e+06	1.60286e+07	8.22026e+06	3.8274e+06	6.50732e+06	7.32269e+06	4.54724e+06	2.56869e+07	7.64407e+06	5.35069e+06	1.02199e+07	6.32161e+06	7.45756e+06	1.44474e+07	6.53635e+06	3.62183e+06	2.8854e+06	1.40555e+07	5.94746e+06	3.81986e+07	3.78434e+07	3.54778e+07	3.15862e+07	1.59792e+07	3.54283e+07	3.87065e+07	2.71926e+07	2.95527e+07	3.43093e+07	6.92594e+06	1.01968e+07	2.01559e+07	5.48316e+06
Creatine	3.92	level1	130.062	203.5	NEG	1.78709e+07	2.00177e+07	2.10906e+07	1.91585e+07	1.94434e+07	2.1365e+07	2.10215e+07	1.8224e+07	1.93977e+07	1.9762e+07	8.48094e+06	1.32663e+07	1.29138e+07	1.27601e+07	1.28941e+07	1.20471e+07	1.25874e+07	8.69035e+06	9.17487e+06	8.5845e+06	8.34372e+06	1.2253e+07	1.12271e+07	1.058e+07	8.73112e+06	1.14085e+07	1.12118e+07	1.05981e+07	8.85608e+06	1.22385e+07	1.58223e+07	1.62718e+07	1.7149e+07	1.68483e+07	1.85764e+07	1.62495e+07	1.85253e+07	1.79324e+07	1.75939e+07	1.80553e+07	1.3535e+07	1.32091e+07	1.51153e+07	1.49906e+07
Suberic acid	3.92	level1	173.082	200.9	NEG	764556	772332	740987	879920	846510	819388	889188	702753	814447	801368	514146	612709	345737	490287	471328	514041	512257	448388	485838	472443	610564	573093	640895	561609	596879	569421	636547	572854	612987	549095	836381	870756	791812	780124	826493	818287	800273	913552	898206	793076	720469	666569	657837	702510
Mannose	3.92	level1	179.056	169.4	NEG	1.42587e+08	1.36406e+08	1.49787e+08	1.48538e+08	1.42639e+08	1.53194e+08	1.58262e+08	1.39e+08	1.51092e+08	1.51482e+08	9.8502e+07	1.02509e+08	1.09466e+08	1.10224e+08	1.10461e+08	9.95295e+07	1.10033e+08	2.25557e+08	1.0723e+08	1.01668e+08	3.8259e+08	1.97506e+08	2.12898e+08	1.93589e+08	1.84347e+08	2.16917e+08	1.92692e+08	1.98635e+08	1.99622e+08	1.94946e+08	2.9809e+08	2.65222e+08	2.6261e+08	2.67386e+08	6.1698e+08	5.85335e+08	6.00563e+08	5.9099e+08	2.68166e+08	2.58439e+08	1.84978e+08	1.89836e+08	1.80213e+08	1.75701e+08
5-Hydroxymethylcytidine	3.92	level1	274.104	166.9	POS	74342.6	59701	105586	162363	66385.3	79968.5	72557	95598.4	80355	222650	158669	104772	88798.5	54330.2	53308	156333	140213	23189.6	64939	136728	56576.2	143775	142693	105731	142892	123700	165043	90294.8	158647	150265	201251	237492	207909	151739	187547	229009	183049	167508	130863	136862	225776	73794.1	58460.1	79695.9
Butyrylcarnitine (Car(4:0))	3.92	level1	232.154	158.1	POS	8.75624e+07	8.34178e+07	8.55395e+07	8.87462e+07	8.92224e+07	8.77166e+07	9.0108e+07	8.57882e+07	9.01688e+07	9.24866e+07	9.76062e+07	9.8659e+07	1.09595e+08	1.02093e+08	1.02412e+08	9.99001e+07	1.01946e+08	9.80818e+07	9.93257e+07	9.6686e+07	1.22331e+08	1.32112e+08	1.29521e+08	1.29701e+08	1.23211e+08	1.3389e+08	1.28609e+08	1.30638e+08	1.29471e+08	1.2651e+08	1.51238e+08	1.52412e+08	1.44168e+08	1.45157e+08	1.50931e+08	1.54529e+08	1.48699e+08	1.50087e+08	1.50285e+08	1.51606e+08	1.17563e+08	1.16257e+08	1.14552e+08	1.17994e+08
L-Alanyl-L-leucine	3.92	level1	203.139	156.2	POS	623490	556207	443834	1.00936e+06	731944	392034	797712	654784	555888	1.44034e+06	353704	770869	7.09557e+06	481360	714149	825957	565923	555229	409699	567758	1.06408e+06	1.18066e+06	7.12287e+06	409576	3.03056e+06	530894	3.05429e+06	2.5114e+06	4.27769e+06	825090	1.14323e+06	9.38328e+06	5.54048e+06	499047	869353	404939	839848	6.87741e+06	1.18175e+06	4.28347e+06	1.50851e+06	578376	377993	633519
LPE(18:1(9Z)/0:0)	3.92	level1	480.309	127.3	POS	2.26253e+07	2.32894e+07	2.28729e+07	2.1769e+07	2.32005e+07	2.50694e+07	2.38151e+07	2.33798e+07	2.27922e+07	2.23168e+07	2.59841e+07	2.67162e+07	2.97974e+07	2.65218e+07	2.8153e+07	2.98034e+07	2.53675e+07	2.89035e+07	3.02638e+07	2.51658e+07	2.1878e+07	2.33751e+07	2.83765e+07	2.18092e+07	2.46275e+07	2.68704e+07	2.17401e+07	2.28194e+07	2.40538e+07	2.11968e+07	2.08304e+07	2.43472e+07	2.03913e+07	2.05128e+07	2.04037e+07	2.22223e+07	2.43473e+07	2.22502e+07	2.20422e+07	2.18093e+07	2.35352e+07	2.65589e+07	2.37444e+07	2.40053e+07
LPC(20:0)	3.92	level1	552.402	120.6	POS	4.41063e+07	4.04966e+07	4.45473e+07	4.01053e+07	4.52561e+07	4.14527e+07	4.48996e+07	4.277e+07	4.23635e+07	4.72676e+07	5.21126e+07	5.37635e+07	4.82466e+07	4.52109e+07	5.03761e+07	4.61493e+07	5.35419e+07	5.23835e+07	4.81952e+07	4.92323e+07	3.65058e+07	4.8735e+07	4.18631e+07	4.85418e+07	4.14803e+07	4.14893e+07	4.47678e+07	4.22014e+07	4.60231e+07	4.33518e+07	3.87006e+07	3.849e+07	3.94159e+07	3.59865e+07	3.67492e+07	3.98864e+07	3.79132e+07	3.66593e+07	4.21733e+07	3.62512e+07	4.21738e+07	4.12713e+07	4.49106e+07	4.1081e+07
3'-O-Methylguanosine	3.92	level1	296.1	112.2	NEG	1.22999e+06	1.28861e+06	1.1524e+06	1.40088e+06	1.23586e+06	1.24144e+06	1.22146e+06	1.31954e+06	1.24579e+06	1.37348e+06	1.82945e+06	1.85968e+06	2.1269e+06	2.18363e+06	1.92434e+06	1.97401e+06	1.88282e+06	1.97862e+06	1.82853e+06	1.9582e+06	1.34087e+06	1.41901e+06	1.90547e+06	1.58631e+06	1.65995e+06	1.80725e+06	1.82603e+06	1.97705e+06	1.55379e+06	1.57984e+06	668815	720475	526434	414507	563170	681607	691854	644223	765011	483969	1.27372e+06	1.24324e+06	1.57854e+06	1.53363e+06
1,5-Anhydroglucitol	3.92	level1	163.061	104.7	NEG	1.51107e+07	1.54644e+07	1.46173e+07	1.39725e+07	1.36029e+07	1.39274e+07	1.39327e+07	1.5684e+07	1.09882e+07	1.39605e+07	1.3033e+07	1.14267e+07	1.11519e+07	1.15064e+07	1.15199e+07	1.12947e+07	1.15915e+07	1.27884e+07	1.26678e+07	1.11257e+07	1.11096e+07	1.33842e+07	1.48081e+07	1.30496e+07	1.56995e+07	1.20838e+07	1.39958e+07	1.4497e+07	1.41754e+07	1.31729e+07	1.18115e+07	1.12264e+07	1.35169e+07	1.10372e+07	1.11215e+07	1.16394e+07	1.29517e+07	1.32556e+07	1.18184e+07	1.30291e+07	1.00045e+07	1.13598e+07	1.18009e+07	1.20726e+07
2-Hydroxy-2-methylbutyric acid	3.92	level1	117.056	61.6	NEG	2.63289e+07	2.53734e+07	2.70234e+07	2.65282e+07	2.44912e+07	2.51976e+07	2.61396e+07	2.38519e+07	2.2397e+07	2.74066e+07	1.97023e+07	1.93033e+07	2.29214e+07	1.85272e+07	2.00315e+07	1.92935e+07	1.98948e+07	1.99096e+07	1.80321e+07	1.96328e+07	1.74118e+07	2.0305e+07	2.55754e+07	2.06303e+07	2.58232e+07	2.47466e+07	2.44712e+07	2.44687e+07	2.59041e+07	2.31887e+07	4.75428e+07	4.38623e+07	5.06279e+07	3.78349e+07	4.44972e+07	4.82237e+07	4.61538e+07	4.67592e+07	4.95549e+07	4.95874e+07	2.27494e+07	2.46786e+07	2.5861e+07	2.81234e+07
2'-O-Methylinosine	3.92	level1	283.103	60.1	POS	1.47989e+06	1.53521e+06	1.62837e+06	1.65579e+06	1.619e+06	1.64378e+06	1.78041e+06	1.60453e+06	1.64325e+06	1.73137e+06	2.5675e+06	2.70064e+06	2.91856e+06	2.6471e+06	2.72758e+06	2.7769e+06	2.76833e+06	2.66303e+06	2.79517e+06	2.67407e+06	2.08458e+06	2.21079e+06	2.32657e+06	2.29728e+06	2.29882e+06	2.38327e+06	2.42142e+06	2.36885e+06	2.44645e+06	2.10613e+06	1.34033e+06	1.49444e+06	1.46582e+06	1.39283e+06	1.50328e+06	1.61093e+06	1.51566e+06	1.55973e+06	1.50353e+06	1.53541e+06	1.98004e+06	2.07045e+06	2.05315e+06	2.11293e+06
7,12-Dioxolithocholic acid	3.92	level1	403.248	58.3	NEG	51315.8	87408.6	91747	113379	111301	117090	130902	102179	111110	130943	866901	912728	885027	901241	880627	876175	937982	933069	893023	911061	84346.2	82891	95267	102384	139942	74046	100813	118795	74187.3	98946	540115	554227	464810	278404	556282	692846	596362	500102	555565	546946	289166	370612	377660	372088
Taurohyodeoxycholic acid	3.92	level1	498.289	49.5	NEG	7.08462e+07	6.51436e+07	7.37957e+07	6.41331e+07	6.54618e+07	3.28673e+07	1.70905e+07	2.07254e+07	2.4374e+07	3.00659e+07	4.67305e+07	4.32989e+07	2.09161e+07	4.01295e+07	5.01445e+07	1.10892e+07	4.75543e+07	2.06263e+07	3.18932e+07	1.14743e+07	4.42281e+07	3.03557e+07	7.79208e+07	5.28142e+07	7.518e+07	3.4391e+07	4.86354e+07	2.60121e+07	7.19957e+07	4.80372e+07	1.82127e+07	2.15084e+07	4.42352e+07	2.69351e+07	2.07268e+07	2.10704e+07	1.90923e+07	4.00634e+07	4.90438e+07	1.14705e+07	2.84536e+07	2.6065e+07	3.19412e+07	6.8749e+07
1-(2-Hydroxyethyl)-2,2,6,6-tetramethyl-4-piperidinol	3.92	level1	202.18	40	POS	278145	377750	162913	362282	344449	441381	253267	46554.6	0	508720	1.79323e+06	1.63952e+06	2.10166e+06	1.68155e+06	1.79886e+06	1.39692e+06	1.88985e+06	1.90749e+06	1.44049e+06	1.46888e+06	0	114668	352508	0	118185	338432	167557	117886	194689	133801	4.00804e+06	3.29167e+06	3.7966e+06	2.47214e+06	3.51312e+06	4.24276e+06	3.51271e+06	2.95257e+06	3.40028e+06	3.59597e+06	982389	1.01917e+06	1.25041e+06	1.41284e+06
Benzoic acid	3.92	level1	121.029	39.9	NEG	2.30265e+07	2.92655e+07	2.57268e+07	2.63897e+07	2.35717e+07	2.52577e+07	2.81145e+07	2.80341e+07	2.81358e+07	2.473e+07	2.56429e+07	2.25552e+07	2.46104e+07	2.23752e+07	2.41417e+07	2.43066e+07	2.55593e+07	2.06179e+07	2.3018e+07	2.54341e+07	2.22943e+07	3.11666e+07	3.11821e+07	3.41797e+07	3.06547e+07	3.38936e+07	3.11782e+07	3.04744e+07	2.77977e+07	2.48069e+07	1.80773e+07	3.70773e+07	2.31745e+07	2.13411e+07	2.93972e+07	2.22086e+07	2.66175e+07	2.30652e+07	3.58193e+07	3.09518e+07	2.77548e+07	3.09585e+07	3.00334e+07	2.9864e+07
Thymidine	3.92	level1	241.083	35.9	NEG	4.06659e+07	4.49988e+07	4.39345e+07	4.91424e+07	4.82964e+07	4.80964e+07	4.82142e+07	4.79663e+07	5.30538e+07	4.36329e+07	2.8009e+07	2.96254e+07	3.00017e+07	3.08726e+07	3.01709e+07	3.081e+07	2.96035e+07	2.85841e+07	3.24724e+07	3.00601e+07	5.98398e+07	4.46478e+07	4.33435e+07	4.54004e+07	4.21072e+07	4.47959e+07	4.18119e+07	4.46959e+07	4.13106e+07	4.18143e+07	2.38812e+07	2.96394e+07	2.43058e+07	3.37044e+07	2.59619e+07	2.34948e+07	2.40348e+07	2.72635e+07	2.32666e+07	2.68262e+07	4.50616e+07	4.46067e+07	4.04309e+07	3.66142e+07
alpha-Ketoisovaleric acid	3.92	level1	115.04	29	NEG	2.83596e+08	2.78097e+08	2.79759e+08	2.86176e+08	2.86295e+08	2.88766e+08	2.85666e+08	2.79734e+08	2.65175e+08	2.7651e+08	2.13375e+08	2.04375e+08	2.13945e+08	2.09327e+08	2.1063e+08	2.17355e+08	2.10405e+08	2.00347e+08	2.13642e+08	2.04967e+08	2.46374e+08	2.48896e+08	2.39026e+08	2.50275e+08	2.39552e+08	2.51438e+08	2.44242e+08	2.43543e+08	2.3586e+08	2.49441e+08	4.90138e+08	5.03345e+08	4.47234e+08	5.00394e+08	4.60044e+08	4.70713e+08	4.62473e+08	4.70608e+08	4.67096e+08	4.64331e+08	3.25016e+08	3.02094e+08	3.02662e+08	2.96708e+08
trans-2-Octenoic acid	3.92	level1	141.092	28.9	NEG	2.20248e+06	2.81106e+06	2.5413e+06	2.76145e+06	2.66104e+06	2.49577e+06	2.93856e+06	2.61541e+06	2.5027e+06	2.76163e+06	2.19629e+06	2.09186e+06	2.15867e+06	2.14926e+06	2.21875e+06	2.03714e+06	2.24302e+06	1.91794e+06	2.29511e+06	2.20042e+06	1.75255e+06	1.84429e+06	1.93417e+06	1.98661e+06	1.79501e+06	1.9952e+06	1.80669e+06	1.76929e+06	1.76151e+06	1.87174e+06	1.5047e+06	1.83706e+06	1.83241e+06	2.04985e+06	1.6334e+06	1.66242e+06	1.6002e+06	2.06518e+06	1.6426e+06	1.67818e+06	1.9813e+06	2.16666e+06	2.19476e+06	2.05366e+06
Embelin	3.92	level1	293.176	25.7	NEG	1.75602e+07	2.26166e+07	2.793e+07	2.79248e+07	1.94155e+07	2.61422e+07	2.54368e+07	3.695e+07	3.13052e+07	3.07102e+07	1.79003e+07	2.64595e+07	4.73694e+07	2.40316e+07	2.22485e+07	1.7655e+07	3.47674e+07	1.65622e+07	2.39532e+07	1.95064e+07	1.89248e+07	3.98712e+07	2.47555e+07	3.16243e+07	3.20115e+07	2.76988e+07	2.46761e+07	2.48449e+07	2.32095e+07	2.24579e+07	1.60737e+07	2.63326e+07	3.06574e+07	1.87211e+07	2.98118e+07	1.88381e+07	2.53848e+07	1.94134e+07	3.50072e+07	3.39645e+07	2.73425e+07	2.82801e+07	2.77117e+07	2.70373e+07
Oleic acid	3.92	level1	281.248	18.5	NEG	1.03087e+09	9.41669e+08	9.14956e+08	9.33262e+08	9.38617e+08	9.85235e+08	1.06744e+09	1.14861e+09	9.81989e+08	9.74663e+08	1.02062e+09	1.01732e+09	1.08946e+09	9.79578e+08	1.07045e+09	1.1213e+09	9.02047e+08	9.76244e+08	1.09093e+09	9.60226e+08	8.47005e+08	8.8111e+08	9.71173e+08	1.74841e+09	9.83043e+08	9.44625e+08	8.90334e+08	1.05836e+09	8.51577e+08	9.54212e+08	6.99994e+08	6.98094e+08	6.01177e+08	6.34269e+08	7.47772e+08	6.74031e+08	8.05184e+08	6.83418e+08	7.19372e+08	6.50296e+08	7.81519e+08	8.80354e+08	1.77559e+09	8.62735e+08
Melibiose	3.91	level1	365.106	227.8	POS	242918	236437	265339	286894	279520	257290	281992	267151	270136	284471	348195	345258	462826	377678	343078	344242	373224	380380	382139	317927	318164	344723	555625	332582	396791	491390	404810	404370	450022	420241	564078	608598	701051	513480	555946	605207	644098	789057	606925	580444	390471	390643	413102	414709
Mesaconic acid	3.91	level1	129.019	202.8	NEG	1.09733e+06	944304	993771	1.01675e+06	1.05258e+06	1.21413e+06	1.01706e+06	989700	1.12098e+06	1.14467e+06	1.14477e+06	1.12696e+06	1.27064e+06	1.16755e+06	1.16808e+06	1.04694e+06	1.11844e+06	1.13617e+06	1.42109e+06	1.14556e+06	1.73987e+06	1.25572e+06	1.0512e+06	1.0201e+06	951811	1.03802e+06	1.01885e+06	977321	1.19683e+06	1.20944e+06	1.33239e+06	1.25833e+06	1.18361e+06	1.26069e+06	1.51995e+06	1.2761e+06	1.24756e+06	1.81929e+06	1.25834e+06	1.24842e+06	1.30642e+06	1.10037e+06	1.23082e+06	1.09968e+06
Deoxyadenosine	3.91	level1	252.109	55.4	POS	846886	779802	835279	935797	834695	815053	915999	720400	770252	888158	86203.2	109662	339076	159421	69194.1	155348	97498.2	164615	82290.6	150874	266701	452600	662926	483165	578533	515721	491402	532043	556083	449741	152209	345672	269935	12881.4	152189	187181	166782	311333	156433	270082	377095	442642	389559	372643
Isovalerylcarnitine (Car(5:0))	3.91	level1	246.17	150.1	POS	4.10699e+07	3.93132e+07	4.12876e+07	4.35547e+07	4.28855e+07	4.22659e+07	4.33464e+07	4.0181e+07	4.20876e+07	4.24407e+07	3.94537e+07	3.96961e+07	4.30792e+07	4.08806e+07	4.18142e+07	3.94203e+07	4.09121e+07	3.94173e+07	4.05284e+07	3.93592e+07	3.92911e+07	4.14769e+07	4.26844e+07	4.22416e+07	4.14899e+07	4.39947e+07	4.19973e+07	4.30892e+07	4.26737e+07	4.11601e+07	6.7546e+07	6.77813e+07	6.40373e+07	6.23433e+07	6.6398e+07	6.88247e+07	6.57805e+07	6.55083e+07	6.58745e+07	6.58708e+07	4.67761e+07	4.74238e+07	4.80489e+07	4.74739e+07
8-Hydroxycarbostyril	3.91	level1	162.055	15	POS	1.27688e+06	1.45436e+06	1.22383e+06	1.08919e+06	1.15872e+06	1.37745e+06	1.02172e+06	1.15933e+06	1.09944e+06	1.33039e+06	1.44925e+06	2.86808e+06	2.41091e+06	1.62105e+06	2.78667e+06	2.92081e+06	2.52287e+06	2.17876e+06	2.46428e+06	2.14562e+06	2.8126e+06	3.09861e+06	3.47988e+06	2.30385e+06	3.47383e+06	2.77553e+06	3.12786e+06	3.00086e+06	3.02605e+06	1.28512e+06	1.10685e+06	738619	1.2474e+06	1.26935e+06	1.29246e+06	1.02011e+06	1.08041e+06	1.36733e+06	1.6712e+06	1.37098e+06	2.08468e+06	1.95242e+06	1.6348e+06	1.26826e+06
1,5-Isoquinolinediol	3.91	level1	162.055	15	POS	1.27688e+06	1.45436e+06	1.22383e+06	1.08919e+06	1.15872e+06	1.37745e+06	1.02172e+06	1.15933e+06	1.09944e+06	1.33039e+06	1.44925e+06	2.86808e+06	2.41091e+06	1.62105e+06	2.78667e+06	2.92081e+06	2.52287e+06	2.17876e+06	2.46428e+06	2.14562e+06	2.8126e+06	3.09861e+06	3.47988e+06	2.30385e+06	3.47383e+06	2.77553e+06	3.12786e+06	3.00086e+06	3.02605e+06	1.28512e+06	1.10685e+06	738619	1.2474e+06	1.26935e+06	1.29246e+06	1.02011e+06	1.08041e+06	1.36733e+06	1.6712e+06	1.37098e+06	2.08468e+06	1.95242e+06	1.6348e+06	1.26826e+06
Glucose	3.91	level1	179.056	169.4	NEG	1.42587e+08	1.36406e+08	1.49787e+08	1.48538e+08	1.42639e+08	1.53194e+08	1.58262e+08	1.39e+08	1.51092e+08	1.51482e+08	9.8502e+07	1.02509e+08	1.09466e+08	1.10224e+08	1.10461e+08	9.95295e+07	1.10033e+08	2.25557e+08	1.0723e+08	1.01668e+08	3.8259e+08	1.97506e+08	2.12898e+08	1.93589e+08	1.84347e+08	2.16917e+08	1.92692e+08	1.98635e+08	1.99622e+08	1.94946e+08	2.9809e+08	2.65222e+08	2.6261e+08	2.67386e+08	6.1698e+08	5.85335e+08	6.00563e+08	5.9099e+08	2.68166e+08	2.58439e+08	1.84978e+08	1.89836e+08	1.80213e+08	1.75701e+08
Lysine	3.91	level1	129.102	296.3	POS	3.14216e+06	1.69236e+06	1.93151e+06	1.67943e+06	1.92132e+06	1.71949e+06	1.68454e+06	1.74575e+06	2.73863e+06	2.65617e+06	2.27196e+06	1.50623e+06	2.01663e+06	1.4818e+06	1.30305e+06	1.58204e+06	2.13318e+06	1.79379e+06	1.87102e+06	1.21456e+06	1.18103e+06	2.50791e+06	1.39877e+06	1.51609e+06	1.43686e+06	1.72267e+06	1.32973e+06	1.23274e+06	1.35237e+06	2.6753e+06	1.9596e+06	2.57547e+06	1.98614e+06	1.71034e+06	3.23285e+06	1.88934e+06	2.20347e+06	2.31786e+06	1.65352e+06	1.72324e+06	2.19064e+06	1.60159e+06	1.74678e+06	1.7073e+06
Citrulline	3.91	level1	174.088	226.1	NEG	3.14192e+06	2.91698e+06	3.38132e+06	3.47668e+06	3.32077e+06	3.31302e+06	3.50674e+06	3.04972e+06	3.17185e+06	3.59049e+06	5.12936e+06	5.27588e+06	7.12593e+06	6.11424e+06	6.3178e+06	5.19766e+06	5.5885e+06	5.8865e+06	5.1984e+06	4.80613e+06	2.99704e+06	3.9877e+06	4.77654e+06	4.14678e+06	4.08829e+06	4.44628e+06	4.69173e+06	4.36581e+06	4.30836e+06	4.70715e+06	4.02593e+06	3.58983e+06	3.7838e+06	3.01723e+06	3.78888e+06	3.91661e+06	3.94599e+06	3.93897e+06	4.14732e+06	3.85788e+06	3.89265e+06	3.9861e+06	3.97691e+06	4.02627e+06
Malonic acid	3.91	level1	103.004	222.6	NEG	1.06382e+07	1.09016e+07	1.6981e+07	1.12273e+07	1.47692e+07	1.13299e+07	1.06792e+07	1.24452e+07	1.349e+07	1.43397e+07	1.3465e+07	1.71185e+07	1.59617e+07	1.43188e+07	1.80904e+07	1.33453e+07	1.4646e+07	1.37329e+07	1.65655e+07	1.3707e+07	1.28988e+07	1.3394e+07	1.5629e+07	1.35781e+07	1.20501e+07	1.51647e+07	1.29746e+07	1.23765e+07	1.29541e+07	1.45133e+07	1.19271e+07	1.45992e+07	1.37643e+07	1.23558e+07	1.16043e+07	1.15473e+07	1.31525e+07	1.39449e+07	1.22256e+07	1.0866e+07	1.46361e+07	1.40809e+07	1.54421e+07	1.22033e+07
6-Hydroxynorleucine	3.91	level1	146.082	205.5	NEG	238349	396826	199226	679160	274607	346699	645389	270263	382219	352762	152393	238729	331006	258937	368430	374097	170952	152551	459642	335097	932418	313558	472924	311835	308556	391768	337720	433197	847823	339754	469347	471584	466282	883266	468776	459452	412970	340422	370220	480915	409281	619352	436214	311492
N-Acetylneuraminic acid	3.91	level1	290.088	202.2	NEG	357933	357285	353483	327521	354489	363150	383670	339776	355146	370244	303021	314509	346578	288398	297527	277022	284951	300828	295040	305256	333567	324908	411533	338973	378093	359430	370378	386809	347076	352421	295681	331686	296596	281792	308882	293529	275967	314692	293592	316375	325122	329014	304377	314965
N-Acetylhistidine	3.91	level1	196.072	185.1	NEG	597124	277270	312964	561598	299961	307634	317189	296675	409405	530255	578788	360718	403267	457421	347286	600842	371028	398407	435785	363318	310392	432702	351980	381611	535664	447756	570435	310215	321300	416903	503515	388306	363682	386806	493111	422414	397678	447623	567514	391850	494249	394274	369119	327379
1-Methylnicotinamide	3.91	level1	137.071	184.6	POS	9.07479e+06	9.95822e+06	9.50208e+06	1.05685e+07	1.05192e+07	1.0462e+07	1.07071e+07	1.02941e+07	1.15122e+07	9.17824e+06	2.62119e+07	2.53415e+07	2.60275e+07	2.47369e+07	2.59167e+07	2.9154e+07	2.58638e+07	2.49826e+07	2.44375e+07	2.68311e+07	4.99619e+07	3.83403e+07	3.95736e+07	3.83531e+07	4.16212e+07	3.79443e+07	4.43182e+07	4.20612e+07	4.05232e+07	3.68057e+07	2.24572e+07	2.59258e+07	2.59676e+07	2.83062e+07	2.35584e+07	2.55602e+07	2.43058e+07	2.57188e+07	2.59883e+07	2.73694e+07	2.68591e+07	2.79196e+07	2.75884e+07	2.65593e+07
Tyrosine O-sulfate	3.91	level1	260.023	176.6	NEG	1.23278e+06	1.17527e+06	1.21634e+06	1.29316e+06	1.31394e+06	1.30399e+06	1.23255e+06	1.2269e+06	1.49516e+06	1.55419e+06	1.20715e+06	1.26823e+06	1.37155e+06	1.40483e+06	1.2674e+06	1.29224e+06	1.27337e+06	1.18784e+06	1.3676e+06	1.22797e+06	1.35031e+06	1.67295e+06	1.41906e+06	1.52593e+06	1.39596e+06	1.73344e+06	1.46495e+06	1.49221e+06	1.52515e+06	1.561e+06	1.9807e+06	1.74281e+06	1.71138e+06	1.80778e+06	2.01563e+06	1.89421e+06	1.87857e+06	1.88745e+06	1.78809e+06	1.79184e+06	1.67089e+06	1.70374e+06	1.51412e+06	1.46879e+06
O-Acetylserine	3.91	level1	146.046	173.2	NEG	3.9255e+06	3.90925e+06	4.03612e+06	3.96989e+06	3.86208e+06	3.69883e+06	4.09999e+06	3.79099e+06	4.10601e+06	5.10374e+06	3.88987e+06	5.10593e+06	4.47392e+06	4.26494e+06	4.32972e+06	4.84283e+06	4.12614e+06	4.05135e+06	4.05157e+06	3.98479e+06	4.27517e+06	4.73757e+06	4.9624e+06	4.60117e+06	4.26987e+06	4.66232e+06	5.80797e+06	4.48455e+06	4.29648e+06	5.8025e+06	4.67153e+06	4.9934e+06	4.5848e+06	3.99448e+06	5.14009e+06	4.27095e+06	4.49943e+06	4.84153e+06	4.79589e+06	4.71872e+06	4.62896e+06	4.31963e+06	4.3691e+06	4.37593e+06
Propionylcarnitine (Car(3:0))	3.91	level1	218.138	169.6	POS	9.77164e+07	8.97775e+07	9.27554e+07	9.0661e+07	9.39421e+07	9.02982e+07	9.23557e+07	8.84673e+07	9.82186e+07	9.93791e+07	8.82097e+07	8.99114e+07	8.89185e+07	9.98717e+07	9.1136e+07	8.76251e+07	9.00583e+07	9.04271e+07	9.76365e+07	8.67083e+07	9.80532e+07	1.16276e+08	1.02444e+08	1.11916e+08	1.02789e+08	1.18586e+08	1.03252e+08	1.05929e+08	1.01429e+08	1.14781e+08	1.20261e+08	1.06387e+08	1.01257e+08	1.05905e+08	1.18919e+08	1.10796e+08	1.09889e+08	1.03902e+08	1.09252e+08	1.05065e+08	1.07077e+08	1.02535e+08	9.99519e+07	9.98613e+07
Choline	3.91	level1	104.107	164.6	POS	1.00666e+09	9.86247e+08	9.75857e+08	1.03347e+09	1.00544e+09	9.94712e+08	1.03174e+09	9.56839e+08	9.939e+08	1.02481e+09	1.01913e+09	1.02124e+09	1.04846e+09	1.0554e+09	1.04539e+09	1.03127e+09	1.01531e+09	1.02115e+09	1.01056e+09	1.01296e+09	9.87833e+08	9.96352e+08	1.03433e+09	1.04686e+09	1.03276e+09	1.04765e+09	1.03496e+09	1.02736e+09	1.02666e+09	1.0343e+09	1.00997e+09	1.00349e+09	9.18212e+08	9.51179e+08	1.00456e+09	1.04694e+09	9.9684e+08	1.0047e+09	1.00333e+09	9.86986e+08	9.93101e+08	1.03819e+09	9.9003e+08	1.0115e+09
Hexanoylcarnitine (Car(6:0))	3.91	level1	260.185	141.4	POS	1.27326e+07	1.25253e+07	1.3002e+07	1.39173e+07	1.3455e+07	1.31271e+07	1.38785e+07	1.30114e+07	1.37156e+07	1.3789e+07	1.36746e+07	1.39471e+07	1.5148e+07	1.40572e+07	1.45091e+07	1.39206e+07	1.44356e+07	1.36724e+07	1.3671e+07	1.37288e+07	1.29037e+07	1.33129e+07	1.36076e+07	1.36003e+07	1.31649e+07	1.39057e+07	1.35561e+07	1.37709e+07	1.36003e+07	1.2888e+07	1.34648e+07	1.39281e+07	1.32051e+07	1.29353e+07	1.35725e+07	1.42793e+07	1.35466e+07	1.41192e+07	1.40534e+07	1.35203e+07	1.37617e+07	1.37188e+07	1.36297e+07	1.40103e+07
3-Hydroxybutyric acid	3.91	level1	103.04	131.1	NEG	1.70784e+08	1.82081e+08	1.72084e+08	1.89851e+08	1.72357e+08	1.97747e+08	1.91778e+08	1.62282e+08	1.7263e+08	1.99662e+08	1.59058e+08	1.43054e+08	1.69348e+08	1.60513e+08	1.49882e+08	1.51363e+08	1.47081e+08	1.59115e+08	1.61893e+08	1.38417e+08	1.41486e+08	1.6747e+08	1.72658e+08	1.70223e+08	1.83263e+08	1.97402e+08	1.86452e+08	1.83082e+08	1.71984e+08	1.65157e+08	6.06391e+07	7.04612e+07	5.94819e+07	6.2418e+07	7.10107e+07	6.2263e+07	7.03617e+07	6.28542e+07	6.36793e+07	7.04761e+07	1.35703e+08	1.30175e+08	1.41268e+08	1.36514e+08
Riboflavin	3.91	level1	377.146	128.3	POS	184841	138739	125110	243554	64368.6	141206	94285.8	67438.8	176533	193250	182892	106531	156608	109717	221675	21124	291213	198781	107911	224131	230073	293355	148693	246446	300773	70725.5	290333	161407	127698	188642	385336	304991	688745	329283	307156	445595	244407	247263	401108	260689	83247.5	180049	253083	169511
LPC(15:0)	3.91	level1	482.324	127.2	POS	1.7235e+08	1.64516e+08	1.77269e+08	1.68404e+08	1.77625e+08	1.90229e+08	1.76302e+08	1.68883e+08	1.8207e+08	1.76153e+08	2.43569e+08	2.32551e+08	2.39991e+08	2.13885e+08	2.23751e+08	2.26132e+08	2.18277e+08	2.36688e+08	2.35185e+08	2.11145e+08	1.61341e+08	1.86946e+08	1.69213e+08	1.76927e+08	1.85404e+08	1.95045e+08	1.76279e+08	1.9217e+08	1.90665e+08	1.6629e+08	1.94955e+08	2.00512e+08	1.94439e+08	2.14849e+08	1.93528e+08	2.0036e+08	2.22663e+08	2.03275e+08	2.02757e+08	1.96228e+08	2.02072e+08	1.98705e+08	1.89922e+08	1.90521e+08
Leu-Val	3.91	level1	231.17	116.5	POS	3.11295e+06	3.7077e+06	2.45616e+06	6.63532e+06	4.46507e+06	2.42823e+06	5.55396e+06	3.95403e+06	2.25669e+06	7.63926e+06	2.44224e+06	5.71512e+06	5.63759e+07	2.10447e+06	5.00754e+06	5.49429e+06	3.1346e+06	3.57393e+06	1.98978e+06	2.43364e+06	6.55951e+06	6.69278e+06	5.74641e+07	1.88971e+06	2.58337e+07	2.22767e+06	2.32522e+07	2.08627e+07	3.32947e+07	4.66145e+06	5.88331e+06	6.16318e+07	4.10908e+07	60281.5	3.42275e+06	1.22618e+06	4.21099e+06	5.11275e+07	7.03918e+06	2.98569e+07	8.67106e+06	1.61271e+06	2.13386e+06	3.48538e+06
Kynurenic acid	3.91	level1	190.05	103.2	POS	1.08224e+07	1.11124e+07	1.11638e+07	1.14725e+07	1.17895e+07	1.129e+07	1.13475e+07	1.17365e+07	1.17438e+07	1.14262e+07	1.06934e+07	1.09999e+07	1.13692e+07	1.19635e+07	1.11219e+07	1.08978e+07	1.11624e+07	1.11613e+07	1.20913e+07	1.11102e+07	1.5597e+07	1.66583e+07	1.65778e+07	1.70091e+07	1.64081e+07	1.73845e+07	1.56559e+07	1.71255e+07	1.634e+07	1.66841e+07	1.44636e+07	1.49616e+07	1.437e+07	1.47286e+07	1.52943e+07	1.48776e+07	1.52428e+07	1.5578e+07	1.42986e+07	1.49082e+07	1.33546e+07	1.3892e+07	1.38679e+07	1.34228e+07
trans-Vaccenic acid	3.91	level1	281.248	39.6	NEG	2.91559e+07	2.7656e+07	2.81802e+07	2.6457e+07	2.8098e+07	2.66004e+07	2.68423e+07	3.0144e+07	2.96976e+07	3.18828e+07	2.82458e+07	2.85759e+07	2.73991e+07	3.17609e+07	3.03308e+07	2.91512e+07	2.93607e+07	2.98119e+07	3.31878e+07	2.98396e+07	2.65165e+07	2.76639e+07	2.67777e+07	2.69135e+07	2.66471e+07	2.96411e+07	2.65361e+07	2.74019e+07	2.55737e+07	3.03449e+07	2.42877e+07	2.36088e+07	2.12292e+07	2.34017e+07	2.46147e+07	2.13501e+07	2.35334e+07	2.15462e+07	2.11976e+07	2.12351e+07	3.30928e+07	3.37952e+07	2.88271e+07	2.83389e+07
3-Hydroxydecanoic acid	3.91	level1	187.134	38.3	NEG	1.69588e+07	1.51102e+07	1.53954e+07	1.66878e+07	1.68459e+07	1.52528e+07	1.55734e+07	1.40926e+07	2.84875e+07	1.48287e+07	1.04528e+07	9.41102e+06	9.1602e+06	8.7881e+06	1.22141e+07	1.32235e+07	8.65426e+06	9.17689e+06	7.61907e+06	1.28389e+07	1.0895e+07	8.54465e+06	9.38713e+06	9.78929e+06	1.6206e+07	9.73116e+06	1.15757e+07	1.05941e+07	9.41671e+06	8.2966e+06	1.22249e+07	1.29737e+07	1.08785e+07	1.16435e+07	1.05781e+07	1.02867e+07	1.2507e+07	1.30096e+07	1.21585e+07	1.15194e+07	2.07237e+07	1.17946e+07	1.15819e+07	1.14092e+07
N-[3-(2-oxopyrrolidin-1-yl)propyl]acetamide	3.91	level1	185.128	29.4	POS	5.79429e+06	5.12531e+06	5.7595e+06	5.19531e+06	5.35693e+06	5.04107e+06	4.34832e+06	5.25893e+06	4.8269e+06	5.23416e+06	5.81158e+06	6.88248e+06	7.28467e+06	6.48845e+06	6.00955e+06	5.14844e+06	6.55575e+06	6.41603e+06	6.23009e+06	5.80985e+06	3.12594e+06	3.43818e+06	4.03269e+06	3.3788e+06	3.31315e+06	3.6977e+06	3.61705e+06	4.47204e+06	3.34627e+06	4.08407e+06	4.63483e+06	5.70795e+06	4.87315e+06	4.13938e+06	5.55151e+06	4.90225e+06	6.05781e+06	4.63822e+06	4.75406e+06	4.54374e+06	5.40084e+06	5.24895e+06	5.02897e+06	5.06002e+06
2-Hydroxypalmitic acid	3.91	level1	271.228	25.1	NEG	3.0938e+07	2.80642e+07	2.98968e+07	3.39265e+07	3.00298e+07	3.02198e+07	3.33022e+07	3.26743e+07	3.22146e+07	2.91337e+07	3.39134e+07	3.1982e+07	3.05841e+07	3.47887e+07	3.10551e+07	3.03323e+07	3.43457e+07	3.4549e+07	3.43453e+07	3.52598e+07	2.96528e+07	3.03588e+07	2.67838e+07	2.94661e+07	2.56642e+07	2.76159e+07	3.08905e+07	2.81462e+07	2.96411e+07	2.835e+07	2.13716e+07	2.03819e+07	2.11196e+07	1.90783e+07	1.85065e+07	2.07529e+07	1.93144e+07	1.87509e+07	1.98992e+07	1.88065e+07	2.70182e+07	2.79733e+07	2.8991e+07	2.8774e+07
Pelargonic acid	3.91	level1	157.123	24.5	NEG	4.02508e+07	4.27469e+07	3.61934e+07	4.5121e+07	4.02296e+07	4.10971e+07	5.48388e+07	4.62245e+07	4.62182e+07	3.27155e+07	4.92013e+07	3.14776e+07	3.68338e+07	3.39046e+07	3.76029e+07	4.54308e+07	3.46672e+07	2.85564e+07	3.12552e+07	4.25074e+07	4.12011e+07	5.0866e+07	3.42928e+07	4.85419e+07	4.18759e+07	4.67732e+07	4.17235e+07	4.30036e+07	3.90384e+07	3.64992e+07	5.3138e+07	6.01229e+07	4.15313e+07	3.99569e+07	4.79313e+07	3.3755e+07	4.20441e+07	4.15872e+07	4.42539e+07	4.33331e+07	4.87706e+07	4.78108e+07	4.79871e+07	4.07132e+07
Capric acid	3.91	level1	171.139	24	NEG	1.72967e+07	1.2532e+07	1.64042e+07	1.70588e+07	1.26734e+07	1.68467e+07	1.85901e+07	1.19003e+07	1.95929e+07	1.77128e+07	9.17655e+06	1.3662e+07	9.06159e+06	1.03899e+07	1.00784e+07	1.46343e+07	8.85248e+06	9.39225e+06	8.97932e+06	1.37992e+07	5.29292e+06	7.2689e+06	7.49448e+06	7.04649e+06	7.08642e+06	7.5246e+06	6.10389e+06	6.51537e+06	6.42608e+06	6.16038e+06	9.90693e+06	9.40019e+06	7.90786e+06	1.37523e+07	1.38026e+07	7.17363e+06	8.74221e+06	1.35564e+07	8.49378e+06	8.24709e+06	9.18808e+06	9.86944e+06	8.41935e+06	8.79765e+06
Dodecanoic acid	3.91	level1	199.17	23.8	NEG	2.04696e+07	2.92147e+07	2.75213e+07	2.5828e+07	2.40061e+07	2.00994e+07	2.09039e+07	1.89709e+07	3.84605e+07	2.84508e+07	2.04759e+07	2.36872e+07	2.32332e+07	2.60993e+07	2.25996e+07	2.18431e+07	2.18249e+07	2.51328e+07	2.38503e+07	2.41672e+07	1.60811e+07	1.56902e+07	1.50424e+07	2.10724e+07	1.51595e+07	1.55441e+07	1.52434e+07	1.20584e+07	1.27975e+07	1.25501e+07	8.88441e+06	1.89716e+07	9.1783e+06	1.37624e+07	1.42082e+07	1.05237e+07	1.13363e+07	1.99389e+07	1.47452e+07	1.4933e+07	2.83776e+07	2.44566e+07	2.18533e+07	2.21215e+07
3-Methoxy-4-hydroxyphenylglycol sulfate	3.91	level1	263.023	22.5	NEG	3.03062e+07	3.00419e+07	3.18884e+07	3.30344e+07	3.24446e+07	3.43026e+07	3.20915e+07	3.27138e+07	3.52008e+07	3.13941e+07	3.78579e+07	3.42405e+07	3.62364e+07	3.47599e+07	3.64213e+07	3.54985e+07	3.57805e+07	3.53139e+07	3.92806e+07	3.5118e+07	5.11023e+07	4.69219e+07	4.80617e+07	5.08698e+07	4.39407e+07	4.78766e+07	4.32704e+07	4.55056e+07	4.43661e+07	4.80525e+07	3.01715e+07	2.91771e+07	2.8569e+07	3.41739e+07	3.12478e+07	3.14894e+07	3.1883e+07	3.17519e+07	3.10274e+07	2.843e+07	3.66096e+07	4.32838e+07	3.89979e+07	3.68225e+07
Dodecyl gallate	3.91	level1	337.204	13.2	NEG	1.22683e+06	2.21153e+06	2.05165e+06	2.12955e+06	2.2978e+06	2.49103e+06	2.02748e+06	2.35653e+06	2.09887e+06	2.01337e+06	1.98044e+06	1.75468e+06	1.85159e+06	2.7792e+06	1.45675e+06	2.04385e+06	1.1298e+06	2.24458e+06	1.60287e+06	1.7146e+06	2.80693e+06	1.86483e+06	2.51172e+06	2.21373e+06	2.13333e+06	1.73289e+06	2.05268e+06	1.87306e+06	1.86885e+06	1.7659e+06	1.51765e+06	2.97855e+06	1.58621e+06	2.73069e+06	1.04851e+06	1.37921e+06	13370.9	2.39597e+06	1.36422e+06	2.0557e+06	1.20114e+07	1.21068e+07	1.25083e+07	1.26996e+07
Arabitol	3.9	level1	151.061	131.8	NEG	884239	897113	898734	919564	857753	928397	909458	969420	909730	891531	1.29717e+06	1.26705e+06	1.33614e+06	1.27788e+06	1.28628e+06	1.20338e+06	1.32302e+06	1.25446e+06	1.26479e+06	1.14449e+06	1.10089e+06	1.20253e+06	1.3799e+06	1.21499e+06	1.27709e+06	1.29194e+06	1.12993e+06	1.16365e+06	1.23264e+06	1.25115e+06	1.14307e+06	1.042e+06	1.14273e+06	993709	1.05399e+06	1.25441e+06	1.18972e+06	1.16432e+06	1.20961e+06	1.13709e+06	1.06305e+06	1.09809e+06	1.16229e+06	1.20825e+06
Hydroxyisocaproic acid	3.9	level1	131.071	41.5	NEG	1.57483e+07	1.64688e+07	1.62456e+07	1.75195e+07	1.64419e+07	1.66466e+07	1.76315e+07	1.81206e+07	2.90301e+07	1.55319e+07	1.49345e+07	1.90534e+07	1.55718e+07	1.38233e+07	1.62436e+07	2.95152e+07	1.48069e+07	1.52015e+07	1.48019e+07	1.58129e+07	1.4947e+07	1.68638e+07	1.73553e+07	1.44044e+07	1.72603e+07	1.5143e+07	1.999e+07	1.72237e+07	1.72109e+07	1.45268e+07	3.14947e+07	2.70951e+07	2.68942e+07	2.44669e+07	2.47324e+07	2.64876e+07	2.60709e+07	2.92168e+07	2.78164e+07	2.77143e+07	1.66198e+07	1.72322e+07	1.68835e+07	1.77447e+07
Jineol	3.9	level1	162.055	15	POS	1.27688e+06	1.45436e+06	1.22383e+06	1.08919e+06	1.15872e+06	1.37745e+06	1.02172e+06	1.15933e+06	1.09944e+06	1.33039e+06	1.44925e+06	2.86808e+06	2.41091e+06	1.62105e+06	2.78667e+06	2.92081e+06	2.52287e+06	2.17876e+06	2.46428e+06	2.14562e+06	2.8126e+06	3.09861e+06	3.47988e+06	2.30385e+06	3.47383e+06	2.77553e+06	3.12786e+06	3.00086e+06	3.02605e+06	1.28512e+06	1.10685e+06	738619	1.2474e+06	1.26935e+06	1.29246e+06	1.02011e+06	1.08041e+06	1.36733e+06	1.6712e+06	1.37098e+06	2.08468e+06	1.95242e+06	1.6348e+06	1.26826e+06
Isobutyrylcarnitine (Car(4:0))	3.9	level1	232.154	158.1	POS	8.75624e+07	8.34178e+07	8.55395e+07	8.87462e+07	8.92224e+07	8.77166e+07	9.0108e+07	8.57882e+07	9.01688e+07	9.24866e+07	9.76062e+07	9.8659e+07	1.09595e+08	1.02093e+08	1.02412e+08	9.99001e+07	1.01946e+08	9.80818e+07	9.93257e+07	9.6686e+07	1.22331e+08	1.32112e+08	1.29521e+08	1.29701e+08	1.23211e+08	1.3389e+08	1.28609e+08	1.30638e+08	1.29471e+08	1.2651e+08	1.51238e+08	1.52412e+08	1.44168e+08	1.45157e+08	1.50931e+08	1.54529e+08	1.48699e+08	1.50087e+08	1.50285e+08	1.51606e+08	1.17563e+08	1.16257e+08	1.14552e+08	1.17994e+08
Tauroursodeoxycholic acid	3.9	level1	498.289	49.5	NEG	7.08462e+07	6.51436e+07	7.37957e+07	6.41331e+07	6.54618e+07	3.28673e+07	1.70905e+07	2.07254e+07	2.4374e+07	3.00659e+07	4.67305e+07	4.32989e+07	2.09161e+07	4.01295e+07	5.01445e+07	1.10892e+07	4.75543e+07	2.06263e+07	3.18932e+07	1.14743e+07	4.42281e+07	3.03557e+07	7.79208e+07	5.28142e+07	7.518e+07	3.4391e+07	4.86354e+07	2.60121e+07	7.19957e+07	4.80372e+07	1.82127e+07	2.15084e+07	4.42352e+07	2.69351e+07	2.07268e+07	2.10704e+07	1.90923e+07	4.00634e+07	4.90438e+07	1.14705e+07	2.84536e+07	2.6065e+07	3.19412e+07	6.8749e+07
16-Hydroxypalmitic acid	3.9	level1	271.228	25.1	NEG	3.0938e+07	2.80642e+07	2.98968e+07	3.39265e+07	3.00298e+07	3.02198e+07	3.33022e+07	3.26743e+07	3.22146e+07	2.91337e+07	3.39134e+07	3.1982e+07	3.05841e+07	3.47887e+07	3.10551e+07	3.03323e+07	3.43457e+07	3.4549e+07	3.43453e+07	3.52598e+07	2.96528e+07	3.03588e+07	2.67838e+07	2.94661e+07	2.56642e+07	2.76159e+07	3.08905e+07	2.81462e+07	2.96411e+07	2.835e+07	2.13716e+07	2.03819e+07	2.11196e+07	1.90783e+07	1.85065e+07	2.07529e+07	1.93144e+07	1.87509e+07	1.98992e+07	1.88065e+07	2.70182e+07	2.79733e+07	2.8991e+07	2.8774e+07
Homocarnosine	3.9	level1	239.115	238.1	NEG	757704	710379	798391	790605	783879	832734	801706	850417	765455	808291	53706.4	35915.5	199829	540472	44238.5	38229.3	29952.1	21827.8	15845.5	495957	912088	1.10227e+06	1.24241e+06	1.07303e+06	1.07206e+06	990741	1.03258e+06	1.24016e+06	1.10716e+06	992468	2.32128e+06	2.64162e+06	2.56467e+06	2.44986e+06	2.3402e+06	2.55018e+06	2.60462e+06	2.72545e+06	2.50126e+06	2.66544e+06	1.19308e+06	943789	982646	928021
Glycine	3.9	level1	74.0246	212.8	NEG	7.28098e+06	6.5915e+06	7.80673e+06	7.66616e+06	8.61788e+06	7.03832e+06	1.02035e+07	6.71572e+06	1.04066e+07	8.37077e+06	8.64935e+06	7.58033e+06	7.99936e+06	1.00205e+07	1.00415e+07	7.39443e+06	1.14521e+07	7.73569e+06	9.46965e+06	8.37255e+06	5.4109e+06	5.88397e+06	9.21673e+06	6.01528e+06	5.39372e+06	7.76813e+06	7.0161e+06	5.8389e+06	7.24088e+06	9.39343e+06	1.04981e+07	6.80957e+06	8.81519e+06	4.99301e+06	6.43551e+06	7.50313e+06	7.82684e+06	6.81886e+06	7.58843e+06	7.24501e+06	6.49018e+06	6.70649e+06	6.73052e+06	6.42919e+06
Methylsuccinic acid	3.9	level1	131.035	202.1	NEG	2.33949e+06	2.36428e+06	1.10668e+06	2.74777e+06	1.08532e+06	989580	1.02006e+06	959001	1.00163e+06	932242	1.10108e+06	1.02292e+06	1.18942e+06	2.00985e+06	2.19072e+06	1.00726e+06	2.17525e+06	930285	1.89947e+06	999165	1.18024e+06	1.15611e+06	1.45617e+06	1.33546e+06	3.48538e+06	1.20701e+06	1.42471e+06	1.40838e+06	3.48486e+06	2.79774e+06	1.6664e+06	4.8385e+06	4.86248e+06	1.78146e+06	4.1598e+06	1.99519e+06	1.80419e+06	2.05217e+06	4.82182e+06	2.08332e+06	1.2187e+06	1.21585e+06	1.26183e+06	1.20808e+06
(-)-Camphoric acid	3.9	level1	199.097	187.3	NEG	504461	490410	479183	605269	582861	495995	510333	491375	658262	529717	434151	384008	392664	393937	379894	354381	394717	373175	363396	371405	262266	229883	278805	240070	270545	284685	249202	302789	245154	263292	174766	148003	173073	186465	155225	171410	183113	176706	158822	153791	322256	329795	326661	326843
Fagomine	3.9	level1	148.097	173	POS	7.45099e+06	6.90607e+06	7.0778e+06	6.96793e+06	7.24394e+06	7.09476e+06	6.99649e+06	6.98027e+06	7.96085e+06	6.09633e+06	9.17192e+06	9.41064e+06	1.04295e+07	1.14213e+07	9.50837e+06	9.41198e+06	1.05122e+07	1.01414e+07	9.65394e+06	9.32274e+06	8.56771e+06	7.17836e+06	8.9502e+06	9.10127e+06	8.72198e+06	6.63204e+06	9.18985e+06	9.34912e+06	8.94984e+06	6.96165e+06	3.79559e+06	3.63583e+06	3.48448e+06	3.36805e+06	3.73976e+06	4.01655e+06	3.81625e+06	3.32192e+06	3.53986e+06	3.7119e+06	9.2436e+06	9.13764e+06	8.33997e+06	8.58021e+06
1-Palmitoyllysophosphatidate	3.9	level1	409.236	163.7	NEG	326968	352083	341456	370629	337033	444742	433938	399371	404933	407600	528720	494438	453197	339249	520110	474812	518211	405532	417194	463814	377459	420976	337914	433988	343556	380290	377238	345320	479456	356057	380412	387838	324814	318618	392198	350819	433798	423311	357509	385107	404642	361393	362722	393358
Pyrrolidine	3.9	level1	72.0808	157.6	POS	2.36249e+06	1.58099e+06	1.65752e+06	1.56038e+06	1.49246e+06	1.68223e+06	1.54435e+06	2.81815e+06	2.0983e+06	2.10026e+06	1.41725e+06	1.75992e+06	20533.8	1.80988e+06	1.64032e+06	1.58148e+06	1.76914e+06	1.69437e+06	1.9117e+06	1.58939e+06	1.70363e+06	2.01695e+06	1.59362e+06	1.7732e+06	1.51711e+06	1.78427e+06	1.49293e+06	1.54688e+06	1.40249e+06	1.8741e+06	1.80042e+06	1.58044e+06	1.52141e+06	1.5793e+06	1.77798e+06	1.64492e+06	1.77907e+06	1.49235e+06	1.51277e+06	1.51622e+06	2.33211e+06	1.89861e+06	1.59913e+06	1.37801e+06
Homovanillic acid sulfate	3.9	level1	261.007	146.6	NEG	452305	408765	441175	452588	430675	401551	405528	400198	434104	664495	701256	732832	772275	810347	743942	710819	790483	720946	830868	710675	691315	1.15473e+06	926852	987305	838781	1.16271e+06	847004	891805	927481	1.047e+06	655973	517908	451363	470233	563113	629840	600815	513444	507972	514929	728144	663493	655345	665228
Cytidine	3.9	level1	242.078	140.5	NEG	7.9926e+06	7.83042e+06	8.06902e+06	8.36732e+06	8.27496e+06	8.39125e+06	8.69304e+06	8.1351e+06	7.56797e+06	8.7631e+06	1.14149e+07	1.14103e+07	1.22022e+07	1.14349e+07	1.19483e+07	1.11942e+07	1.16881e+07	1.1502e+07	1.15694e+07	1.09668e+07	7.71746e+06	9.00949e+06	9.50353e+06	9.15611e+06	9.14758e+06	9.2169e+06	9.04499e+06	9.40732e+06	9.44108e+06	8.79911e+06	7.95298e+06	7.80944e+06	7.79368e+06	7.06895e+06	7.70707e+06	7.96902e+06	7.72215e+06	7.97585e+06	7.66166e+06	7.96211e+06	8.57664e+06	8.86731e+06	9.37505e+06	9.26318e+06
Phenylacetylglutamine	3.9	level1	265.118	135.3	POS	214995	167140	172657	172813	203387	173391	163594	178266	167943	280670	178702	162407	195483	207119	187387	176482	201451	160701	165730	181399	216522	398948	306180	304495	316994	383656	332092	296511	327171	376494	285298	178120	228045	154978	221967	234613	207184	231163	161383	195066	254234	244816	226082	237755
4-Hydroxyphenylacetic acid	3.9	level1	151.04	109.3	NEG	642433	602446	642422	706933	592638	659400	692917	638175	570409	629348	786416	821831	767434	852696	783016	775814	781510	847249	889323	830386	623828	708841	737048	684153	713613	799059	675034	757824	772384	689700	483190	564932	686569	484044	496956	472057	703676	641404	536191	566183	680874	756531	569288	674031
Car(18:1)	3.9	level1	426.358	104.3	POS	9.05763e+07	9.2964e+07	9.0384e+07	9.1227e+07	9.30171e+07	9.39581e+07	9.25697e+07	9.51007e+07	9.27078e+07	8.9804e+07	9.59773e+07	9.48313e+07	9.02329e+07	9.76856e+07	9.26112e+07	9.32524e+07	9.69132e+07	9.36092e+07	1.03581e+08	9.79868e+07	6.3528e+07	6.9469e+07	6.59607e+07	7.03206e+07	6.60243e+07	6.77514e+07	6.81115e+07	6.64945e+07	6.59177e+07	6.61012e+07	4.84056e+07	5.20686e+07	4.86021e+07	5.37695e+07	4.97583e+07	5.05612e+07	5.09164e+07	5.0458e+07	4.78359e+07	4.9291e+07	7.31899e+07	8.08787e+07	7.97492e+07	7.65827e+07
3'-O-Methylinosine	3.9	level1	281.089	59.6	NEG	2.77986e+06	2.84946e+06	2.74997e+06	2.80364e+06	2.91176e+06	2.72206e+06	2.61794e+06	2.79507e+06	2.64083e+06	2.95531e+06	4.19687e+06	4.19579e+06	4.58269e+06	4.4381e+06	4.413e+06	4.43249e+06	4.53879e+06	4.27396e+06	4.45388e+06	4.36563e+06	2.94722e+06	3.5945e+06	3.81809e+06	3.67069e+06	3.71942e+06	3.71908e+06	3.6746e+06	3.76433e+06	3.60431e+06	3.77523e+06	1.11059e+06	1.0925e+06	1.09952e+06	991324	1.1652e+06	1.14686e+06	1.12857e+06	1.14357e+06	1.1305e+06	1.06416e+06	2.69039e+06	2.73547e+06	2.95886e+06	2.8632e+06
Sph(d18:0)	3.9	level1	302.305	48.2	POS	7.93073e+06	8.70561e+07	7.09849e+06	6.70059e+06	7.86983e+06	8.19398e+06	9.3467e+07	6.95001e+06	7.2788e+06	8.0494e+06	8.03502e+07	7.19671e+06	6.6046e+06	6.13594e+06	6.34556e+06	6.05879e+06	7.91602e+06	6.38246e+06	6.54258e+06	8.35845e+07	8.10299e+07	9.31876e+06	8.94721e+06	1.20827e+08	9.7095e+07	8.72804e+06	1.2482e+08	8.44173e+06	8.94691e+06	8.07874e+06	4.26521e+06	4.25046e+07	4.59149e+07	3.14195e+06	5.09821e+07	5.55042e+07	4.53563e+06	3.95967e+06	4.3954e+06	3.98474e+06	5.93735e+06	6.47637e+06	6.1727e+06	6.3698e+06
Phlorizin	3.9	level1	435.129	47.5	NEG	0	0	0	0	0	0	0	0	0	0	0	0	0	0	0	0	0	0	0	0	0	0	0	0	0	0	0	0	0	0	0	0	0	0	0	0	0	0	0	0	1.08363e+06	1.31728e+06	1.35975e+06	1.76723e+06
Indoleacrylic acid	3.9	level1	186.056	40.9	NEG	9.63501e+06	6.2119e+06	9.27395e+06	6.68976e+06	6.6913e+06	6.71401e+06	7.01117e+06	5.28616e+06	4.7725e+06	1.18252e+07	1.54852e+07	1.49376e+07	2.05281e+07	1.2026e+07	1.68689e+07	1.25321e+07	1.53618e+07	2.00844e+07	1.07055e+07	1.3252e+07	7.32443e+06	9.07129e+06	1.58532e+07	9.99698e+06	1.4626e+07	1.25399e+07	1.21539e+07	1.2822e+07	1.36008e+07	1.56786e+07	1.81889e+07	8.33557e+06	1.43245e+07	6.49992e+06	1.09372e+07	1.96154e+07	1.43148e+07	1.01444e+07	1.72405e+07	1.07597e+07	7.17245e+06	7.23995e+06	7.34544e+06	1.11126e+07
Prostaglandin J2	3.9	level1	317.211	29.4	POS	263018	625643	844871	978874	991481	447209	735060	967656	0	254532	313650	778047	326827	1.36854e+06	0	922729	274588	1.01968e+06	808917	831339	486608	569639	615469	982805	621329	423008	0	366295	634853	244381	2.22796e+06	1.99797e+06	1.26675e+06	2.99406e+06	1.67942e+06	1.92013e+06	1.90817e+06	1.70725e+06	1.91256e+06	2.14252e+06	808581	167957	1.63744e+06	666470
Taurolithocholic acid	3.9	level1	482.294	26.3	NEG	236271	197546	319090	187650	276304	221947	131670	217077	346547	325727	257477	153838	214765	185188	285674	225412	259882	215219	255599	310502	666906	566209	598546	623563	630147	425814	584024	586209	645640	632379	0	77271.3	0	35946.1	0	88219.2	141448	65776.8	0	0	357055	244000	358085	332230
Isatin	3.9	level1	148.039	23	POS	1.60361e+06	2.06935e+06	956562	1.64341e+06	1.78215e+06	1.83094e+06	1.70105e+06	1.96768e+06	263312	2.03248e+06	1.47634e+06	1.50295e+06	1.22594e+06	1.27687e+06	1.47892e+06	1.42001e+06	1.3112e+06	1.31576e+06	1.15236e+06	1.27975e+06	1.41114e+06	1.20266e+06	1.16173e+06	1.31167e+06	1.33373e+06	1.38937e+06	1.3759e+06	1.35694e+06	1.39711e+06	1.56063e+06	1.15946e+06	1.41488e+06	915261	1.42526e+06	1.23919e+06	1.35257e+06	1.68343e+06	1.19782e+06	1.84933e+06	1.78237e+06	1.59092e+06	0	0	1.59038e+06
3-Hydroxy-2-methylpyridine	3.9	level1	110.06	13.6	POS	890026	936653	924439	898101	879801	892776	897955	653254	987080	937639	1.55459e+06	1.55287e+06	1.97662e+06	1.98383e+06	1.79273e+06	1.75557e+06	1.75687e+06	1.89855e+06	1.95367e+06	1.55277e+06	2.20832e+06	2.24882e+06	2.54222e+06	2.37101e+06	2.3623e+06	2.45434e+06	2.32912e+06	2.15634e+06	2.20554e+06	2.19446e+06	1.18716e+06	972759	1.19985e+06	1.07665e+06	1.22349e+06	1.12912e+06	1.09768e+06	1.25582e+06	1.26691e+06	1.21045e+06	1.29895e+06	1.06322e+06	1.07488e+06	1.45496e+06
3-Pyridinemethanol	3.9	level1	110.06	13.6	POS	890026	936653	924439	898101	879801	892776	897955	653254	987080	937639	1.55459e+06	1.55287e+06	1.97662e+06	1.98383e+06	1.79273e+06	1.75557e+06	1.75687e+06	1.89855e+06	1.95367e+06	1.55277e+06	2.20832e+06	2.24882e+06	2.54222e+06	2.37101e+06	2.3623e+06	2.45434e+06	2.32912e+06	2.15634e+06	2.20554e+06	2.19446e+06	1.18716e+06	972759	1.19985e+06	1.07665e+06	1.22349e+06	1.12912e+06	1.09768e+06	1.25582e+06	1.26691e+06	1.21045e+06	1.29895e+06	1.06322e+06	1.07488e+06	1.45496e+06
omega-Muricholic acid	3.89	level1	407.28	133.8	NEG	1.69539e+07	1.59703e+07	1.65371e+07	1.73029e+07	1.73632e+07	1.73001e+07	1.77863e+07	1.6449e+07	1.64368e+07	1.75724e+07	4.69825e+07	4.68702e+07	5.07901e+07	4.75416e+07	4.90249e+07	4.74545e+07	4.91063e+07	4.82123e+07	4.89358e+07	4.71639e+07	1.51682e+07	1.60951e+07	1.76997e+07	1.63735e+07	1.71989e+07	1.69351e+07	1.74554e+07	1.72448e+07	1.76881e+07	1.6601e+07	3.71988e+07	3.71673e+07	3.86349e+07	3.60069e+07	3.71679e+07	4.03912e+07	3.75609e+07	3.91131e+07	3.8797e+07	3.89445e+07	2.8853e+07	2.90326e+07	2.93428e+07	3.0218e+07
Norleucine	3.89	level1	132.102	166.2	POS	2.32584e+08	2.16244e+08	2.16276e+08	2.17561e+08	3.44142e+08	3.389e+08	3.58363e+08	2.14783e+08	2.28237e+08	3.28366e+08	1.92106e+08	1.95303e+08	2.25419e+08	2.06836e+08	3.18765e+08	3.20114e+08	1.91662e+08	1.97107e+08	2.12232e+08	1.82286e+08	2.0188e+08	2.4667e+08	2.46999e+08	2.29142e+08	3.11611e+08	2.40463e+08	2.28431e+08	2.37221e+08	2.28608e+08	2.43588e+08	3.15712e+08	2.97864e+08	2.67302e+08	8.6411e+07	9.72865e+07	2.99984e+08	2.84732e+08	1.02807e+08	2.68087e+08	2.77638e+08	3.12065e+08	2.33185e+08	2.18675e+08	2.27349e+08
Gentisic acid	3.89	level1	153.019	13.9	NEG	1.63795e+07	1.66929e+07	1.88294e+07	1.65464e+07	1.60729e+07	1.73862e+07	1.89054e+07	1.73176e+07	1.55816e+07	1.77244e+07	2.57751e+07	2.52524e+07	2.81662e+07	2.78473e+07	2.57839e+07	2.68384e+07	2.82183e+07	2.94655e+07	3.02068e+07	2.72951e+07	1.81746e+07	1.98228e+07	2.12064e+07	2.12237e+07	1.71325e+07	2.03732e+07	1.9719e+07	1.93129e+07	2.00313e+07	2.04542e+07	1.63287e+07	1.52176e+07	1.49705e+07	1.36312e+07	1.55956e+07	1.63906e+07	1.57665e+07	1.64955e+07	1.5125e+07	1.57046e+07	1.92519e+07	2.10007e+07	1.9913e+07	2.11023e+07
3-Methylphenylacetic acid	3.89	level1	149.06	35.6	NEG	1.03527e+07	1.14385e+07	1.05248e+07	1.24015e+07	1.13986e+07	1.15258e+07	1.21716e+07	1.24239e+07	1.32029e+07	1.02485e+07	8.80015e+06	8.999e+06	8.79178e+06	9.13535e+06	9.2213e+06	8.75152e+06	8.8694e+06	8.13113e+06	9.68319e+06	8.71175e+06	1.40827e+07	1.23177e+07	1.18801e+07	1.23735e+07	1.33072e+07	1.22662e+07	1.33361e+07	1.18923e+07	1.20437e+07	1.1346e+07	7.63685e+06	8.58799e+06	7.70222e+06	9.5802e+06	8.12975e+06	7.89334e+06	8.46672e+06	8.37387e+06	7.93567e+06	9.44063e+06	1.18612e+07	1.24454e+07	1.17363e+07	1.0342e+07
5-Phenylisoxazol-3-ol	3.89	level1	162.055	15	POS	1.27688e+06	1.45436e+06	1.22383e+06	1.08919e+06	1.15872e+06	1.37745e+06	1.02172e+06	1.15933e+06	1.09944e+06	1.33039e+06	1.44925e+06	2.86808e+06	2.41091e+06	1.62105e+06	2.78667e+06	2.92081e+06	2.52287e+06	2.17876e+06	2.46428e+06	2.14562e+06	2.8126e+06	3.09861e+06	3.47988e+06	2.30385e+06	3.47383e+06	2.77553e+06	3.12786e+06	3.00086e+06	3.02605e+06	1.28512e+06	1.10685e+06	738619	1.2474e+06	1.26935e+06	1.29246e+06	1.02011e+06	1.08041e+06	1.36733e+06	1.6712e+06	1.37098e+06	2.08468e+06	1.95242e+06	1.6348e+06	1.26826e+06
p-Toluquinone	3.89	level1	121.029	39.9	NEG	2.30265e+07	2.92655e+07	2.57268e+07	2.63897e+07	2.35717e+07	2.52577e+07	2.81145e+07	2.80341e+07	2.81358e+07	2.473e+07	2.56429e+07	2.25552e+07	2.46104e+07	2.23752e+07	2.41417e+07	2.43066e+07	2.55593e+07	2.06179e+07	2.3018e+07	2.54341e+07	2.22943e+07	3.11666e+07	3.11821e+07	3.41797e+07	3.06547e+07	3.38936e+07	3.11782e+07	3.04744e+07	2.77977e+07	2.48069e+07	1.80773e+07	3.70773e+07	2.31745e+07	2.13411e+07	2.93972e+07	2.22086e+07	2.66175e+07	2.30652e+07	3.58193e+07	3.09518e+07	2.77548e+07	3.09585e+07	3.00334e+07	2.9864e+07
3-Hydroxypyruvic acid	3.89	level1	103.004	222.6	NEG	1.06382e+07	1.09016e+07	1.6981e+07	1.12273e+07	1.47692e+07	1.13299e+07	1.06792e+07	1.24452e+07	1.349e+07	1.43397e+07	1.3465e+07	1.71185e+07	1.59617e+07	1.43188e+07	1.80904e+07	1.33453e+07	1.4646e+07	1.37329e+07	1.65655e+07	1.3707e+07	1.28988e+07	1.3394e+07	1.5629e+07	1.35781e+07	1.20501e+07	1.51647e+07	1.29746e+07	1.23765e+07	1.29541e+07	1.45133e+07	1.19271e+07	1.45992e+07	1.37643e+07	1.23558e+07	1.16043e+07	1.15473e+07	1.31525e+07	1.39449e+07	1.22256e+07	1.0866e+07	1.46361e+07	1.40809e+07	1.54421e+07	1.22033e+07
3-Indoleacrylic acid	3.89	level1	186.056	40.9	NEG	9.63501e+06	6.2119e+06	9.27395e+06	6.68976e+06	6.6913e+06	6.71401e+06	7.01117e+06	5.28616e+06	4.7725e+06	1.18252e+07	1.54852e+07	1.49376e+07	2.05281e+07	1.2026e+07	1.68689e+07	1.25321e+07	1.53618e+07	2.00844e+07	1.07055e+07	1.3252e+07	7.32443e+06	9.07129e+06	1.58532e+07	9.99698e+06	1.4626e+07	1.25399e+07	1.21539e+07	1.2822e+07	1.36008e+07	1.56786e+07	1.81889e+07	8.33557e+06	1.43245e+07	6.49992e+06	1.09372e+07	1.96154e+07	1.43148e+07	1.01444e+07	1.72405e+07	1.07597e+07	7.17245e+06	7.23995e+06	7.34544e+06	1.11126e+07
Ornithine	3.89	level1	115.087	293.2	POS	5.74171e+06	5.50519e+06	7.02814e+06	5.79627e+06	5.63054e+06	5.52846e+06	5.04483e+06	5.59864e+06	1.56528e+06	1.83581e+06	4.75663e+06	4.71573e+06	5.31103e+06	4.74359e+06	4.96379e+06	5.71562e+06	4.73887e+06	7.89356e+06	4.76556e+06	4.72455e+06	5.47733e+06	2.65781e+06	5.65767e+06	7.18284e+06	5.75687e+06	5.46828e+06	6.0683e+06	5.77192e+06	8.61312e+06	3.19045e+06	5.9649e+06	2.39361e+06	5.43982e+06	4.86131e+06	4.17794e+06	5.55211e+06	4.94862e+06	4.69428e+06	4.88069e+06	5.12884e+06	4.73399e+06	5.75355e+06	5.24229e+06	5.34721e+06
Oxalic acid	3.89	level1	88.988	240.4	NEG	2.49362e+06	2.12507e+06	2.10542e+06	1.92372e+06	2.02457e+06	1.89904e+06	1.9213e+06	3.47354e+06	3.13735e+06	2.47825e+06	2.11308e+06	2.07629e+06	2.23845e+06	2.51914e+06	2.02933e+06	1.90941e+06	2.20137e+06	2.11872e+06	2.44944e+06	2.2394e+06	1.83292e+06	2.36419e+06	2.27859e+06	2.1392e+06	1.73352e+06	2.43247e+06	1.81611e+06	1.6993e+06	1.63268e+06	2.31547e+06	4.51631e+07	1.53386e+06	1.45345e+06	1.60717e+06	2.18199e+06	1.68429e+06	1.74038e+06	1.44575e+06	1.56391e+06	3.25232e+06	2.31642e+06	2.15177e+06	1.96072e+06	2.02261e+06
2-Hydroxyglutaric acid	3.89	level1	147.03	224.5	NEG	608849	480977	496991	723920	583131	506782	3.5728e+07	579226	571032	588603	577188	609623	696490	653917	621568	601188	665027	774876	760215	535629	478396	567749	632138	659785	719496	580870	516857	514882	496316	660980	874818	891693	1.15161e+06	718091	777023	728514	809315	668912	812504	601834	829058	591116	638470	567763
Ethyl glucuronide	3.89	level1	221.066	176.2	NEG	8.53263e+06	8.10596e+06	3.08792e+06	9.2578e+06	8.33356e+06	3.396e+06	8.99028e+06	8.58301e+06	8.46306e+06	2.69665e+06	2.75483e+06	6.10939e+06	2.80714e+06	2.40159e+06	6.38611e+06	2.55943e+06	2.65717e+06	6.16119e+06	6.37984e+06	2.37585e+06	4.41684e+06	3.80653e+06	4.99944e+06	4.34232e+06	4.95724e+06	4.22744e+06	1.09495e+07	4.79949e+06	4.65636e+06	9.44984e+06	5.90383e+06	7.29649e+06	7.36225e+06	6.56549e+06	1.29251e+07	6.57151e+06	7.4853e+06	7.21337e+06	7.05957e+06	7.10261e+06	3.26796e+06	4.23589e+06	4.01348e+06	9.7374e+06
N-Acetylmannosamine	3.89	level1	204.087	146.2	POS	2.33616e+06	2.25835e+06	2.42729e+06	2.42478e+06	2.49996e+06	3.32605e+06	2.45436e+06	2.53672e+06	2.45761e+06	2.88053e+06	2.15723e+06	2.44412e+06	2.22705e+06	2.32239e+06	2.13039e+06	2.19016e+06	3.08e+06	2.12476e+06	2.32165e+06	2.29083e+06	2.42056e+06	2.54797e+06	2.77979e+06	2.57139e+06	2.54712e+06	2.59106e+06	2.56257e+06	2.71368e+06	2.70101e+06	2.52201e+06	2.21303e+06	2.1961e+06	2.18726e+06	2.16e+06	2.27231e+06	2.55337e+06	2.2574e+06	2.18272e+06	2.15343e+06	2.25454e+06	3.14068e+06	2.34327e+06	2.2683e+06	2.46164e+06
Octanoylcarnitine (Car(8:0))	3.89	level1	288.217	130.6	POS	1.01117e+07	1.02099e+07	1.02371e+07	1.08998e+07	1.04886e+07	1.048e+07	1.09276e+07	9.75293e+06	1.01085e+07	1.08346e+07	8.38762e+06	8.10489e+06	9.03939e+06	8.81202e+06	8.54999e+06	8.5585e+06	8.46335e+06	8.30559e+06	8.63484e+06	8.19261e+06	6.26285e+06	6.49164e+06	6.92674e+06	6.68819e+06	6.54097e+06	6.82966e+06	6.4732e+06	6.94304e+06	6.74622e+06	6.45268e+06	5.74624e+06	5.92464e+06	5.74994e+06	5.69062e+06	5.76891e+06	5.9621e+06	5.78626e+06	5.96428e+06	6.00335e+06	5.78238e+06	7.28133e+06	8.03213e+06	7.82065e+06	8.22304e+06
Pipecolamide	3.89	level1	129.102	129.3	POS	3.09375e+06	1.19039e+06	1.46519e+06	1.22131e+06	959695	1.03841e+06	1.10691e+06	1.1175e+06	1.36193e+06	2.57767e+06	1.29521e+06	1.03386e+06	1.22881e+06	1.04272e+06	2.72614e+06	946446	2.82065e+06	1.17225e+06	2.44678e+06	2.35194e+06	1.35977e+06	1.59034e+06	1.11901e+06	1.18715e+06	1.34086e+06	1.45117e+06	1.1359e+06	1.4038e+06	1.33595e+06	3.28127e+06	1.44689e+06	969548	1.10928e+06	3.20904e+06	1.43394e+06	3.30078e+06	1.27112e+06	1.33677e+06	1.2862e+06	1.22923e+06	1.80111e+06	1.40634e+06	1.16475e+06	1.31762e+06
LPC(16:0)	3.89	level1	496.339	125.9	POS	5.97588e+09	6.495e+09	6.72978e+09	6.03734e+09	6.8315e+09	6.90613e+09	6.23645e+09	5.80323e+09	5.84657e+09	6.30645e+09	6.20155e+09	6.43754e+09	7.14784e+09	6.66817e+09	6.21999e+09	6.78366e+09	6.40095e+09	7.04959e+09	7.15973e+09	5.85036e+09	5.31962e+09	5.96965e+09	5.38746e+09	5.45257e+09	6.23048e+09	6.14159e+09	5.90402e+09	5.34303e+09	6.1018e+09	5.7195e+09	5.91139e+09	6.29943e+09	5.75669e+09	5.26854e+09	6.51366e+09	6.06162e+09	5.97101e+09	6.48951e+09	5.95988e+09	6.36701e+09	5.51367e+09	6.2944e+09	5.52169e+09	6.54094e+09
Inosine	3.89	level1	267.073	123.1	NEG	648359	736515	418510	1.52117e+06	1.18766e+06	769219	1.28753e+06	894853	647824	1.75289e+06	725900	1.23668e+06	1.63987e+07	536213	1.14119e+06	1.17379e+06	632007	714144	411545	704816	1.57623e+06	2.02786e+06	1.69377e+07	446459	8.60444e+06	838636	7.64736e+06	5.55776e+06	1.09953e+07	1.30705e+06	1.53739e+06	1.84001e+07	1.27697e+07	53461	662724	538045	1.66932e+06	1.6171e+07	2.39026e+06	8.86212e+06	1.97349e+06	563316	430362	952699
3-Methylcrotonylglycine	3.89	level1	156.066	116.5	NEG	1.2725e+06	1.2862e+06	1.34868e+06	1.47533e+06	1.35119e+06	1.50504e+06	1.32324e+06	1.35623e+06	1.41721e+06	1.44624e+06	1.68954e+06	1.71768e+06	3.07644e+06	1.69708e+06	1.66116e+06	1.81459e+06	1.70833e+06	1.61517e+06	1.58049e+06	1.74156e+06	1.52618e+06	1.32688e+06	2.93308e+06	1.2751e+06	3.72166e+06	1.33221e+06	1.88717e+06	1.92485e+06	2.29784e+06	1.41964e+06	1.69395e+06	9.15708e+06	2.54059e+06	2.688e+06	1.50052e+06	1.93119e+06	1.91266e+06	3.24309e+06	2.27443e+06	6.59661e+06	2.39362e+06	2.68222e+06	1.823e+06	1.86449e+06
N-Acetyltryptophan	3.89	level1	245.093	112.6	NEG	3.28443e+06	3.70365e+06	6.01102e+06	3.73305e+06	3.57459e+06	4.07761e+06	3.82006e+06	3.34305e+06	3.44423e+06	3.19612e+06	3.24614e+06	3.00083e+06	3.43749e+06	3.1551e+06	3.17507e+06	3.31698e+06	2.96596e+06	2.98022e+06	2.84989e+06	3.27033e+06	3.1183e+06	2.23149e+06	2.64116e+06	2.68255e+06	2.70577e+06	5.42447e+06	3.25579e+06	2.95189e+06	2.43893e+06	2.7204e+06	1.83869e+06	2.68164e+06	2.26372e+06	4.61115e+06	2.31835e+06	2.57782e+06	2.56194e+06	4.70146e+06	2.49027e+06	2.27535e+06	2.84278e+06	2.58403e+06	3.15288e+06	3.17588e+06
Xylose	3.89	level1	131.035	108.5	NEG	4.2947e+06	7.12857e+06	6.88154e+06	6.62823e+06	3.62879e+06	3.1552e+06	3.75314e+06	6.878e+06	6.8891e+06	7.39065e+06	6.92606e+06	6.98642e+06	7.44883e+06	6.92762e+06	3.17259e+06	8.28828e+06	3.35957e+06	3.93051e+06	1.59017e+06	4.17112e+06	6.55452e+06	4.46009e+06	7.21973e+06	4.29672e+06	3.5537e+06	5.10785e+06	3.6013e+06	3.20107e+06	7.197e+06	2.65623e+06	1.29036e+07	1.11641e+07	4.97325e+06	5.34012e+06	1.23802e+07	1.19578e+07	1.25297e+07	4.48012e+06	1.20889e+07	7.67102e+06	8.22282e+06	7.96549e+06	4.68531e+06	8.12096e+06
MOPS	3.89	level1	210.079	105	POS	275138	1.09225e+06	501113	269473	315885	325091	347916	290676	211081	515219	339112	363468	465578	166875	236688	397661	251394	216607	271292	547108	569626	1.92813e+06	560474	487139	503591	348567	600197	510324	460372	341134	464460	932988	1.19404e+06	1.1158e+06	783224	739276	941842	1.18773e+06	856537	1.62817e+06	1.5426e+06	1.56697e+06	1.77367e+06	1.82665e+06
LPC(18:2/0:0)	3.89	level1	520.339	103.6	POS	3.05459e+07	3.25017e+07	3.78439e+07	7.38416e+07	1.64294e+08	4.89385e+07	7.47675e+07	5.08035e+07	4.46379e+07	8.4674e+07	2.85714e+07	7.16955e+07	1.23891e+08	5.30296e+07	8.23541e+07	6.26975e+07	5.87563e+07	4.28249e+07	4.66383e+07	3.90577e+07	8.19283e+07	6.00089e+07	8.80185e+07	4.28321e+07	1.00983e+08	6.72898e+07	1.52293e+08	1.06696e+08	2.60835e+08	6.26644e+07	8.16763e+07	4.80666e+07	1.20737e+08	8.22165e+07	6.77656e+07	4.3912e+07	7.62962e+07	2.23702e+08	8.18829e+07	1.46903e+08	7.33239e+07	3.85526e+07	4.47297e+07	8.13142e+07
Arachidonoylcarnitine (Car(20:4))	3.89	level1	448.342	102.5	POS	1.75864e+07	1.87594e+07	1.67277e+07	1.7974e+07	1.85113e+07	1.84975e+07	1.78222e+07	1.99357e+07	2.09639e+07	1.65081e+07	1.07291e+07	1.12795e+07	9.68338e+06	1.18306e+07	1.01404e+07	1.15272e+07	1.06462e+07	1.07745e+07	1.24397e+07	1.19398e+07	1.3959e+07	1.26822e+07	1.0736e+07	1.2291e+07	1.15152e+07	1.21683e+07	1.20237e+07	1.13971e+07	1.14907e+07	1.17289e+07	8.33917e+06	9.61433e+06	8.83862e+06	1.12651e+07	9.71606e+06	8.84022e+06	9.01094e+06	9.66036e+06	8.2126e+06	9.36809e+06	1.43965e+07	1.50785e+07	1.43008e+07	1.27824e+07
Ribothymidine	3.89	level1	257.078	56.1	NEG	1.42676e+06	1.49554e+06	1.5463e+06	1.56409e+06	1.47838e+06	1.56354e+06	1.66766e+06	1.60563e+06	1.40732e+06	1.71235e+06	1.70088e+06	1.77544e+06	1.86525e+06	1.84124e+06	1.80306e+06	1.80492e+06	1.8164e+06	1.86029e+06	1.81494e+06	1.82561e+06	1.97747e+06	2.09362e+06	2.33577e+06	2.25329e+06	2.23089e+06	2.18722e+06	2.1647e+06	2.24322e+06	2.41809e+06	2.22224e+06	671336	822776	816779	702204	745014	725977	826264	847461	704030	801307	1.45065e+06	1.52574e+06	1.60094e+06	1.44795e+06
1-Methyladenosine	3.89	level1	282.12	48.9	POS	421862	466941	470443	505090	517201	472871	473323	392910	409058	399838	307563	248393	325155	315625	327116	269209	279070	296782	287191	177539	0	740235	767695	704386	812973	812130	779542	869543	780887	779370	261498	287955	234866	0	236990	257631	143519	235263	307083	226939	65789.9	236849	418072	424883
N6-Methyladenosine	3.89	level1	282.12	48.9	POS	421862	466941	470443	505090	517201	472871	473323	392910	409058	399838	307563	248393	325155	315625	327116	269209	279070	296782	287191	177539	0	740235	767695	704386	812973	812130	779542	869543	780887	779370	261498	287955	234866	0	236990	257631	143519	235263	307083	226939	65789.9	236849	418072	424883
2'-Deoxyuridine	3.89	level1	227.067	41.6	NEG	2.10866e+07	1.7358e+07	2.2472e+07	1.80135e+07	1.65244e+07	1.79103e+07	1.75175e+07	1.5774e+07	1.64933e+07	2.30676e+07	1.80699e+07	1.74896e+07	2.16917e+07	1.53184e+07	1.88954e+07	1.67812e+07	1.72694e+07	2.01112e+07	1.52437e+07	1.69974e+07	1.90158e+07	1.82416e+07	2.78297e+07	1.89719e+07	2.68711e+07	2.30821e+07	2.34752e+07	2.40825e+07	2.4346e+07	2.66189e+07	2.11573e+07	1.33496e+07	1.93811e+07	1.25998e+07	1.5002e+07	2.23375e+07	1.89063e+07	1.49055e+07	2.06704e+07	1.62922e+07	1.42624e+07	1.55154e+07	1.50715e+07	1.90802e+07
Indole-3-propionic acid	3.89	level1	188.071	38.6	NEG	7.97362e+07	7.62489e+07	8.14692e+07	8.68642e+07	8.45444e+07	8.19852e+07	8.5397e+07	8.31223e+07	9.22046e+07	8.92292e+07	1.38138e+08	1.31932e+08	1.54279e+08	1.37186e+08	1.45023e+08	1.42337e+08	1.36379e+08	1.47181e+08	1.38678e+08	1.3045e+08	1.28971e+08	8.93244e+07	9.0948e+07	9.5701e+07	8.99085e+07	9.62006e+07	8.6053e+07	9.38362e+07	8.42788e+07	8.71441e+07	8.27696e+07	8.42491e+07	7.43898e+07	9.70525e+07	7.96454e+07	8.27744e+07	8.06077e+07	8.19829e+07	8.15438e+07	7.83719e+07	1.26191e+08	1.13836e+08	1.09215e+08	1.01745e+08
alpha-CEHC (alpha-Carboxyethyl hydrochroman)	3.89	level1	277.144	24.5	NEG	7.24384e+06	6.56079e+06	7.71112e+06	9.9723e+06	6.0735e+06	8.49822e+06	9.38839e+06	7.44537e+06	5.53759e+06	6.91314e+06	5.21485e+06	4.26742e+06	3.96623e+06	4.89879e+06	4.13809e+06	4.39786e+06	5.36287e+06	5.00793e+06	8.36278e+06	5.27915e+06	606295	7.81794e+06	6.85907e+06	8.41011e+06	6.7435e+06	6.81223e+06	8.79632e+06	1.03792e+07	7.98432e+06	9.31402e+06	2.57716e+06	2.51539e+06	3.01378e+06	2.13943e+06	2.20881e+06	2.54526e+06	2.04485e+06	2.13593e+06	2.36893e+06	2.46457e+06	4.99594e+06	4.59533e+06	5.84739e+06	5.47369e+06
Tauro-gamma-muricholic acid	3.88	level1	514.284	107.3	NEG	7.20413e+06	7.41394e+06	7.42627e+06	7.99241e+06	1.0395e+07	1.03946e+07	7.56362e+06	7.26284e+06	7.72995e+06	7.73611e+06	1.00542e+07	1.38671e+07	1.05897e+07	1.10507e+07	1.0382e+07	1.02605e+07	1.05329e+07	9.98226e+06	1.40601e+07	1.02345e+07	1.20977e+07	1.76434e+07	1.28262e+07	1.26538e+07	1.28002e+07	1.33647e+07	1.21836e+07	1.31704e+07	1.21782e+07	1.26949e+07	1.30507e+07	9.25894e+06	8.38327e+06	8.73695e+06	1.37481e+07	9.26354e+06	8.34456e+06	1.36966e+07	8.69613e+06	8.7245e+06	1.35917e+07	9.76387e+06	1.02167e+07	1.3562e+07
3-Pyridylacetic acid	3.88	level1	138.055	169.9	POS	1.71052e+08	1.58506e+08	1.64351e+08	1.61709e+08	1.64634e+08	1.58037e+08	1.59953e+08	1.57425e+08	1.7585e+08	1.79568e+08	2.36758e+08	2.37209e+08	2.35752e+08	2.62214e+08	2.42688e+08	2.33962e+08	2.39148e+08	2.38363e+08	2.56167e+08	2.32013e+08	1.97178e+08	2.35884e+08	2.06452e+08	2.19622e+08	2.03602e+08	2.32341e+08	2.09851e+08	2.13857e+08	2.04268e+08	2.26476e+08	2.19565e+08	1.93535e+08	1.88574e+08	1.9372e+08	2.21638e+08	2.11586e+08	2.0087e+08	1.93205e+08	1.99845e+08	1.96301e+08	2.22121e+08	2.14844e+08	2.06173e+08	2.06138e+08
Glycoursodeoxycholic acid	3.88	level1	448.306	132.1	NEG	716008	732952	747051	814546	745750	804025	717674	737867	826652	815031	2.11776e+06	2.20816e+06	2.10151e+06	2.19671e+06	2.06692e+06	1.95745e+06	2.17682e+06	1.99921e+06	2.16023e+06	1.98078e+06	469400	479371	603592	538583	561368	527557	558968	562091	506163	546404	139242	171236	157345	153795	161292	122288	129644	149314	165502	157894	875730	884827	886286	915651
12-Hydroxystearic acid	3.88	level1	281.248	18.5	NEG	1.03087e+09	9.41669e+08	9.14956e+08	9.33262e+08	9.38617e+08	9.85235e+08	1.06744e+09	1.14861e+09	9.81989e+08	9.74663e+08	1.02062e+09	1.01732e+09	1.08946e+09	9.79578e+08	1.07045e+09	1.1213e+09	9.02047e+08	9.76244e+08	1.09093e+09	9.60226e+08	8.47005e+08	8.8111e+08	9.71173e+08	1.74841e+09	9.83043e+08	9.44625e+08	8.90334e+08	1.05836e+09	8.51577e+08	9.54212e+08	6.99994e+08	6.98094e+08	6.01177e+08	6.34269e+08	7.47772e+08	6.74031e+08	8.05184e+08	6.83418e+08	7.19372e+08	6.50296e+08	7.81519e+08	8.80354e+08	1.77559e+09	8.62735e+08
N-Methyl-L-asparagine	3.88	level1	127.051	216.2	NEG	1.87093e+06	2.51287e+06	2.11009e+06	2.87901e+06	2.68325e+06	2.38783e+06	2.3531e+06	1.89289e+06	2.4761e+06	2.17784e+06	1.93845e+06	1.94955e+06	2.83243e+06	2.41725e+06	3.14566e+06	1.88362e+06	2.99355e+06	2.38006e+06	2.05166e+06	2.5658e+06	1.80654e+06	1.75912e+06	2.26654e+06	1.71094e+06	1.96616e+06	2.21136e+06	1.9346e+06	1.85712e+06	2.18794e+06	1.87374e+06	2.28871e+06	2.14409e+06	2.14862e+06	2.2152e+06	2.54109e+06	2.16545e+06	2.28938e+06	2.19347e+06	2.28131e+06	2.64388e+06	2.22069e+06	2.00179e+06	1.91342e+06	2.78556e+06
Fumaric acid	3.88	level1	115.004	202.1	NEG	886121	936867	1.0244e+06	896926	965107	1.47601e+06	1.47404e+06	981378	1.39995e+06	1.01262e+06	1.07068e+06	1.75442e+06	1.97005e+06	1.06353e+06	1.72285e+06	1.06929e+06	1.13595e+06	1.10839e+06	1.72707e+06	1.8071e+06	1.02632e+06	988786	1.82547e+06	1.0078e+06	1.12999e+06	1.63384e+06	1.25858e+06	1.22653e+06	1.67569e+06	1.09445e+06	1.57666e+06	1.18573e+06	1.10428e+06	1.01626e+06	1.07797e+06	1.02639e+06	1.03608e+06	1.27982e+06	1.07077e+06	1.27473e+06	1.40656e+06	1.00137e+06	1.55013e+06	1.05607e+06
N-Acetylcarnosine	3.88	level1	267.11	192.4	NEG	2.99569e+06	3.01167e+06	3.00614e+06	3.26003e+06	3.14017e+06	3.14822e+06	3.11763e+06	3.12693e+06	2.66837e+06	2.95207e+06	3.0602e+06	2.97693e+06	44948.7	2.89654e+06	2.95252e+06	3.28283e+06	3.07224e+06	3.01005e+06	2.76587e+06	3.20852e+06	2.63371e+06	3.99324e+06	3.88301e+06	2.79171e+06	4.24952e+06	3.94863e+06	4.34435e+06	4.42725e+06	4.334e+06	3.88665e+06	3.4763e+06	3.87925e+06	3.93741e+06	3.75373e+06	3.22579e+06	4.10808e+06	3.02332e+06	4.04583e+06	3.71137e+06	3.92947e+06	3.4292e+06	3.42652e+06	3.65453e+06	3.63953e+06
Alanylalanine (Ala-Ala)	3.88	level1	161.092	186.6	POS	868049	407192	499423	476218	430496	381370	439453	403188	507029	652609	302470	412248	1.02856e+06	785307	460679	842976	364951	818417	338299	312539	387756	445906	983513	1.25775e+06	600105	489268	554146	1.59536e+06	712210	421872	401185	929914	733644	214265	1.22627e+06	249213	341976	882210	434031	665985	802623	1.01408e+06	332381	420163
Acetylcarnitine (Car(2:0))	3.88	level1	204.123	182.5	POS	1.83614e+09	1.79764e+09	1.84001e+09	1.88725e+09	1.89107e+09	1.85535e+09	1.87855e+09	1.77712e+09	1.88424e+09	1.94353e+09	1.7354e+09	1.7921e+09	1.84575e+09	1.85433e+09	1.82389e+09	1.76544e+09	1.8314e+09	1.77571e+09	1.7548e+09	1.74796e+09	1.85833e+09	1.90429e+09	1.86694e+09	1.86962e+09	1.83357e+09	1.96761e+09	1.87271e+09	1.87919e+09	1.87542e+09	1.90743e+09	1.76593e+09	1.71044e+09	1.68807e+09	1.6188e+09	1.78065e+09	1.77205e+09	1.68626e+09	1.70905e+09	1.70005e+09	1.71416e+09	1.80487e+09	1.80625e+09	1.79725e+09	1.82516e+09
H-Val-Ala-OH	3.88	level1	189.123	158	POS	539643	519892	685324	597152	480515	375436	527865	520416	460512	1.1623e+06	267278	472300	2.88787e+06	410984	478725	984871	411228	337637	6.93584e+06	320225	670254	869002	8.47436e+06	346192	1.51069e+06	461677	1.53182e+06	1.28246e+06	6.67544e+06	590474	903514	3.96048e+06	2.45294e+06	303953	7.80617e+06	342148	580092	3.12478e+06	659352	2.10573e+06	768551	378967	362415	477933
Phenylalanine	3.88	level1	164.071	157.5	NEG	4.7083e+07	5.226e+07	4.91414e+07	4.8737e+07	4.91411e+07	4.86208e+07	5.24516e+07	4.70642e+07	4.96995e+07	5.173e+07	4.26807e+07	4.25889e+07	5.19974e+07	4.29991e+07	4.30947e+07	4.22502e+07	4.27054e+07	4.20218e+07	4.38748e+07	4.05113e+07	4.0303e+07	4.5368e+07	5.51382e+07	4.43903e+07	4.71602e+07	4.53819e+07	4.71198e+07	4.72362e+07	4.81886e+07	4.92926e+07	5.85066e+07	6.83614e+07	6.17926e+07	6.14801e+07	5.72455e+07	5.84557e+07	5.79362e+07	6.59672e+07	5.6938e+07	6.11446e+07	4.98711e+07	4.73799e+07	4.73239e+07	4.82793e+07
cis-4-Decenoylcarnitine	3.88	level1	314.232	123.9	POS	6.51875e+06	6.15503e+06	6.78646e+06	6.85469e+06	6.64901e+06	6.8347e+06	7.33545e+06	5.37619e+06	5.62504e+06	6.64778e+06	5.88878e+06	5.78917e+06	6.30918e+06	6.23575e+06	6.19637e+06	4.8477e+06	5.54488e+06	5.2133e+06	5.65722e+06	6.67904e+06	3.65011e+06	4.52472e+06	5.54169e+06	4.88867e+06	5.71946e+06	4.77563e+06	5.32239e+06	5.96708e+06	5.25281e+06	5.50973e+06	2.87761e+06	2.24437e+06	2.65569e+06	2.27384e+06	2.78418e+06	2.51457e+06	3.159e+06	2.79291e+06	2.73804e+06	2.46286e+06	4.6695e+06	4.66695e+06	4.16579e+06	4.94497e+06
Myristoylcarnitine	3.88	level1	372.311	111.9	POS	2.0248e+07	2.08485e+07	2.06381e+07	2.10356e+07	2.11784e+07	2.21041e+07	2.17185e+07	2.05064e+07	2.16772e+07	1.9966e+07	2.27826e+07	2.23368e+07	2.31819e+07	2.32134e+07	2.29246e+07	2.27407e+07	2.38279e+07	2.37218e+07	2.37161e+07	2.26712e+07	1.89781e+07	1.86227e+07	2.16703e+07	2.0386e+07	1.92348e+07	2.07024e+07	1.93676e+07	1.96509e+07	1.95891e+07	1.94472e+07	1.95028e+07	2.04788e+07	1.80915e+07	1.95559e+07	2.02828e+07	2.08365e+07	1.98755e+07	1.99738e+07	1.97613e+07	1.95338e+07	1.96836e+07	2.11353e+07	2.20809e+07	2.12345e+07
Hippuric acid	3.88	level1	180.065	108.7	POS	103929	112338	546913	462515	82617.7	911280	519625	1.24473e+06	94220.8	604703	494644	306176	471648	676571	454462	357665	537664	238284	536481	1.20399e+06	518629	768251	589178	754870	536792	612599	546224	446697	619936	627391	382165	481173	519934	69521.2	256573	623218	916607	629263	460247	557809	441587	386964	1.12163e+06	475254
N-Cinnamoylglycine	3.88	level1	204.066	105.8	NEG	1.41411e+07	1.4009e+07	1.50986e+07	1.55342e+07	1.57111e+07	1.52039e+07	1.52664e+07	1.47424e+07	1.48301e+07	1.48269e+07	1.06695e+07	1.09855e+07	1.07279e+07	1.04719e+07	1.06043e+07	1.07381e+07	1.10433e+07	1.02686e+07	1.05339e+07	1.01527e+07	6.87399e+06	8.17905e+06	7.48205e+06	7.88434e+06	7.67497e+06	7.89474e+06	7.81077e+06	7.73554e+06	7.71179e+06	7.49569e+06	1.46897e+06	1.56508e+06	1.49389e+06	1.28057e+06	1.25194e+06	1.33336e+06	1.47938e+06	1.75605e+06	1.71065e+06	1.41077e+06	8.43848e+06	8.62613e+06	8.92664e+06	8.78616e+06
Phenylacetylglycine	3.88	level1	194.081	104.8	POS	1.34597e+06	1.22822e+06	1.41876e+06	1.52892e+06	1.36604e+06	1.15079e+06	1.35598e+06	1.04369e+06	909603	1.03683e+06	1.12523e+06	929025	1.21959e+06	989488	963630	881752	1.0274e+06	918402	1.03661e+06	937131	1.22304e+06	1.7493e+06	1.64044e+06	1.82862e+06	2.34909e+06	1.91118e+06	1.81154e+06	1.7994e+06	1.82216e+06	1.65103e+06	929004	776299	772621	522984	644801	710331	802971	811269	874991	847800	855214	811176	1.16889e+06	1.49469e+06
Allantoin	3.88	level1	157.036	95.6	NEG	3.13512e+08	3.08651e+08	3.13963e+08	3.26078e+08	3.20288e+08	3.19781e+08	3.26752e+08	3.12541e+08	3.1623e+08	3.24232e+08	3.70244e+08	3.79139e+08	4.03559e+08	3.75049e+08	3.82973e+08	3.80759e+08	3.88821e+08	3.75933e+08	3.79218e+08	3.71699e+08	3.59693e+08	3.77637e+08	3.98984e+08	3.86329e+08	3.89523e+08	3.94591e+08	3.91318e+08	3.98199e+08	3.94179e+08	3.88564e+08	5.17947e+08	4.97045e+08	5.12623e+08	4.92303e+08	5.12241e+08	5.21196e+08	5.24832e+08	5.25774e+08	5.23866e+08	5.30114e+08	3.95642e+08	4.05386e+08	3.96268e+08	4.02517e+08
LPG(18:1(9Z))	3.88	level1	509.288	59.4	NEG	3.59607e+06	3.04733e+06	2.2432e+06	2.09585e+06	1.40817e+06	2.12663e+06	1.89932e+06	2.86721e+06	974861	3.84658e+06	2.39977e+06	2.07201e+06	2.22799e+06	2.53662e+06	3.81785e+06	2.34851e+06	2.43655e+06	2.36664e+06	2.38183e+06	2.43973e+06	357799	1.80965e+06	2.05451e+06	1.74744e+06	1.66423e+06	1.85583e+06	1.83737e+06	1.63594e+06	1.66955e+06	1.89528e+06	1.91865e+06	3.60674e+06	1.70865e+06	674537	1.31269e+06	1.72905e+06	1.50229e+06	2.16443e+06	1.75351e+06	2.30187e+06	1.46443e+06	1.63478e+06	1.82868e+06	2.95245e+06
2,2-Dimethylsuccinic acid	3.88	level1	145.05	37.6	NEG	2.57486e+06	3.30883e+06	2.77891e+06	4.08384e+06	2.97968e+06	2.62779e+06	4.10956e+06	2.44505e+06	2.68254e+06	3.36856e+06	3.61556e+06	2.9269e+06	2.14466e+06	2.88726e+06	3.40014e+06	3.50252e+06	2.52936e+06	2.79407e+06	2.46531e+06	3.31122e+06	2.94989e+06	2.72296e+06	3.47225e+06	3.45978e+06	3.9397e+06	2.75963e+06	3.20505e+06	2.99814e+06	3.25354e+06	3.41591e+06	2.83674e+06	4.45659e+06	3.83228e+06	3.14918e+06	3.28806e+06	3.31491e+06	3.3889e+06	4.27094e+06	2.98177e+06	3.34064e+06	2.61942e+06	2.52423e+06	2.81576e+06	2.72652e+06
PC(16:0/16:0)	3.88	level1	734.568	26.5	POS	2.1217e+07	2.18193e+07	1.97055e+07	2.04084e+07	1.77051e+07	1.91199e+07	2.19472e+07	1.84404e+07	1.23393e+07	1.82966e+07	2.29064e+07	2.56296e+07	2.20667e+07	1.49406e+07	2.29156e+07	2.61408e+07	3.24094e+07	2.55724e+07	5.50114e+06	2.54361e+07	1.16885e+07	2.51137e+07	1.85389e+07	1.43575e+07	1.68926e+07	2.48891e+07	1.07416e+07	2.05275e+07	2.53187e+07	1.90917e+07	1.40921e+07	5.00121e+06	1.51487e+07	1.80262e+07	1.09044e+07	1.22567e+07	1.5424e+07	1.33385e+07	1.37799e+07	1.46126e+07	9.47657e+06	1.63499e+07	8.13633e+06	2.13619e+07
Xylitol	3.87	level1	151.061	131.8	NEG	884239	897113	898734	919564	857753	928397	909458	969420	909730	891531	1.29717e+06	1.26705e+06	1.33614e+06	1.27788e+06	1.28628e+06	1.20338e+06	1.32302e+06	1.25446e+06	1.26479e+06	1.14449e+06	1.10089e+06	1.20253e+06	1.3799e+06	1.21499e+06	1.27709e+06	1.29194e+06	1.12993e+06	1.16365e+06	1.23264e+06	1.25115e+06	1.14307e+06	1.042e+06	1.14273e+06	993709	1.05399e+06	1.25441e+06	1.18972e+06	1.16432e+06	1.20961e+06	1.13709e+06	1.06305e+06	1.09809e+06	1.16229e+06	1.20825e+06
N1-Methyl-4-pyridone-3-carboxamide	3.87	level1	153.066	34.1	POS	3.39105e+07	4.4954e+07	3.42672e+07	4.60935e+07	4.65228e+07	5.00978e+07	4.51519e+07	5.28632e+07	6.32835e+07	2.9478e+07	662311	3.92157e+07	3.37315e+07	5.08067e+07	3.96594e+07	4.44059e+07	4.06379e+07	3.31973e+07	5.46639e+07	4.63015e+07	3.59845e+07	2.03375e+07	1.6628e+07	1.90389e+07	1.70726e+07	2.01921e+07	1.6308e+07	1.75265e+07	1.54989e+07	1.38242e+07	9.19986e+06	1.86082e+07	1.16539e+07	2.25226e+07	1.27752e+07	9.18865e+06	1.08744e+07	1.53122e+07	9.6644e+06	1.36853e+07	5.8013e+07	1.26074e+07	4.42166e+07	3.36693e+07
Ursodeoxycholic acid	3.87	level1	391.285	54.9	NEG	2.86718e+07	1.54137e+07	1.66923e+07	1.5572e+07	2.74106e+07	1.58196e+07	3.07156e+07	1.51308e+07	1.43016e+07	3.11633e+07	3.12818e+07	3.11103e+07	4.01333e+07	3.0145e+07	3.2453e+07	3.41318e+07	3.08956e+07	3.27787e+07	3.06286e+07	3.15485e+07	1.53504e+07	1.36114e+07	2.34632e+07	1.12246e+07	1.56926e+07	1.14131e+07	2.89126e+07	1.73888e+07	1.70349e+07	2.14344e+07	1.93212e+07	3.33085e+07	4.1111e+07	2.4358e+07	3.15676e+07	1.95668e+07	2.02225e+07	2.7548e+07	3.31803e+07	2.36728e+07	1.3691e+07	2.01767e+07	1.97664e+07	2.0713e+07
N-Acetylgalactosamine	3.87	level1	204.087	146.2	POS	2.33616e+06	2.25835e+06	2.42729e+06	2.42478e+06	2.49996e+06	3.32605e+06	2.45436e+06	2.53672e+06	2.45761e+06	2.88053e+06	2.15723e+06	2.44412e+06	2.22705e+06	2.32239e+06	2.13039e+06	2.19016e+06	3.08e+06	2.12476e+06	2.32165e+06	2.29083e+06	2.42056e+06	2.54797e+06	2.77979e+06	2.57139e+06	2.54712e+06	2.59106e+06	2.56257e+06	2.71368e+06	2.70101e+06	2.52201e+06	2.21303e+06	2.1961e+06	2.18726e+06	2.16e+06	2.27231e+06	2.55337e+06	2.2574e+06	2.18272e+06	2.15343e+06	2.25454e+06	3.14068e+06	2.34327e+06	2.2683e+06	2.46164e+06
Carnosine	3.87	level1	227.114	242.3	POS	1.44823e+06	1.20896e+06	1.1299e+06	1.71609e+06	1.75087e+06	962464	1.77498e+06	1.20401e+06	1.29432e+06	2.37727e+06	546977	886387	9.3583e+06	948891	846524	951112	823317	641336	959158	655977	1.73475e+06	2.34572e+06	1.09786e+07	1.47208e+06	4.38048e+06	1.72023e+06	4.57432e+06	3.32909e+06	6.73804e+06	2.20924e+06	6.99879e+06	2.9191e+07	1.96966e+07	7.94973e+06	8.99862e+06	9.12625e+06	9.40276e+06	2.35722e+07	1.01678e+07	1.87101e+07	2.90212e+06	1.87199e+06	1.93399e+06	2.1841e+06
Ala-Glu	3.87	level1	219.098	233.5	POS	203645	207740	262779	260078	248998	310517	225869	270158	291141	364547	193442	280323	1.19123e+06	206136	431246	247933	205511	199866	277262	267911	234258	320808	1.16026e+06	208254	410748	181142	455255	512596	563003	200441	268501	938501	960662	209628	248644	287599	306313	1.13022e+06	241676	593900	324468	200445	246086	213806
Glycerophosphoethanolamine	3.87	level1	214.048	226.8	NEG	1.03436e+06	955392	1.05716e+06	1.06538e+06	1.04911e+06	977185	1.08752e+06	985621	998959	1.19136e+06	957632	1.03128e+06	1.59161e+06	1.02593e+06	1.10948e+06	1.07068e+06	1.04488e+06	1.02376e+06	1.03997e+06	904642	845845	1.03718e+06	1.60345e+06	1.0652e+06	1.29853e+06	1.09577e+06	1.20668e+06	1.24547e+06	1.35639e+06	1.06626e+06	1.50866e+06	1.924e+06	72958.3	1.07726e+06	1.35745e+06	1.39481e+06	1.49033e+06	1.87394e+06	1.48031e+06	1.71836e+06	47528	1.04208e+06	971940	1.16237e+06
Histamine	3.87	level1	112.087	226.3	POS	2.0344e+07	1.90355e+07	2.03231e+07	1.90456e+07	1.90084e+07	1.93424e+07	1.86445e+07	2.11869e+07	1.88697e+07	2.47885e+07	1.4266e+07	1.44355e+07	1.36457e+07	1.54477e+07	1.48169e+07	1.39531e+07	1.46473e+07	1.50071e+07	1.51296e+07	1.42446e+07	1.6453e+07	1.96472e+07	1.76396e+07	1.92715e+07	1.66391e+07	1.89684e+07	1.61436e+07	3.03054e+07	1.6598e+07	1.90821e+07	3.46714e+07	2.79146e+07	2.57853e+07	2.65365e+07	2.89933e+07	2.9236e+07	2.78703e+07	2.67307e+07	2.84985e+07	2.55382e+07	2.50755e+07	1.96897e+07	2.07379e+07	2.03038e+07
Decanoylcarnitine (Car(10:0))	3.87	level1	316.248	122.6	POS	3.30797e+06	2.74899e+06	3.31812e+06	3.16626e+06	3.23769e+06	3.03602e+06	3.7706e+06	2.74308e+06	2.6997e+06	2.67835e+06	2.83571e+06	2.9468e+06	2.83083e+06	2.38949e+06	2.88943e+06	2.72884e+06	2.57377e+06	2.83537e+06	2.51938e+06	2.36295e+06	1.75393e+06	2.02726e+06	2.65237e+06	2.38745e+06	2.3545e+06	2.21168e+06	2.44739e+06	2.96908e+06	2.5014e+06	2.19348e+06	2.35606e+06	1.66841e+06	2.37775e+06	1.15677e+06	2.01797e+06	1.87556e+06	2.11367e+06	1.93435e+06	1.93211e+06	2.32266e+06	1.37335e+06	2.38869e+06	2.67045e+06	2.26505e+06
PC(P-16:0/0:0)	3.87	level1	480.344	118.6	POS	3.64266e+07	3.18374e+07	3.23067e+07	3.10154e+07	3.14997e+07	3.0404e+07	3.04487e+07	3.11604e+07	3.11313e+07	3.78713e+07	2.43093e+07	2.32357e+07	2.67433e+07	2.83913e+07	2.47886e+07	2.29331e+07	2.65917e+07	2.52855e+07	2.77475e+07	2.4911e+07	2.19792e+07	3.28181e+07	4.00696e+07	2.98073e+07	2.37817e+07	2.95558e+07	2.34002e+07	2.35909e+07	2.40617e+07	3.34761e+07	3.0749e+07	4.69546e+07	2.11202e+07	2.09745e+07	2.91536e+07	2.5597e+07	2.34041e+07	2.07805e+07	2.4557e+07	2.06997e+07	2.77811e+07	2.84581e+07	2.84914e+07	2.78397e+07
Cytosine	3.87	level1	112.05	85.4	POS	1.8721e+06	1.85441e+06	2.05816e+06	1.89285e+06	1.89297e+06	2.02372e+06	2.06759e+06	1.9483e+06	2.10233e+06	2.02426e+06	7.0693e+06	7.15758e+06	2.33623e+06	2.33705e+06	2.14903e+06	2.2417e+06	7.25325e+06	2.17136e+06	7.40883e+06	2.20606e+06	1.85209e+06	1.86638e+06	2.00201e+06	4.55454e+06	1.90833e+06	1.81393e+06	1.77321e+06	1.88695e+06	516183	1.86981e+06	1.93736e+06	1.82181e+06	1.77438e+06	1.73891e+06	1.82587e+06	1.70073e+06	4.78234e+07	2.16316e+06	1.77807e+06	4.97648e+07	1.9763e+06	2.09632e+06	2.11786e+06	4.639e+06
Prostaglandin B2 (PGB2)	3.87	level1	333.207	40.7	NEG	2.37206e+06	2.16208e+06	2.66876e+06	2.53646e+06	2.74492e+06	2.58884e+06	2.97112e+06	2.44523e+06	2.47146e+06	2.6663e+06	2.74368e+06	2.38939e+06	1.76071e+06	1.33673e+06	1.60813e+06	1.38402e+06	1.66814e+06	1.45401e+06	2.30825e+06	1.27969e+06	7.71361e+06	1.83431e+06	1.97753e+06	2.01079e+06	2.45335e+06	6.57638e+06	1.98987e+06	1.91441e+06	2.15877e+06	1.79797e+06	3.14706e+06	3.5928e+06	3.33669e+06	3.81846e+06	4.85826e+06	4.01275e+06	3.82437e+06	4.47483e+06	3.4511e+06	3.78414e+06	2.43796e+06	9.18201e+06	9.13312e+06	2.64156e+06
2-Hydroxyoctanoic acid	3.87	level1	159.102	40.3	NEG	2.42638e+07	2.47171e+07	2.61153e+07	2.45824e+07	2.49141e+07	2.53827e+07	2.38858e+07	2.45457e+07	2.5425e+07	2.4895e+07	1.53047e+07	1.49473e+07	1.61899e+07	1.5249e+07	1.58068e+07	1.53682e+07	1.5807e+07	1.52397e+07	1.53174e+07	1.57322e+07	1.08619e+07	1.00153e+07	1.13161e+07	1.03759e+07	1.12647e+07	1.0678e+07	1.04459e+07	1.06039e+07	1.01904e+07	1.03915e+07	2.04997e+07	2.04449e+07	1.92525e+07	2.08233e+07	1.96897e+07	2.03682e+07	2.01538e+07	1.882e+07	2.05202e+07	1.92255e+07	1.87606e+07	1.85373e+07	1.77852e+07	1.73882e+07
Arabinono-1,4-lactone	3.87	level1	147.03	33.5	NEG	8.55156e+06	8.73653e+06	1.09246e+07	1.13777e+07	8.99471e+06	9.08022e+06	1.14972e+07	1.11784e+07	8.7284e+06	9.17639e+06	9.26069e+06	7.57746e+06	7.99123e+06	7.1299e+06	7.34002e+06	7.46856e+06	9.7823e+06	9.08504e+06	7.29148e+06	7.35457e+06	7.73744e+06	7.49008e+06	9.21681e+06	7.63404e+06	7.76057e+06	7.54751e+06	1.00942e+07	7.7337e+06	7.64558e+06	9.39832e+06	9.2489e+06	7.95666e+06	9.59767e+06	9.97436e+06	7.57495e+06	7.75507e+06	7.69359e+06	7.80029e+06	9.57067e+06	7.88023e+06	7.75653e+06	7.93333e+06	8.29252e+06	7.80687e+06
Isoquinoline	3.87	level1	130.065	22.3	POS	3.08923e+06	3.52909e+06	3.06364e+06	3.05654e+06	3.22012e+06	3.37395e+06	3.31757e+06	2.92612e+06	3.09254e+06	2.46424e+06	2.79964e+06	2.21674e+06	1.85399e+06	2.33698e+06	1.69824e+06	1.76379e+06	1.91307e+06	1.98656e+06	1.8187e+06	2.51553e+06	2.28832e+06	2.10799e+06	2.12719e+06	2.67341e+06	2.31941e+06	2.54062e+06	2.22856e+06	2.21827e+06	2.20276e+06	1.94359e+06	1.8699e+06	2.37943e+06	1.88607e+06	2.16411e+06	1.71586e+06	1.93869e+06	1.554e+06	1.87026e+06	2.35345e+06	2.14022e+06	2.05563e+06	2.77115e+06	2.79625e+06	2.39507e+06
beta-Muricholic acid	3.86	level1	407.28	108.5	NEG	965242	910572	1.17693e+06	1.01115e+06	964170	922411	958892	1.00058e+06	977037	1.16701e+06	5.82357e+06	5.76124e+06	6.73553e+06	5.92859e+06	5.80074e+06	5.74956e+06	6.02276e+06	5.79919e+06	6.54181e+06	5.88409e+06	455528	624966	1.51267e+06	501594	1.01259e+06	535283	801602	975553	1.06935e+06	651351	1.89397e+06	3.0278e+06	3.3094e+06	2.25517e+06	2.06559e+06	2.16698e+06	2.42633e+06	3.11639e+06	1.92764e+06	2.95212e+06	2.4312e+06	2.73027e+06	2.31645e+06	2.42537e+06
Phloroglucinaldehyde	3.86	level1	153.019	13.9	NEG	1.63795e+07	1.66929e+07	1.88294e+07	1.65464e+07	1.60729e+07	1.73862e+07	1.89054e+07	1.73176e+07	1.55816e+07	1.77244e+07	2.57751e+07	2.52524e+07	2.81662e+07	2.78473e+07	2.57839e+07	2.68384e+07	2.82183e+07	2.94655e+07	3.02068e+07	2.72951e+07	1.81746e+07	1.98228e+07	2.12064e+07	2.12237e+07	1.71325e+07	2.03732e+07	1.9719e+07	1.93129e+07	2.00313e+07	2.04542e+07	1.63287e+07	1.52176e+07	1.49705e+07	1.36312e+07	1.55956e+07	1.63906e+07	1.57665e+07	1.64955e+07	1.5125e+07	1.57046e+07	1.92519e+07	2.10007e+07	1.9913e+07	2.11023e+07
2'-O-Methylguanosine	3.86	level1	296.1	112.2	NEG	1.22999e+06	1.28861e+06	1.1524e+06	1.40088e+06	1.23586e+06	1.24144e+06	1.22146e+06	1.31954e+06	1.24579e+06	1.37348e+06	1.82945e+06	1.85968e+06	2.1269e+06	2.18363e+06	1.92434e+06	1.97401e+06	1.88282e+06	1.97862e+06	1.82853e+06	1.9582e+06	1.34087e+06	1.41901e+06	1.90547e+06	1.58631e+06	1.65995e+06	1.80725e+06	1.82603e+06	1.97705e+06	1.55379e+06	1.57984e+06	668815	720475	526434	414507	563170	681607	691854	644223	765011	483969	1.27372e+06	1.24324e+06	1.57854e+06	1.53363e+06
N,N-Dimethylarginine (ADMA)	3.86	level1	203.15	285	POS	1.62918e+07	1.61173e+07	1.9692e+07	2.24519e+07	1.90171e+07	1.85827e+07	2.27107e+07	1.57809e+07	1.8198e+07	1.70022e+07	1.96221e+07	1.79256e+07	2.65232e+07	1.81982e+07	1.86967e+07	2.00739e+07	1.89805e+07	1.7512e+07	1.73656e+07	2.19384e+07	1.72142e+07	1.5434e+07	1.95907e+07	1.90174e+07	1.93879e+07	1.65663e+07	2.10944e+07	1.9562e+07	2.04346e+07	1.54405e+07	2.01506e+07	2.34736e+07	2.28281e+07	2.09001e+07	1.95583e+07	2.61604e+07	2.31251e+07	2.33557e+07	2.1674e+07	2.76856e+07	1.66852e+07	2.01941e+07	2.11486e+07	1.89835e+07
Phosphorylcholine	3.86	level1	184.073	283.5	POS	5.11055e+06	3.66641e+06	3.53815e+06	3.66406e+06	3.90487e+06	3.71281e+06	3.39525e+06	3.48842e+06	3.94771e+06	4.37754e+06	2.90161e+06	2.5319e+06	3.38081e+06	2.81733e+06	2.41341e+06	2.40768e+06	3.00061e+06	2.83411e+06	2.68046e+06	2.35966e+06	2.96523e+06	3.13108e+06	3.89834e+06	2.4153e+06	3.63832e+06	2.96278e+06	3.18272e+06	2.70142e+06	3.84381e+06	3.65082e+06	9.45512e+06	9.06499e+06	9.75127e+06	9.77329e+06	9.50256e+06	7.57697e+06	8.01874e+06	8.71536e+06	7.56452e+06	9.37285e+06	5.30457e+06	3.88404e+06	3.72563e+06	3.43488e+06
Azetidine-2-carboxylic acid	3.86	level1	102.055	240.8	POS	1.14855e+06	1.08325e+06	1.04766e+06	1.1191e+06	1.34841e+06	1.1574e+06	1.10997e+06	1.10422e+06	991911	1.05624e+06	1.13374e+06	1.17219e+06	1.18574e+06	1.06421e+06	1.05345e+06	1.07263e+06	1.06509e+06	1.22873e+06	1.18291e+06	1.04064e+06	931509	1.02505e+06	1.16166e+06	1.04199e+06	1.12756e+06	1.02473e+06	1.13237e+06	1.2043e+06	1.18794e+06	1.07249e+06	1.0323e+06	860495	2.08514e+06	1.27709e+06	1.49409e+06	1.35341e+06	1.39196e+06	1.37363e+06	1.18062e+06	1.23486e+06	1.27015e+06	18068.3	1.06135e+06	1.20285e+06
Thiamine	3.86	level1	265.112	215	POS	1.99331e+07	1.9743e+07	1.06361e+07	2.01718e+07	1.1205e+07	1.17158e+07	1.97558e+07	1.88462e+07	1.87447e+07	1.04031e+07	2.0379e+07	2.0382e+07	1.24039e+07	2.06832e+07	2.10586e+07	2.05041e+07	2.02985e+07	2.01901e+07	9.92271e+06	2.03808e+07	1.19502e+07	1.21276e+07	1.9924e+07	2.04497e+07	2.03952e+07	2.05742e+07	1.20422e+07	1.23386e+07	2.04962e+07	1.92137e+07	8.59452e+06	1.60833e+07	1.53799e+07	7.63431e+06	1.50903e+07	9.08539e+06	1.43879e+07	8.1618e+06	8.14947e+06	1.54889e+07	1.84415e+07	1.03806e+07	1.10828e+07	1.09772e+07
Glycolate	3.86	level1	75.0086	159.7	NEG	2.6986e+06	2.61645e+06	5.81074e+06	4.05478e+06	2.50039e+06	5.64316e+06	2.55351e+06	2.66129e+06	2.87941e+06	2.74417e+06	4.43071e+06	2.58113e+06	3.89559e+06	2.77439e+06	2.6081e+06	3.74867e+06	3.26559e+06	2.55369e+06	2.72249e+06	4.21591e+06	2.26214e+06	2.56493e+06	2.51643e+06	2.59345e+06	2.24835e+06	8.77072e+06	2.35748e+06	2.35939e+06	2.45654e+06	2.50633e+06	2.80571e+06	2.38507e+06	2.39659e+06	2.19554e+06	3.81783e+06	2.58146e+06	2.58954e+06	2.544e+06	2.56039e+06	2.72895e+06	2.84441e+06	2.71975e+06	2.5874e+06	2.50283e+06
Glyco-gamma-muricholic acid	3.86	level1	464.301	155.4	NEG	974723	949939	1.00873e+06	949376	170429	948378	1.12031e+06	908351	996275	1.05623e+06	2.15773e+06	2.06379e+06	2.28551e+06	2.17938e+06	2.12535e+06	2.11373e+06	2.19264e+06	2.07732e+06	2.19932e+06	1.97713e+06	1.81035e+06	2.16478e+06	2.15434e+06	2.01069e+06	1.93435e+06	2.01467e+06	2.16363e+06	2.06911e+06	2.00824e+06	1.90565e+06	283422	278602	281075	246400	256564	283909	43524.3	309484	274157	309329	1.30466e+06	1.38573e+06	1.32065e+06	1.39062e+06
1-Myristoyl-sn-glycero-3-phosphocholine (LPC(14:0/0:0))	3.86	level1	468.308	128.6	POS	7.97513e+07	7.46115e+07	8.33577e+07	7.92992e+07	7.97751e+07	7.97635e+07	7.94847e+07	7.72804e+07	8.62028e+07	8.19072e+07	1.18235e+08	1.21771e+08	1.26926e+08	1.28421e+08	1.23209e+08	1.24253e+08	1.23676e+08	1.19784e+08	1.31567e+08	1.14149e+08	8.18136e+07	8.78701e+07	8.704e+07	8.93958e+07	8.82643e+07	1.00083e+08	8.61312e+07	8.84096e+07	8.85846e+07	8.58782e+07	1.02992e+08	1.05957e+08	9.78525e+07	1.0151e+08	1.10118e+08	1.07595e+08	1.06597e+08	9.84427e+07	1.03131e+08	1.0167e+08	9.77895e+07	1.01677e+08	9.89843e+07	9.96024e+07
Hexadecanedioic acid	3.86	level1	285.207	104.6	NEG	3.83465e+06	3.38074e+06	3.61489e+06	3.81271e+06	3.87579e+06	3.53405e+06	3.53826e+06	3.75008e+06	3.60941e+06	3.67409e+06	4.08144e+06	4.29507e+06	4.2718e+06	4.1357e+06	4.39763e+06	4.17786e+06	4.67725e+06	4.26729e+06	4.10621e+06	3.99317e+06	2.6087e+06	2.95264e+06	2.98962e+06	2.68314e+06	2.95893e+06	2.53348e+06	2.87126e+06	3.05825e+06	2.60652e+06	3.16309e+06	2.71048e+06	2.96135e+06	2.84454e+06	2.72222e+06	2.77117e+06	3.01051e+06	2.78674e+06	2.96293e+06	2.78651e+06	2.83864e+06	3.15197e+06	3.4024e+06	3.63427e+06	3.51311e+06
1-Methylpseudouridine	3.86	level1	257.078	74.7	NEG	959699	916634	1.03534e+06	995987	989122	1.28089e+06	1.09686e+06	1.06049e+06	1.15524e+06	1.01202e+06	1.12134e+06	1.15627e+06	1.59292e+06	1.18894e+06	1.11586e+06	1.10085e+06	1.17362e+06	1.06939e+06	1.19107e+06	1.08098e+06	962799	1.44222e+06	1.02825e+06	1.0254e+06	954549	1.02748e+06	1.01283e+06	1.00901e+06	1.4512e+06	981428	1.51837e+06	1.20951e+06	1.5455e+06	1.63017e+06	1.09801e+06	1.19962e+06	1.56545e+06	1.14802e+06	1.09419e+06	1.573e+06	1.10574e+06	1.1453e+06	1.10028e+06	1.07011e+06
Indoleacetic acid	3.86	level1	174.056	50.8	NEG	1.96531e+06	1.994e+06	2.63933e+06	1.95168e+06	1.80153e+06	1.80818e+06	2.06024e+06	1.93829e+06	1.84007e+06	2.12561e+06	1.77128e+06	1.52521e+06	1.61356e+06	361157	1.55107e+06	1.81295e+06	1.60039e+06	1.50767e+06	427800	1.45379e+06	1.37566e+06	2.50697e+06	2.84143e+06	2.62414e+06	2.51732e+06	2.73189e+06	2.44928e+06	3.29611e+06	2.74628e+06	2.67348e+06	2.08259e+06	2.53777e+06	1.78933e+06	1.27819e+06	2.10444e+06	2.03456e+06	2.16511e+06	2.01556e+06	2.06156e+06	2.00895e+06	1.62181e+06	1.94116e+06	2.12447e+06	1.92391e+06
3-(2,3,4-Trimethoxyphenyl)propanoic acid	3.86	level1	239.092	48.3	NEG	780258	644983	598252	715975	780104	669138	823021	606630	778450	665839	577281	513260	504638	412254	434488	545382	612883	492965	518910	438939	1.28212e+06	1.05673e+06	1.11025e+06	1.03647e+06	1.03463e+06	1.04153e+06	891613	995661	959812	1.0202e+06	3.03124e+06	3.01117e+06	2.74283e+06	2.93982e+06	2.9821e+06	2.98111e+06	2.87869e+06	3.05271e+06	2.76066e+06	2.57064e+06	1.39691e+06	1.41623e+06	1.4416e+06	1.32227e+06
Allopurinol-1-ribonucleoside	3.86	level1	251.077	46.1	POS	298869	185087	213920	198815	205321	186679	162251	170978	136102	168704	218273	326453	310687	202595	264842	221356	282412	294612	250709	213069	0	225737	380310	335944	354497	333632	312111	362630	331197	304420	500752	430292	528856	0	429618	617175	553648	476083	539319	454170	63565.6	172542	124990	408338
Indole-3-pyruvic acid	3.86	level1	202.051	29.1	NEG	2.19755e+06	2.23558e+06	2.33819e+06	2.36225e+06	2.39274e+06	2.60017e+06	2.40723e+06	2.21743e+06	2.09047e+06	2.20494e+06	1.12082e+06	1.17961e+06	1.30954e+06	1.20319e+06	1.14157e+06	1.13535e+06	1.19965e+06	1.11422e+06	1.22467e+06	1.15608e+06	964881	1.11497e+06	1.1191e+06	1.11935e+06	1.03833e+06	1.20706e+06	1.08335e+06	1.14577e+06	1.05944e+06	925490	2.33851e+06	2.28498e+06	2.27776e+06	2.50769e+06	2.40212e+06	2.26143e+06	2.33908e+06	2.34143e+06	2.52936e+06	2.40172e+06	1.6666e+06	1.70959e+06	1.80288e+06	1.77055e+06
Sucrose	3.85	level1	365.106	227.8	POS	242918	236437	265339	286894	279520	257290	281992	267151	270136	284471	348195	345258	462826	377678	343078	344242	373224	380380	382139	317927	318164	344723	555625	332582	396791	491390	404810	404370	450022	420241	564078	608598	701051	513480	555946	605207	644098	789057	606925	580444	390471	390643	413102	414709
Betaine	3.85	level1	118.086	179.3	POS	1.72182e+08	1.73011e+08	1.71893e+08	2.71435e+08	1.79495e+08	1.75906e+08	1.85899e+08	1.65811e+08	1.83776e+08	1.81613e+08	1.63157e+08	1.63944e+08	1.76017e+08	1.71999e+08	1.70648e+08	1.65643e+08	1.66998e+08	1.6308e+08	1.69589e+08	1.59785e+08	1.45657e+08	1.47563e+08	1.61136e+08	1.49285e+08	1.54507e+08	1.59368e+08	1.55913e+08	1.59368e+08	1.55547e+08	1.47519e+08	1.8793e+08	1.90604e+08	1.85977e+08	1.82163e+08	1.88656e+08	1.97031e+08	1.89107e+08	1.95098e+08	1.9107e+08	1.92514e+08	1.69216e+08	1.73095e+08	1.69602e+08	1.71001e+08
Galactose	3.85	level1	179.056	169.4	NEG	1.42587e+08	1.36406e+08	1.49787e+08	1.48538e+08	1.42639e+08	1.53194e+08	1.58262e+08	1.39e+08	1.51092e+08	1.51482e+08	9.8502e+07	1.02509e+08	1.09466e+08	1.10224e+08	1.10461e+08	9.95295e+07	1.10033e+08	2.25557e+08	1.0723e+08	1.01668e+08	3.8259e+08	1.97506e+08	2.12898e+08	1.93589e+08	1.84347e+08	2.16917e+08	1.92692e+08	1.98635e+08	1.99622e+08	1.94946e+08	2.9809e+08	2.65222e+08	2.6261e+08	2.67386e+08	6.1698e+08	5.85335e+08	6.00563e+08	5.9099e+08	2.68166e+08	2.58439e+08	1.84978e+08	1.89836e+08	1.80213e+08	1.75701e+08
3-Hydroxyphenylacetic acid	3.85	level1	151.04	109.3	NEG	642433	602446	642422	706933	592638	659400	692917	638175	570409	629348	786416	821831	767434	852696	783016	775814	781510	847249	889323	830386	623828	708841	737048	684153	713613	799059	675034	757824	772384	689700	483190	564932	686569	484044	496956	472057	703676	641404	536191	566183	680874	756531	569288	674031
Nicotinamide riboside (NR)	3.85	level1	255.098	226.4	POS	1.60906e+06	2.29349e+06	1.63597e+06	2.46383e+06	1.67983e+06	1.39578e+06	1.78512e+06	1.33934e+06	1.61287e+06	2.12825e+06	1.73716e+06	1.35133e+06	1.85646e+06	1.52339e+06	1.61384e+06	2.42536e+06	2.33571e+06	1.27174e+06	1.73e+06	1.6623e+06	2.22029e+06	2.26197e+06	3.39359e+06	2.8411e+06	1.603e+06	2.14957e+06	2.35187e+06	2.48115e+06	1.6253e+06	2.74178e+06	1.5838e+06	1.77308e+06	1.55121e+06	2.08459e+06	1.62709e+06	2.16561e+06	1.49393e+06	1.5155e+06	2.31179e+06	1.11691e+06	1.69322e+06	1.73743e+06	1.81023e+06	1.57616e+06
Gluconic acid	3.85	level1	195.051	223.9	NEG	980428	861572	713975	841321	779311	1.56185e+06	773644	653544	992700	921380	871678	972603	1.2901e+06	1.0847e+06	2.46841e+06	1.04278e+06	1.07615e+06	961414	1.00445e+06	816047	652195	1.03393e+06	1.04154e+06	982935	939061	1.09815e+06	864099	919840	1.03523e+06	1.32711e+06	1.77937e+06	1.34086e+06	1.75952e+06	1.2278e+06	1.39718e+06	1.39049e+06	1.46833e+06	1.4041e+06	1.28481e+06	1.38784e+06	1.44831e+06	979033	941103	889749
1-O-Hexadecyl-sn-glycero-3-phosphocholine (LPC(O-16:0/0:0))	3.85	level1	482.359	128.6	POS	1.20814e+08	1.05534e+08	1.15051e+08	1.11889e+08	1.11144e+08	1.1197e+08	1.08206e+08	1.07462e+08	1.1398e+08	1.24779e+08	9.74842e+07	1.06365e+08	1.04193e+08	1.09633e+08	1.0304e+08	9.58012e+07	1.08175e+08	1.00488e+08	1.05782e+08	9.42358e+07	1.00116e+08	1.22677e+08	1.14416e+08	1.16487e+08	9.74846e+07	1.15511e+08	1.08003e+08	1.05579e+08	1.10129e+08	1.08279e+08	1.23215e+08	1.38394e+08	1.03199e+08	1.11801e+08	1.24498e+08	1.22364e+08	1.18358e+08	1.04739e+08	1.13959e+08	1.08134e+08	1.1019e+08	1.10783e+08	1.07048e+08	1.09783e+08
Lauroylcarnitine	3.85	level1	344.279	116.7	POS	8.96548e+06	9.0368e+06	9.54273e+06	9.12973e+06	9.59412e+06	8.68758e+06	9.32477e+06	8.95448e+06	8.4691e+06	8.58178e+06	1.03066e+07	1.0103e+07	1.16427e+07	1.0667e+07	1.11077e+07	1.03294e+07	1.07455e+07	1.06265e+07	9.93955e+06	1.04895e+07	8.31254e+06	8.18295e+06	9.92563e+06	9.01877e+06	9.39646e+06	9.29738e+06	8.61413e+06	9.41156e+06	9.12745e+06	9.33532e+06	8.91294e+06	8.76328e+06	8.56091e+06	7.40627e+06	8.78897e+06	8.91147e+06	8.35167e+06	8.05973e+06	8.81309e+06	8.20705e+06	8.77954e+06	8.96048e+06	8.49555e+06	9.90415e+06
7-Ketodeoxycholic acid	3.85	level1	405.264	115.6	NEG	493663	360733	573640	427140	300807	441046	395702	404883	324055	329063	4.28059e+06	3.28337e+06	3.47023e+06	4.21855e+06	3.48136e+06	3.52265e+06	3.68355e+06	3.5742e+06	4.02253e+06	3.56109e+06	112137	125084	232239	168562	228311	170110	66243.3	227888	158657	48487.4	3.40834e+06	1.88226e+06	3.87175e+06	2.34289e+06	1.89549e+06	2.16928e+06	2.29067e+06	2.72768e+06	1.90626e+06	2.36965e+06	1.54579e+06	1.71322e+06	1.60679e+06	1.63786e+06
Isovalerylglycine	3.85	level1	158.082	113.7	NEG	7.78239e+06	7.79794e+06	8.18202e+06	8.69726e+06	8.39705e+06	8.48534e+06	8.87425e+06	7.92314e+06	7.63724e+06	9.19137e+06	1.133e+07	1.09725e+07	1.16712e+07	1.08934e+07	1.11046e+07	1.09485e+07	1.11012e+07	1.12121e+07	1.16124e+07	1.08189e+07	7.6709e+06	9.09151e+06	9.65026e+06	8.87405e+06	9.41491e+06	9.52043e+06	9.01223e+06	1.02531e+07	9.60502e+06	9.04978e+06	4.3692e+06	4.59588e+06	4.41744e+06	3.8414e+06	4.25633e+06	4.36744e+06	4.65763e+06	4.57414e+06	4.56789e+06	4.28139e+06	7.44079e+06	8.21274e+06	8.28829e+06	8.16923e+06
Acetylleucine	3.85	level1	172.098	110.6	NEG	2.80439e+06	2.56268e+06	2.8207e+06	2.71953e+06	2.65949e+06	2.7879e+06	3.3827e+06	2.7941e+06	2.57462e+06	2.62946e+06	3.38445e+06	3.48259e+06	3.7386e+06	3.93999e+06	3.50367e+06	3.50164e+06	4.38574e+06	3.62486e+06	3.80075e+06	3.44582e+06	3.39403e+06	2.70135e+06	2.82801e+06	2.61946e+06	2.67615e+06	2.64101e+06	2.55406e+06	2.78753e+06	2.83304e+06	2.48285e+06	6.04913e+06	6.07089e+06	5.80656e+06	6.31775e+06	5.96019e+06	6.58145e+06	6.34071e+06	5.94278e+06	5.96307e+06	6.11357e+06	3.62351e+06	3.7257e+06	3.4238e+06	3.68072e+06
Glycolithocholic acid 3-sulfate	3.85	level1	512.268	102.7	NEG	3.04402e+06	3.03803e+06	2.83578e+06	2.54638e+06	2.84583e+06	2.77915e+06	2.59135e+06	3.09662e+06	3.40559e+06	3.16542e+06	4.12598e+06	4.10701e+06	4.01674e+06	4.04096e+06	3.76087e+06	4.14495e+06	3.83978e+06	4.22044e+06	3.96128e+06	4.23505e+06	4.17806e+06	3.41768e+06	3.20664e+06	3.01705e+06	4.51049e+06	3.65623e+06	3.42921e+06	3.09224e+06	3.45347e+06	3.62279e+06	4.24256e+06	4.39261e+06	4.65734e+06	5.50759e+06	4.5812e+06	4.59801e+06	4.45868e+06	4.29645e+06	4.07049e+06	4.47914e+06	3.66111e+06	4.21995e+06	3.58025e+06	3.44678e+06
4-Ethoxybenzoic acid	3.85	level1	165.055	38.8	NEG	1.61482e+07	1.5174e+07	1.74849e+07	1.80548e+07	1.75883e+07	1.78247e+07	1.87468e+07	1.63116e+07	1.60662e+07	1.72116e+07	4.00233e+07	3.88278e+07	4.36148e+07	3.87368e+07	4.15716e+07	4.02463e+07	4.06335e+07	3.98264e+07	4.14554e+07	3.94042e+07	1.71221e+07	1.90146e+07	2.12279e+07	1.8934e+07	2.05805e+07	2.13736e+07	2.00834e+07	2.08087e+07	1.97149e+07	1.92648e+07	2.34092e+07	2.27954e+07	2.24528e+07	2.14585e+07	2.37741e+07	2.37379e+07	2.31173e+07	2.70643e+07	2.34469e+07	2.27147e+07	2.24253e+07	2.74877e+07	2.50064e+07	2.59498e+07
3-Hydroxyvaleric acid	3.84	level1	117.056	107.9	NEG	1.26176e+07	1.60619e+07	1.26602e+07	1.25652e+07	1.28317e+07	1.2254e+07	1.32257e+07	1.39104e+07	1.2345e+07	1.49973e+07	7.84466e+06	8.18886e+06	7.82924e+06	9.0213e+06	8.22129e+06	8.22477e+06	8.81678e+06	8.26857e+06	1.0627e+07	8.21658e+06	8.07625e+06	8.36207e+06	8.9507e+06	8.85007e+06	8.4824e+06	8.50506e+06	1.00642e+07	8.88262e+06	9.17745e+06	8.74341e+06	5.64793e+06	9.49478e+06	9.83407e+06	6.74561e+06	5.5771e+06	5.52456e+06	6.11205e+06	6.24079e+06	9.9635e+06	6.85956e+06	8.74658e+06	9.51738e+06	1.0067e+07	1.11596e+07
Isocitric acid	3.84	level1	191.02	241.1	NEG	1.08508e+07	9.25629e+06	7.71616e+06	1.54039e+07	1.99296e+07	3.39745e+06	1.49523e+07	5.38856e+06	1.00264e+07	1.25611e+07	5.21641e+06	4.30615e+06	1.60286e+07	8.22026e+06	3.8274e+06	6.50732e+06	7.32269e+06	4.54724e+06	2.56869e+07	7.64407e+06	5.35069e+06	1.02199e+07	6.32161e+06	7.45756e+06	1.44474e+07	6.53635e+06	3.62183e+06	2.8854e+06	1.40555e+07	5.94746e+06	3.81986e+07	3.78434e+07	3.54778e+07	3.15862e+07	1.59792e+07	3.54283e+07	3.87065e+07	2.71926e+07	2.95527e+07	3.43093e+07	6.92594e+06	1.01968e+07	2.01559e+07	5.48316e+06
Prostaglandin A2	3.84	level1	333.207	40.7	NEG	2.37206e+06	2.16208e+06	2.66876e+06	2.53646e+06	2.74492e+06	2.58884e+06	2.97112e+06	2.44523e+06	2.47146e+06	2.6663e+06	2.74368e+06	2.38939e+06	1.76071e+06	1.33673e+06	1.60813e+06	1.38402e+06	1.66814e+06	1.45401e+06	2.30825e+06	1.27969e+06	7.71361e+06	1.83431e+06	1.97753e+06	2.01079e+06	2.45335e+06	6.57638e+06	1.98987e+06	1.91441e+06	2.15877e+06	1.79797e+06	3.14706e+06	3.5928e+06	3.33669e+06	3.81846e+06	4.85826e+06	4.01275e+06	3.82437e+06	4.47483e+06	3.4511e+06	3.78414e+06	2.43796e+06	9.18201e+06	9.13312e+06	2.64156e+06
2-Methylbutyrylglycine	3.84	level1	158.082	113.7	NEG	7.78239e+06	7.79794e+06	8.18202e+06	8.69726e+06	8.39705e+06	8.48534e+06	8.87425e+06	7.92314e+06	7.63724e+06	9.19137e+06	1.133e+07	1.09725e+07	1.16712e+07	1.08934e+07	1.11046e+07	1.09485e+07	1.11012e+07	1.12121e+07	1.16124e+07	1.08189e+07	7.6709e+06	9.09151e+06	9.65026e+06	8.87405e+06	9.41491e+06	9.52043e+06	9.01223e+06	1.02531e+07	9.60502e+06	9.04978e+06	4.3692e+06	4.59588e+06	4.41744e+06	3.8414e+06	4.25633e+06	4.36744e+06	4.65763e+06	4.57414e+06	4.56789e+06	4.28139e+06	7.44079e+06	8.21274e+06	8.28829e+06	8.16923e+06
Arginine	3.84	level1	175.119	294.9	POS	5.05915e+08	6.33496e+08	6.19382e+08	5.32731e+08	6.97917e+08	5.55007e+08	7.59259e+08	6.26539e+08	4.41866e+08	4.92995e+08	6.23987e+08	5.46306e+08	5.99305e+08	4.65152e+08	6.1978e+08	6.77574e+08	6.00095e+08	5.24662e+08	4.74702e+08	4.25163e+08	4.01422e+08	3.86287e+08	6.9017e+08	4.79495e+08	6.59488e+08	3.63333e+08	6.75054e+08	6.37663e+08	6.39986e+08	3.84376e+08	4.90376e+08	8.2105e+08	7.73901e+08	5.32034e+08	5.55574e+08	6.94007e+08	5.75348e+08	8.04504e+08	7.22234e+08	7.82502e+08	4.03658e+08	5.56097e+08	6.43172e+08	6.817e+08
Palmitoyl sphingomyelin	3.84	level1	703.573	114.6	POS	2.08353e+09	1.75744e+09	1.77399e+09	1.67033e+09	1.77405e+09	1.78951e+09	1.84559e+09	1.85615e+09	1.72383e+09	2.07585e+09	1.85561e+09	2.0687e+09	1.6595e+09	1.65702e+09	1.69573e+09	1.77376e+09	2.1213e+09	1.96243e+09	1.92425e+09	1.75954e+09	1.28655e+09	1.82951e+09	1.43601e+09	1.59023e+09	1.38553e+09	1.53876e+09	1.66672e+09	1.47315e+09	1.66477e+09	1.45228e+09	1.73687e+09	1.65299e+09	1.5525e+09	1.56266e+09	1.58126e+09	1.82415e+09	1.7256e+09	1.54313e+09	1.68393e+09	1.4939e+09	1.48255e+09	1.57105e+09	1.6082e+09	1.58078e+09
SM(d18:1/18:0)	3.84	level1	731.605	113.1	POS	1.00694e+08	8.66953e+07	7.88056e+07	7.98294e+07	8.23755e+07	8.66189e+07	8.50606e+07	9.04037e+07	8.50226e+07	9.92869e+07	8.3039e+07	9.36347e+07	6.87397e+07	7.52159e+07	6.89223e+07	7.96183e+07	1.03383e+08	8.93976e+07	9.44735e+07	7.93681e+07	6.09594e+07	8.78598e+07	6.90973e+07	6.76547e+07	6.02261e+07	8.0326e+07	8.34005e+07	6.79814e+07	8.36462e+07	6.90051e+07	7.78046e+07	6.6549e+07	6.60284e+07	6.78624e+07	6.87902e+07	8.27271e+07	7.70499e+07	6.43916e+07	6.89551e+07	5.96724e+07	7.04358e+07	7.26229e+07	7.41586e+07	7.35846e+07
Xanthurenic acid	3.84	level1	204.03	104.4	NEG	992289	1.00881e+06	919769	990686	980683	910665	885765	896115	958208	926162	614601	541195	531699	501464	505440	448167	528069	484126	525790	504063	1.10812e+06	1.28476e+06	1.27931e+06	1.23931e+06	1.23997e+06	1.2296e+06	1.25018e+06	1.31381e+06	1.20658e+06	1.20253e+06	840285	799921	855025	855987	807646	910467	800657	860459	926714	856504	913139	797600	915906	948919
PE(17:0/17:0)	3.84	level1	720.553	64.1	POS	3.90076e+06	3.51461e+06	937442	1.38132e+06	1.1019e+06	1.82985e+06	1.57896e+06	1.38448e+06	2.18234e+06	1.34013e+06	1.21675e+06	336592	379374	1.17224e+06	511378	5.62316e+06	1.3474e+06	970916	1.44176e+06	4.92455e+06	2.10353e+07	2.70084e+06	1.21739e+06	3.9071e+06	1.19922e+06	1.78207e+06	1.82139e+06	1.77611e+06	1.56117e+06	161551	196607	3.46732e+06	133463	1.60483e+07	1.12716e+06	398456	1.29112e+06	2.86074e+06	196570	1.37179e+06	6.33947e+06	2.09586e+06	1.75053e+06	1.44413e+06
3-(3-Hydroxyphenyl)propanoic acid	3.84	level1	165.055	62	NEG	3.99032e+06	3.58429e+06	7.40993e+06	3.82974e+06	4.05355e+06	7.23946e+06	7.14251e+06	7.43031e+06	8.20683e+06	4.00904e+06	8.61208e+06	4.00536e+06	8.25699e+06	8.43139e+06	8.56553e+06	8.09528e+06	8.25288e+06	8.42831e+06	3.91745e+06	8.30993e+06	5.74336e+06	9.22907e+06	7.64375e+06	6.8498e+06	7.21349e+06	7.58278e+06	7.71502e+06	7.1192e+06	7.1405e+06	7.91323e+06	3.96239e+06	4.26211e+06	2.8727e+06	1.72503e+06	4.11729e+06	3.04717e+06	2.22146e+06	2.22059e+06	4.23513e+06	2.22487e+06	4.59912e+06	5.14018e+06	3.91623e+06	7.35492e+06
2,4-Dihydroxybenzoic acid	3.83	level1	153.019	13.9	NEG	1.63795e+07	1.66929e+07	1.88294e+07	1.65464e+07	1.60729e+07	1.73862e+07	1.89054e+07	1.73176e+07	1.55816e+07	1.77244e+07	2.57751e+07	2.52524e+07	2.81662e+07	2.78473e+07	2.57839e+07	2.68384e+07	2.82183e+07	2.94655e+07	3.02068e+07	2.72951e+07	1.81746e+07	1.98228e+07	2.12064e+07	2.12237e+07	1.71325e+07	2.03732e+07	1.9719e+07	1.93129e+07	2.00313e+07	2.04542e+07	1.63287e+07	1.52176e+07	1.49705e+07	1.36312e+07	1.55956e+07	1.63906e+07	1.57665e+07	1.64955e+07	1.5125e+07	1.57046e+07	1.92519e+07	2.10007e+07	1.9913e+07	2.11023e+07
Taurodeoxycholic acid	3.83	level1	498.289	49.5	NEG	7.08462e+07	6.51436e+07	7.37957e+07	6.41331e+07	6.54618e+07	3.28673e+07	1.70905e+07	2.07254e+07	2.4374e+07	3.00659e+07	4.67305e+07	4.32989e+07	2.09161e+07	4.01295e+07	5.01445e+07	1.10892e+07	4.75543e+07	2.06263e+07	3.18932e+07	1.14743e+07	4.42281e+07	3.03557e+07	7.79208e+07	5.28142e+07	7.518e+07	3.4391e+07	4.86354e+07	2.60121e+07	7.19957e+07	4.80372e+07	1.82127e+07	2.15084e+07	4.42352e+07	2.69351e+07	2.07268e+07	2.10704e+07	1.90923e+07	4.00634e+07	4.90438e+07	1.14705e+07	2.84536e+07	2.6065e+07	3.19412e+07	6.8749e+07
N-Acetylglucosamine	3.83	level1	204.087	146.2	POS	2.33616e+06	2.25835e+06	2.42729e+06	2.42478e+06	2.49996e+06	3.32605e+06	2.45436e+06	2.53672e+06	2.45761e+06	2.88053e+06	2.15723e+06	2.44412e+06	2.22705e+06	2.32239e+06	2.13039e+06	2.19016e+06	3.08e+06	2.12476e+06	2.32165e+06	2.29083e+06	2.42056e+06	2.54797e+06	2.77979e+06	2.57139e+06	2.54712e+06	2.59106e+06	2.56257e+06	2.71368e+06	2.70101e+06	2.52201e+06	2.21303e+06	2.1961e+06	2.18726e+06	2.16e+06	2.27231e+06	2.55337e+06	2.2574e+06	2.18272e+06	2.15343e+06	2.25454e+06	3.14068e+06	2.34327e+06	2.2683e+06	2.46164e+06
N6,N6,N6-Trimethyllysine	3.83	level1	189.16	299.6	POS	2.00937e+07	1.88436e+07	2.0012e+07	2.23009e+07	2.00804e+07	2.06106e+07	2.14209e+07	1.82511e+07	2.08055e+07	2.14337e+07	1.61032e+07	1.56456e+07	1.98024e+07	1.60325e+07	1.59861e+07	1.69051e+07	1.58487e+07	1.47319e+07	1.49763e+07	1.60897e+07	1.89167e+07	2.16109e+07	2.26476e+07	1.88807e+07	2.23606e+07	1.95249e+07	2.30667e+07	2.31229e+07	2.25285e+07	1.82452e+07	2.00734e+07	2.20243e+07	2.1623e+07	1.99057e+07	2.09467e+07	2.24248e+07	1.88667e+07	2.17305e+07	2.1061e+07	2.33683e+07	1.79967e+07	1.81812e+07	1.87852e+07	2.19292e+07
2-Methylhippuric acid	3.83	level1	192.066	105.8	NEG	4.21319e+07	4.11528e+07	4.26253e+07	4.34452e+07	4.39056e+07	4.29138e+07	4.3866e+07	4.30062e+07	4.5882e+07	4.37712e+07	3.97586e+07	4.06932e+07	4.15714e+07	4.06043e+07	4.02984e+07	4.10987e+07	4.09404e+07	3.93989e+07	3.97917e+07	3.85273e+07	5.49181e+07	5.7499e+07	5.763e+07	5.81642e+07	5.7194e+07	5.76256e+07	5.7805e+07	5.95244e+07	5.60303e+07	5.6167e+07	2.7689e+07	2.83628e+07	2.71585e+07	2.8428e+07	2.74603e+07	2.84575e+07	2.87748e+07	2.80518e+07	2.88238e+07	2.8911e+07	4.25682e+07	4.57173e+07	4.30404e+07	4.25941e+07
Hydroxyphenyllactic acid	3.83	level1	181.05	105	NEG	2.21989e+07	2.3874e+07	2.22879e+07	2.38952e+07	2.30578e+07	2.28462e+07	2.27209e+07	2.19802e+07	2.4832e+07	2.33878e+07	2.12124e+07	2.22504e+07	2.52245e+07	2.32986e+07	2.24245e+07	2.22801e+07	2.27835e+07	2.17181e+07	2.28908e+07	2.11435e+07	2.35121e+07	2.55289e+07	2.50156e+07	2.51646e+07	2.34346e+07	2.65531e+07	2.34958e+07	2.4458e+07	2.3332e+07	2.48911e+07	3.36068e+07	3.1646e+07	3.01495e+07	3.11998e+07	3.34819e+07	3.21671e+07	3.26497e+07	3.22366e+07	3.20219e+07	3.11635e+07	2.68525e+07	2.71214e+07	2.57329e+07	2.58726e+07
3-Methyl-1H-pyrazole-4-carbaldehyde	3.83	level1	111.055	32.1	POS	4.08045e+07	4.23306e+07	3.92079e+07	3.94033e+07	4.3311e+07	4.70372e+07	3.85526e+07	4.73366e+07	8.26569e+07	3.73031e+07	3.03662e+07	3.17805e+07	3.13775e+07	3.51165e+07	3.08363e+07	3.377e+07	3.19564e+07	3.01598e+07	3.30664e+07	3.39354e+07	1.03629e+08	4.44415e+07	4.20861e+07	4.27927e+07	3.81597e+07	4.29119e+07	3.52259e+07	3.23378e+07	3.5905e+07	3.99884e+07	4.18558e+07	8.12361e+07	4.59627e+07	1.25104e+08	4.96566e+07	4.11777e+07	4.52109e+07	4.8055e+07	4.18919e+07	4.72542e+07	4.7248e+07	4.77249e+07	5.09899e+07	3.84716e+07
PC(16:0/18:1(9Z))	3.83	level1	760.58	18.9	POS	2.13169e+08	1.34846e+08	2.12743e+08	2.09999e+08	1.34625e+08	1.84335e+08	2.06259e+08	2.14175e+08	1.40671e+08	1.94223e+08	2.24583e+08	2.18372e+08	2.03039e+08	2.42563e+08	2.11228e+08	2.21753e+08	2.43854e+08	2.27109e+08	2.32542e+08	2.45972e+08	2.45741e+08	2.05993e+08	2.03275e+08	2.25689e+08	1.36804e+08	1.43458e+08	2.40163e+08	2.14895e+08	2.362e+08	2.17313e+08	1.66016e+08	2.27435e+08	1.77657e+08	2.70402e+08	1.35336e+08	2.08295e+08	1.41867e+08	1.50318e+08	1.47979e+08	1.82238e+08	2.5941e+08	1.88621e+08	1.89133e+08	2.16985e+08
Glutaric acid	3.82	level1	131.035	202.1	NEG	2.33949e+06	2.36428e+06	1.10668e+06	2.74777e+06	1.08532e+06	989580	1.02006e+06	959001	1.00163e+06	932242	1.10108e+06	1.02292e+06	1.18942e+06	2.00985e+06	2.19072e+06	1.00726e+06	2.17525e+06	930285	1.89947e+06	999165	1.18024e+06	1.15611e+06	1.45617e+06	1.33546e+06	3.48538e+06	1.20701e+06	1.42471e+06	1.40838e+06	3.48486e+06	2.79774e+06	1.6664e+06	4.8385e+06	4.86248e+06	1.78146e+06	4.1598e+06	1.99519e+06	1.80419e+06	2.05217e+06	4.82182e+06	2.08332e+06	1.2187e+06	1.21585e+06	1.26183e+06	1.20808e+06
3-Hydroxyoctanoic acid	3.82	level1	159.102	40.3	NEG	2.42638e+07	2.47171e+07	2.61153e+07	2.45824e+07	2.49141e+07	2.53827e+07	2.38858e+07	2.45457e+07	2.5425e+07	2.4895e+07	1.53047e+07	1.49473e+07	1.61899e+07	1.5249e+07	1.58068e+07	1.53682e+07	1.5807e+07	1.52397e+07	1.53174e+07	1.57322e+07	1.08619e+07	1.00153e+07	1.13161e+07	1.03759e+07	1.12647e+07	1.0678e+07	1.04459e+07	1.06039e+07	1.01904e+07	1.03915e+07	2.04997e+07	2.04449e+07	1.92525e+07	2.08233e+07	1.96897e+07	2.03682e+07	2.01538e+07	1.882e+07	2.05202e+07	1.92255e+07	1.87606e+07	1.85373e+07	1.77852e+07	1.73882e+07
Glyco-beta-muricholic acid	3.82	level1	464.301	155.4	NEG	974723	949939	1.00873e+06	949376	170429	948378	1.12031e+06	908351	996275	1.05623e+06	2.15773e+06	2.06379e+06	2.28551e+06	2.17938e+06	2.12535e+06	2.11373e+06	2.19264e+06	2.07732e+06	2.19932e+06	1.97713e+06	1.81035e+06	2.16478e+06	2.15434e+06	2.01069e+06	1.93435e+06	2.01467e+06	2.16363e+06	2.06911e+06	2.00824e+06	1.90565e+06	283422	278602	281075	246400	256564	283909	43524.3	309484	274157	309329	1.30466e+06	1.38573e+06	1.32065e+06	1.39062e+06
N-Acetylphenylalanine	3.82	level1	206.082	101.3	NEG	944082	972673	892784	920713	912930	907736	978555	972752	970696	969698	857663	910625	888293	847073	772335	938731	916390	949746	999078	960203	1.25302e+06	1.12621e+06	1.10893e+06	1.04037e+06	1.0876e+06	995550	1.07918e+06	1.12915e+06	1.03049e+06	1.05454e+06	1.11207e+06	1.12285e+06	1.16292e+06	1.18969e+06	1.211e+06	1.23983e+06	1.13514e+06	1.19912e+06	1.04024e+06	1.17444e+06	1.06453e+06	1.05202e+06	983347	1.0196e+06
N-Lactoyl-Phenylalanine	3.82	level1	236.093	99.7	NEG	932568	1.06558e+06	959472	1.48006e+06	913986	1.04632e+06	952032	1.25849e+06	1.08377e+06	1.27108e+06	650472	716897	886289	1.10715e+06	706636	1.08395e+06	671468	745712	770559	766699	1.04686e+06	1.00358e+06	1.63087e+06	743131	853149	921551	1.04146e+06	915805	859364	917877	1.03066e+06	2.11475e+06	1.14955e+06	1.06476e+06	1.03107e+06	884742	1.12846e+06	1.50619e+06	1.11942e+06	1.26854e+06	1.13801e+06	864798	1.30054e+06	1.06607e+06
N-Lactoylphenylalanine	3.82	level1	236.093	67.4	NEG	1.63551e+06	1.23811e+06	1.38146e+06	1.40646e+06	1.29494e+06	1.62553e+06	1.24028e+06	1.76763e+06	1.3145e+06	1.67256e+06	944308	1.16116e+06	3.27733e+06	1.22781e+06	1.12359e+06	1.16257e+06	1.08619e+06	1.01895e+06	566576	1.30307e+06	1.01552e+06	1.71331e+06	3.1525e+06	1.41845e+06	2.00548e+06	596836	1.17091e+06	1.93551e+06	2.31055e+06	1.03379e+06	1.4463e+06	3.62828e+06	2.7989e+06	301015	1.18679e+06	1.26696e+06	1.34887e+06	3.09755e+06	2.13714e+06	2.32596e+06	716559	1.19193e+06	460440	719178
Azomycin	3.82	level1	112.015	39.5	NEG	1.56788e+06	623355	728923	578197	734617	537260	571594	859899	495313	952492	767497	525100	780979	842358	517783	731309	847207	850459	953255	840639	685843	971408	810763	764867	545773	899570	661609	712825	853703	898719	945817	708152	545435	584127	808690	777377	523993	1.05832e+06	628513	729449	935861	650823	806954	486757
3,4-Dihydroxyphenylglycol	3.82	level1	151.04	39.1	NEG	1.02539e+06	1.0222e+06	1.0631e+06	867301	1.31468e+06	1.19503e+06	1.23304e+06	1.00584e+06	1.08447e+06	1.26855e+06	1.84226e+06	1.6488e+06	2.02094e+06	1.79859e+06	1.97924e+06	1.90086e+06	1.66811e+06	1.61946e+06	1.7785e+06	1.84492e+06	1.49106e+06	1.36934e+06	1.80512e+06	1.31367e+06	1.45468e+06	1.33603e+06	1.61064e+06	1.76865e+06	1.3365e+06	1.50057e+06	848067	1.17096e+06	1.17006e+06	1.10071e+06	899501	946859	849040	1.15653e+06	1.06632e+06	873131	1.22834e+06	1.2257e+06	1.21201e+06	1.24026e+06
Hyodeoxycholic acid	3.81	level1	391.285	54.9	NEG	2.86718e+07	1.54137e+07	1.66923e+07	1.5572e+07	2.74106e+07	1.58196e+07	3.07156e+07	1.51308e+07	1.43016e+07	3.11633e+07	3.12818e+07	3.11103e+07	4.01333e+07	3.0145e+07	3.2453e+07	3.41318e+07	3.08956e+07	3.27787e+07	3.06286e+07	3.15485e+07	1.53504e+07	1.36114e+07	2.34632e+07	1.12246e+07	1.56926e+07	1.14131e+07	2.89126e+07	1.73888e+07	1.70349e+07	2.14344e+07	1.93212e+07	3.33085e+07	4.1111e+07	2.4358e+07	3.15676e+07	1.95668e+07	2.02225e+07	2.7548e+07	3.31803e+07	2.36728e+07	1.3691e+07	2.01767e+07	1.97664e+07	2.0713e+07
Deoxycholic acid	3.81	level1	391.285	54.9	NEG	2.86718e+07	1.54137e+07	1.66923e+07	1.5572e+07	2.74106e+07	1.58196e+07	3.07156e+07	1.51308e+07	1.43016e+07	3.11633e+07	3.12818e+07	3.11103e+07	4.01333e+07	3.0145e+07	3.2453e+07	3.41318e+07	3.08956e+07	3.27787e+07	3.06286e+07	3.15485e+07	1.53504e+07	1.36114e+07	2.34632e+07	1.12246e+07	1.56926e+07	1.14131e+07	2.89126e+07	1.73888e+07	1.70349e+07	2.14344e+07	1.93212e+07	3.33085e+07	4.1111e+07	2.4358e+07	3.15676e+07	1.95668e+07	2.02225e+07	2.7548e+07	3.31803e+07	2.36728e+07	1.3691e+07	2.01767e+07	1.97664e+07	2.0713e+07
3-Methoxyphenylacetic acid	3.81	level1	165.055	62	NEG	3.99032e+06	3.58429e+06	7.40993e+06	3.82974e+06	4.05355e+06	7.23946e+06	7.14251e+06	7.43031e+06	8.20683e+06	4.00904e+06	8.61208e+06	4.00536e+06	8.25699e+06	8.43139e+06	8.56553e+06	8.09528e+06	8.25288e+06	8.42831e+06	3.91745e+06	8.30993e+06	5.74336e+06	9.22907e+06	7.64375e+06	6.8498e+06	7.21349e+06	7.58278e+06	7.71502e+06	7.1192e+06	7.1405e+06	7.91323e+06	3.96239e+06	4.26211e+06	2.8727e+06	1.72503e+06	4.11729e+06	3.04717e+06	2.22146e+06	2.22059e+06	4.23513e+06	2.22487e+06	4.59912e+06	5.14018e+06	3.91623e+06	7.35492e+06
4-(Methylamino)butanoic acid	3.81	level1	116.072	178.3	NEG	5.57265e+07	6.43356e+07	5.75524e+07	5.84258e+07	6.90585e+07	5.89097e+07	7.10756e+07	5.58033e+07	5.97478e+07	6.05058e+07	5.90408e+07	5.17359e+07	5.86056e+07	5.35642e+07	5.44078e+07	5.09055e+07	5.51792e+07	5.13028e+07	5.19354e+07	5.00504e+07	4.49675e+07	4.83606e+07	5.51879e+07	5.66212e+07	5.82175e+07	5.02359e+07	4.90082e+07	5.08084e+07	5.16058e+07	4.74619e+07	6.53978e+07	6.66539e+07	6.38089e+07	7.00902e+07	6.38856e+07	6.33613e+07	6.35224e+07	6.76172e+07	6.11039e+07	6.40434e+07	5.69041e+07	6.60886e+07	5.56924e+07	6.54389e+07
LPC(13:0)	3.81	level1	452.277	128.5	NEG	3.10805e+07	2.90831e+07	2.898e+07	3.21642e+07	3.07157e+07	2.87042e+07	3.03425e+07	2.87475e+07	3.01663e+07	3.25086e+07	3.28559e+07	3.87682e+07	3.205e+07	3.16279e+07	3.1855e+07	2.86802e+07	3.39578e+07	3.22457e+07	3.06074e+07	3.07897e+07	2.1226e+07	3.04304e+07	2.46085e+07	2.71138e+07	2.42998e+07	2.71972e+07	2.50084e+07	2.73261e+07	2.59392e+07	2.37103e+07	3.78708e+07	3.95325e+07	3.53627e+07	3.90866e+07	3.7226e+07	3.86724e+07	4.24121e+07	3.55585e+07	3.83814e+07	3.60822e+07	3.15313e+07	3.19773e+07	3.04948e+07	2.88287e+07
Car(18:0)	3.81	level1	428.374	103.6	POS	2.13048e+07	2.10971e+07	1.9487e+07	2.1135e+07	2.21643e+07	2.12895e+07	2.11911e+07	2.22153e+07	2.13897e+07	2.22393e+07	1.90652e+07	2.20436e+07	1.85216e+07	1.96151e+07	1.84433e+07	1.93943e+07	2.16022e+07	1.85898e+07	2.10649e+07	2.08205e+07	1.76239e+07	2.23225e+07	1.60028e+07	1.9861e+07	1.60621e+07	1.65801e+07	1.902e+07	1.66314e+07	1.88593e+07	1.63338e+07	1.76626e+07	2.01369e+07	1.81276e+07	2.0754e+07	1.91556e+07	1.91242e+07	1.88331e+07	1.9382e+07	1.7856e+07	1.8467e+07	1.86239e+07	2.08403e+07	1.98152e+07	1.84158e+07
Glucono-1,5-lactone	3.81	level1	177.04	60.9	NEG	1.12541e+07	1.19524e+07	7.55736e+06	6.72983e+06	7.04076e+06	1.20159e+07	1.20832e+07	1.24174e+07	1.15596e+07	1.1275e+07	5.84762e+06	6.04742e+06	9.59928e+06	9.74081e+06	5.67997e+06	6.47147e+06	5.70835e+06	6.0958e+06	6.8597e+06	6.73244e+06	2.06004e+07	1.68265e+07	9.95736e+06	1.69979e+07	1.75735e+07	1.65448e+07	1.74963e+07	9.85837e+06	9.37041e+06	1.71205e+07	1.94945e+07	1.32052e+07	1.21717e+07	2.40081e+07	1.15364e+07	1.21782e+07	1.20266e+07	1.19227e+07	1.19926e+07	1.21699e+07	1.49073e+07	1.49546e+07	1.00462e+07	9.31715e+06
Lauramine oxide	3.81	level1	230.248	53.4	POS	1.93769e+07	2.14502e+07	2.00628e+07	1.68835e+07	2.15693e+07	2.2044e+07	1.78121e+07	1.99457e+07	2.10479e+07	1.63139e+07	2.94233e+07	2.64793e+07	2.55481e+07	2.49376e+07	1.94182e+07	2.41685e+07	2.45074e+07	2.38648e+07	2.76322e+07	2.50818e+07	2.25852e+07	2.24733e+07	2.52824e+07	2.81891e+07	2.13131e+07	2.39159e+07	2.00695e+07	2.20233e+07	2.07859e+07	2.20412e+07	1.86521e+07	2.62741e+07	1.5527e+07	1.99548e+07	1.51473e+07	1.87552e+07	1.90814e+07	1.58266e+07	1.39161e+07	2.02602e+07	2.08877e+07	2.44847e+07	2.38213e+07	1.85713e+07
all-trans-5,6-Epoxyretinoic acid	3.81	level1	315.196	40.5	NEG	9.20333e+06	5.508e+06	9.48038e+06	4.95463e+06	4.74096e+06	5.61078e+06	5.49941e+06	3.5978e+06	3.95441e+06	8.95598e+06	8.27972e+06	7.53404e+06	8.96924e+06	4.64267e+06	7.96601e+06	8.79818e+06	8.3186e+06	8.2988e+06	9.00143e+06	7.65989e+06	2.28393e+06	2.91931e+06	7.03606e+06	7.549e+06	7.48389e+06	7.77275e+06	3.80542e+06	4.27621e+06	6.50258e+06	4.48439e+06	6.14182e+06	3.92328e+06	5.00787e+06	3.7742e+06	4.64604e+06	9.14219e+06	5.65533e+06	9.25789e+06	6.57461e+06	9.62398e+06	3.96375e+06	3.4657e+06	8.6053e+06	4.10102e+06
5,7-Dihydroxycoumarin	3.81	level1	177.019	39.6	NEG	6.9937e+06	7.07431e+06	7.69315e+06	7.8805e+06	7.64327e+06	7.72673e+06	7.51758e+06	7.50705e+06	7.09332e+06	7.71569e+06	5.02618e+06	5.04246e+06	5.17793e+06	5.16854e+06	5.27785e+06	5.00158e+06	5.16677e+06	5.10706e+06	5.74386e+06	5.25765e+06	3.21051e+06	4.25174e+06	4.75217e+06	4.76915e+06	4.75264e+06	4.74566e+06	4.49988e+06	4.59071e+06	4.58042e+06	4.64857e+06	4.46087e+06	4.53488e+06	4.93911e+06	3.65228e+06	4.51069e+06	4.94192e+06	4.80295e+06	4.72285e+06	4.88108e+06	4.81633e+06	4.94664e+06	5.08404e+06	5.47824e+06	5.5346e+06
Veratric acid	3.8	level1	181.05	33.8	NEG	1.42295e+06	1.6628e+06	1.45782e+06	1.5061e+06	1.52861e+06	1.36726e+06	1.38909e+06	1.37114e+06	1.92017e+06	1.6089e+06	2.93702e+06	3.01267e+06	2.74838e+06	2.9944e+06	3.03258e+06	3.25366e+06	3.17654e+06	2.93751e+06	3.05144e+06	3.04433e+06	3.0865e+06	2.34529e+06	2.3899e+06	2.86845e+06	2.40988e+06	2.62517e+06	2.36942e+06	2.45719e+06	2.25793e+06	2.84729e+06	2.14799e+06	2.32784e+06	2.38148e+06	2.67052e+06	2.48961e+06	2.26452e+06	2.23464e+06	2.34012e+06	2.33167e+06	2.20182e+06	2.34282e+06	2.68376e+06	2.26799e+06	2.20074e+06
Tagatose	3.8	level1	203.053	170.2	POS	2.07974e+07	2.15364e+07	3.34696e+07	2.15431e+07	2.23188e+07	2.25313e+07	2.22628e+07	2.19491e+07	2.05149e+07	2.51239e+07	1.45387e+07	2.42752e+07	1.53335e+07	1.47803e+07	1.49565e+07	1.56652e+07	1.53599e+07	1.54454e+07	1.47616e+07	1.47596e+07	2.69447e+07	2.4947e+07	2.56828e+07	2.64078e+07	2.64387e+07	2.70647e+07	2.73913e+07	2.80111e+07	2.72066e+07	3.9777e+07	4.59316e+07	3.10886e+07	3.32408e+07	3.33068e+07	3.35201e+07	2.73256e+07	3.43143e+07	3.29175e+07	3.52536e+07	5.06507e+07	3.57034e+07	2.55243e+07	2.6526e+07	2.6541e+07
2,6-Dimethyl-4-hydroxybenzaldehyde	3.8	level1	149.06	35.6	NEG	1.03527e+07	1.14385e+07	1.05248e+07	1.24015e+07	1.13986e+07	1.15258e+07	1.21716e+07	1.24239e+07	1.32029e+07	1.02485e+07	8.80015e+06	8.999e+06	8.79178e+06	9.13535e+06	9.2213e+06	8.75152e+06	8.8694e+06	8.13113e+06	9.68319e+06	8.71175e+06	1.40827e+07	1.23177e+07	1.18801e+07	1.23735e+07	1.33072e+07	1.22662e+07	1.33361e+07	1.18923e+07	1.20437e+07	1.1346e+07	7.63685e+06	8.58799e+06	7.70222e+06	9.5802e+06	8.12975e+06	7.89334e+06	8.46672e+06	8.37387e+06	7.93567e+06	9.44063e+06	1.18612e+07	1.24454e+07	1.17363e+07	1.0342e+07
3-Methyluridine	3.8	level1	257.078	56.1	NEG	1.42676e+06	1.49554e+06	1.5463e+06	1.56409e+06	1.47838e+06	1.56354e+06	1.66766e+06	1.60563e+06	1.40732e+06	1.71235e+06	1.70088e+06	1.77544e+06	1.86525e+06	1.84124e+06	1.80306e+06	1.80492e+06	1.8164e+06	1.86029e+06	1.81494e+06	1.82561e+06	1.97747e+06	2.09362e+06	2.33577e+06	2.25329e+06	2.23089e+06	2.18722e+06	2.1647e+06	2.24322e+06	2.41809e+06	2.22224e+06	671336	822776	816779	702204	745014	725977	826264	847461	704030	801307	1.45065e+06	1.52574e+06	1.60094e+06	1.44795e+06
3-Oxocholic acid	3.8	level1	405.264	115.6	NEG	493663	360733	573640	427140	300807	441046	395702	404883	324055	329063	4.28059e+06	3.28337e+06	3.47023e+06	4.21855e+06	3.48136e+06	3.52265e+06	3.68355e+06	3.5742e+06	4.02253e+06	3.56109e+06	112137	125084	232239	168562	228311	170110	66243.3	227888	158657	48487.4	3.40834e+06	1.88226e+06	3.87175e+06	2.34289e+06	1.89549e+06	2.16928e+06	2.29067e+06	2.72768e+06	1.90626e+06	2.36965e+06	1.54579e+06	1.71322e+06	1.60679e+06	1.63786e+06
Cysteine-glutathione disulfide	3.8	level1	427.095	280.7	POS	347001	577313	465003	627983	656539	297012	941739	1.06592e+06	817074	246469	544496	894001	721982	481138	664111	977212	487291	607409	1.17672e+06	670874	352235	537979	738258	470634	432253	631559	454015	647020	316195	483341	678698	513123	661322	1.10737e+06	548939	795309	880423	1.39401e+06	1.17087e+06	802769	245150	607374	551677	898412
5-Oxo-L-prolyl-L-proline	3.8	level1	225.088	171.2	NEG	1.04752e+06	941319	918352	999874	941774	1.05961e+06	1.03158e+06	945373	1.08561e+06	1.03058e+06	1.11928e+06	1.20406e+06	1.32267e+06	1.1969e+06	1.1277e+06	1.20131e+06	1.16993e+06	942064	1.16266e+06	1.10262e+06	1.2347e+06	1.45027e+06	1.33134e+06	1.36131e+06	1.24018e+06	1.54016e+06	1.30661e+06	1.33135e+06	1.18766e+06	1.25963e+06	1.29342e+06	1.30026e+06	1.25292e+06	1.3808e+06	1.41897e+06	1.24915e+06	1.26033e+06	1.28837e+06	1.25756e+06	1.2519e+06	1.25775e+06	1.21699e+06	1.12609e+06	1.21021e+06
2,4-Dihydroxybutanoic acid	3.8	level1	119.035	147	NEG	4.1073e+06	3.66516e+06	7.73895e+06	4.47446e+06	7.49587e+06	4.18452e+06	9.37988e+06	4.11701e+06	4.80734e+06	4.24448e+06	3.43297e+06	3.59862e+06	4.42694e+06	3.75006e+06	3.74798e+06	3.68419e+06	3.72212e+06	4.46108e+06	3.79129e+06	3.45323e+06	7.13798e+06	3.99903e+06	8.20188e+06	3.59033e+06	7.99905e+06	4.41583e+06	3.93225e+06	3.68078e+06	3.59226e+06	4.04351e+06	4.2246e+06	3.88083e+06	3.48844e+06	3.98489e+06	4.10143e+06	3.83217e+06	3.84291e+06	3.87009e+06	8.19985e+06	3.72795e+06	4.20011e+06	4.09449e+06	8.12086e+06	3.92086e+06
5-hydroxymethyl-2'-deoxycytidine	3.8	level1	256.094	132.5	NEG	2.29711e+06	2.34086e+06	2.38894e+06	2.44254e+06	2.53e+06	2.37306e+06	2.54594e+06	2.40361e+06	2.35533e+06	2.54981e+06	2.43783e+06	2.29939e+06	2.86611e+06	2.27185e+06	2.44992e+06	2.4078e+06	2.37983e+06	2.48325e+06	2.35292e+06	2.31784e+06	1.85952e+06	2.16601e+06	2.4896e+06	2.11625e+06	2.37245e+06	2.09742e+06	2.24313e+06	2.14482e+06	2.29418e+06	2.10968e+06	3.19885e+06	3.18526e+06	3.30912e+06	2.90722e+06	3.11652e+06	3.18971e+06	3.16751e+06	3.59809e+06	3.18028e+06	3.39848e+06	2.32461e+06	2.47969e+06	2.38952e+06	2.50778e+06
2-Methoxybenzoic-acid	3.8	level1	135.044	45.8	POS	937772	891294	899780	836383	1.22201e+06	513312	866513	487830	770455	1.26102e+06	494844	659777	1.20386e+06	601136	901722	609355	1.10518e+06	992909	629201	649625	675026	579053	825679	650723	1.95771e+06	600850	471791	437433	860399	1.79558e+06	1.59234e+06	485784	992436	809285	1.50783e+06	1.18525e+06	800048	3.07542e+06	1.09143e+06	728396	681175	1.00828e+06	1.16997e+06	1.463e+06
Trapidil	3.8	level1	206.138	28.2	POS	0	0	0	0	0	268666	247170	0	0	0	0	0	0	0	0	0	0	0	0	0	538757	0	0	0	0	0	0	211605	0	0	0	213815	0	520425	0	515344	0	185283	0	0	3.14254e+06	3.54903e+06	3.14519e+06	2.04122e+06
1-Methylguanine	3.79	level1	166.072	100.1	POS	1.45442e+07	1.46108e+07	1.30979e+07	1.33242e+07	1.30831e+07	1.39236e+07	1.25148e+07	1.47533e+07	1.27471e+07	1.33082e+07	1.81322e+07	1.78356e+07	1.8619e+07	1.77721e+07	1.75577e+07	1.75528e+07	1.75385e+07	1.79701e+07	1.75002e+07	1.83471e+07	1.77447e+07	1.65041e+07	1.54655e+07	1.49939e+07	1.64077e+07	1.50401e+07	1.61398e+07	1.65833e+07	1.65133e+07	1.71371e+07	1.70816e+07	1.72782e+07	1.84441e+07	1.74085e+07	1.72239e+07	1.61661e+07	1.70794e+07	1.82098e+07	1.63439e+07	1.83246e+07	1.67663e+07	1.56396e+07	1.6966e+07	1.56711e+07
Hygric acid	3.79	level1	128.072	182.4	NEG	1.12863e+06	1.2748e+06	1.07969e+06	1.13553e+06	1.13882e+06	1.07923e+06	1.44491e+06	1.16071e+06	1.23969e+06	1.20823e+06	1.41356e+06	1.14442e+06	1.18942e+06	1.45477e+06	1.20918e+06	1.12532e+06	1.35668e+06	1.14259e+06	1.13035e+06	1.11704e+06	1.09354e+06	1.2334e+06	1.30716e+06	1.50649e+06	1.40028e+06	1.27518e+06	1.19178e+06	1.19277e+06	1.39618e+06	1.20873e+06	1.04327e+06	1.04753e+06	968329	988624	1.02758e+06	1.0573e+06	1.12768e+06	1.04946e+06	977610	1.22761e+06	1.23863e+06	1.3633e+06	1.17022e+06	1.30284e+06
2-Methylguanosine	3.79	level1	298.114	108	POS	1.49508e+06	864860	1.711e+06	1.22668e+06	661278	861829	1.16647e+06	952491	1.07065e+06	1.10972e+06	820322	776926	1.18583e+06	1.09073e+06	1.01331e+06	1.06211e+06	932376	951814	759863	1.06231e+06	1.41833e+06	1.03911e+06	1.18979e+06	1.13105e+06	1.47434e+06	1.22774e+06	1.14682e+06	1.03622e+06	946141	1.26177e+06	1.96791e+06	1.32015e+06	1.80125e+06	1.71848e+06	1.39527e+06	1.27404e+06	1.85487e+06	1.29838e+06	1.81227e+06	1.39619e+06	1.31877e+06	1.22007e+06	1.16577e+06	1.1761e+06
Ala-Gln	3.79	level1	216.099	186.6	NEG	309927	324502	317279	371674	347354	352416	337585	352130	383126	538780	538391	710785	767246	604871	573800	608937	555023	559632	625657	543490	461469	545581	628570	481600	546272	510574	528072	506232	574465	512239	502770	645848	546926	520690	484655	559851	487494	573878	489272	551565	566937	503063	459733	438055
Allopurinol	3.79	level1	137.046	57.5	POS	3.25011e+06	3.00134e+06	3.12117e+06	3.37565e+06	3.34012e+06	3.41709e+06	3.39683e+06	3.3125e+06	3.17383e+06	3.7463e+06	4.95295e+06	5.17812e+06	5.71015e+06	5.35115e+06	5.2684e+06	5.10729e+06	5.24787e+06	4.9843e+06	5.46985e+06	4.96896e+06	3.48704e+06	4.10467e+06	4.24454e+06	4.23003e+06	4.08586e+06	4.2114e+06	4.15539e+06	4.25147e+06	4.30959e+06	4.07311e+06	1.62214e+06	1.33507e+06	1.46529e+06	1.25464e+06	1.40893e+06	1.512e+06	1.45627e+06	1.5474e+06	1.37271e+06	1.57382e+06	3.75849e+06	3.62876e+06	3.42968e+06	3.57789e+06
Chenodeoxycholic acid	3.79	level1	391.285	39.6	NEG	2.26278e+06	1.95837e+06	1.97841e+06	2.88717e+06	2.36849e+06	2.31586e+06	2.97031e+06	1.77319e+06	1.71611e+06	3.72875e+06	6.53258e+06	6.81335e+06	1.58889e+07	5.26684e+06	7.74743e+06	3.28259e+06	7.00441e+06	7.11823e+06	4.98202e+06	5.29124e+06	1.00515e+06	1.97613e+06	6.17608e+06	1.73291e+06	3.9846e+06	2.06246e+06	3.58835e+06	3.73424e+06	5.25529e+06	2.21703e+06	2.88858e+06	896257	6.01336e+06	825484	1.95564e+06	2.3693e+06	3.00748e+06	6.17567e+06	3.14905e+06	4.70093e+06	1.90006e+06	1.7377e+06	1.72331e+06	3.17976e+06
11-Dehydrocorticosterone	3.79	level1	325.184	14.1	NEG	5.26537e+07	6.70922e+07	5.02666e+07	7.1963e+07	9.06941e+07	7.32826e+07	6.53545e+07	4.91465e+07	6.64841e+07	4.93878e+07	1.0038e+08	6.90999e+07	7.3262e+07	6.79188e+07	5.52859e+07	8.12269e+07	9.74154e+07	9.96411e+07	1.9572e+08	5.37062e+07	8.71529e+07	6.88421e+07	1.61085e+08	7.65556e+07	8.01704e+07	6.44529e+07	7.38571e+07	7.37799e+07	5.85425e+07	8.36581e+07	6.23132e+07	8.11369e+07	8.973e+07	8.9845e+07	6.34866e+07	6.67297e+07	5.68659e+07	8.66339e+07	7.6658e+07	1.08632e+08	1.82947e+08	1.76375e+08	1.84487e+08	1.86754e+08
Docebenone	3.79	level1	325.184	14.1	NEG	5.26537e+07	6.70922e+07	5.02666e+07	7.1963e+07	9.06941e+07	7.32826e+07	6.53545e+07	4.91465e+07	6.64841e+07	4.93878e+07	1.0038e+08	6.90999e+07	7.3262e+07	6.79188e+07	5.52859e+07	8.12269e+07	9.74154e+07	9.96411e+07	1.9572e+08	5.37062e+07	8.71529e+07	6.88421e+07	1.61085e+08	7.65556e+07	8.01704e+07	6.44529e+07	7.38571e+07	7.37799e+07	5.85425e+07	8.36581e+07	6.23132e+07	8.11369e+07	8.973e+07	8.9845e+07	6.34866e+07	6.67297e+07	5.68659e+07	8.66339e+07	7.6658e+07	1.08632e+08	1.82947e+08	1.76375e+08	1.84487e+08	1.86754e+08
Tauro-beta-muricholic acid	3.78	level1	514.284	107.3	NEG	7.20413e+06	7.41394e+06	7.42627e+06	7.99241e+06	1.0395e+07	1.03946e+07	7.56362e+06	7.26284e+06	7.72995e+06	7.73611e+06	1.00542e+07	1.38671e+07	1.05897e+07	1.10507e+07	1.0382e+07	1.02605e+07	1.05329e+07	9.98226e+06	1.40601e+07	1.02345e+07	1.20977e+07	1.76434e+07	1.28262e+07	1.26538e+07	1.28002e+07	1.33647e+07	1.21836e+07	1.31704e+07	1.21782e+07	1.26949e+07	1.30507e+07	9.25894e+06	8.38327e+06	8.73695e+06	1.37481e+07	9.26354e+06	8.34456e+06	1.36966e+07	8.69613e+06	8.7245e+06	1.35917e+07	9.76387e+06	1.02167e+07	1.3562e+07
3-hydroxybenzaldehyde	3.78	level1	121.029	39.9	NEG	2.30265e+07	2.92655e+07	2.57268e+07	2.63897e+07	2.35717e+07	2.52577e+07	2.81145e+07	2.80341e+07	2.81358e+07	2.473e+07	2.56429e+07	2.25552e+07	2.46104e+07	2.23752e+07	2.41417e+07	2.43066e+07	2.55593e+07	2.06179e+07	2.3018e+07	2.54341e+07	2.22943e+07	3.11666e+07	3.11821e+07	3.41797e+07	3.06547e+07	3.38936e+07	3.11782e+07	3.04744e+07	2.77977e+07	2.48069e+07	1.80773e+07	3.70773e+07	2.31745e+07	2.13411e+07	2.93972e+07	2.22086e+07	2.66175e+07	2.30652e+07	3.58193e+07	3.09518e+07	2.77548e+07	3.09585e+07	3.00334e+07	2.9864e+07
4-Hydroxybenzaldehyde	3.78	level1	121.029	39.9	NEG	2.30265e+07	2.92655e+07	2.57268e+07	2.63897e+07	2.35717e+07	2.52577e+07	2.81145e+07	2.80341e+07	2.81358e+07	2.473e+07	2.56429e+07	2.25552e+07	2.46104e+07	2.23752e+07	2.41417e+07	2.43066e+07	2.55593e+07	2.06179e+07	2.3018e+07	2.54341e+07	2.22943e+07	3.11666e+07	3.11821e+07	3.41797e+07	3.06547e+07	3.38936e+07	3.11782e+07	3.04744e+07	2.77977e+07	2.48069e+07	1.80773e+07	3.70773e+07	2.31745e+07	2.13411e+07	2.93972e+07	2.22086e+07	2.66175e+07	2.30652e+07	3.58193e+07	3.09518e+07	2.77548e+07	3.09585e+07	3.00334e+07	2.9864e+07
Pyruvaldehyde	3.78	level1	71.0138	192.4	NEG	5.82797e+06	5.95588e+06	2.27156e+06	6.48754e+06	6.25682e+06	6.73022e+06	2.24031e+06	5.91924e+06	2.13635e+06	6.77454e+06	2.29231e+06	2.02125e+06	2.41876e+06	2.07583e+06	1.9969e+06	2.02889e+06	2.20236e+06	1.94442e+06	1.92028e+06	2.01981e+06	8.89254e+06	9.18019e+06	3.51447e+06	3.50236e+06	3.41311e+06	3.48527e+06	3.35371e+06	3.48235e+06	9.42563e+06	8.39786e+06	4.60881e+06	1.43681e+07	5.26155e+06	5.16169e+06	1.25682e+07	5.068e+06	1.39718e+07	1.39142e+07	1.27471e+07	5.066e+06	8.40019e+06	3.03924e+06	3.15168e+06	8.68396e+06
Isobutyrylglycine	3.78	level1	144.066	125.9	NEG	1.65045e+06	1.33139e+06	2.03313e+06	1.92039e+06	2.05174e+06	1.99372e+06	2.01035e+06	1.90079e+06	1.95486e+06	2.03274e+06	2.46081e+06	2.36832e+06	2.56824e+06	2.37172e+06	2.42139e+06	2.43417e+06	2.35767e+06	2.51014e+06	2.70886e+06	2.63544e+06	2.85865e+06	3.00587e+06	3.16153e+06	2.65513e+06	3.16858e+06	3.03611e+06	3.11187e+06	3.13273e+06	2.8781e+06	2.6315e+06	766968	995952	951005	909069	741752	820866	959599	685063	848403	896255	2.00717e+06	2.34515e+06	2.01729e+06	2.17537e+06
Glycodeoxycholic acid	3.77	level1	448.306	132.1	NEG	716008	732952	747051	814546	745750	804025	717674	737867	826652	815031	2.11776e+06	2.20816e+06	2.10151e+06	2.19671e+06	2.06692e+06	1.95745e+06	2.17682e+06	1.99921e+06	2.16023e+06	1.98078e+06	469400	479371	603592	538583	561368	527557	558968	562091	506163	546404	139242	171236	157345	153795	161292	122288	129644	149314	165502	157894	875730	884827	886286	915651
beta-Guanidinopropionic acid	3.77	level1	132.077	227.1	POS	7.41684e+07	7.5462e+07	4.63189e+07	8.03098e+07	7.96318e+07	4.75986e+07	7.95885e+07	7.28774e+07	7.30647e+07	7.52791e+07	3.68127e+07	2.3667e+07	4.32784e+07	1.22998e+07	3.83213e+07	3.83855e+07	1.48907e+07	1.52111e+07	3.63263e+07	3.81459e+07	3.16398e+07	3.39256e+07	3.93586e+07	3.3958e+07	3.6086e+07	3.43996e+07	2.22769e+07	1.30847e+07	3.7486e+07	3.47553e+07	6.34545e+07	7.21024e+07	6.61465e+07	6.0426e+07	1.49915e+07	6.66082e+07	3.5102e+07	6.78426e+07	7.00593e+07	6.50307e+07	5.38037e+07	5.1881e+07	5.53587e+07	3.3584e+07
4-Oxohexanoic acid	3.77	level1	129.056	59.5	NEG	1.92799e+07	1.9665e+07	3.70513e+06	2.40732e+07	2.2563e+07	2.01884e+07	2.30615e+07	2.05164e+07	2.00689e+07	1.6511e+07	1.94151e+07	6.80117e+06	2.91044e+07	4.00334e+06	4.3729e+06	1.98579e+07	1.79841e+07	1.71194e+07	6.06164e+06	2.13559e+07	2.17962e+07	1.96488e+07	5.65468e+06	1.75687e+07	2.20373e+07	2.24123e+07	2.55118e+07	2.08843e+07	2.30611e+07	1.59065e+07	4.46215e+06	5.27058e+06	3.14401e+07	2.62989e+07	1.99448e+07	2.06482e+07	7.36691e+06	2.91481e+07	2.14467e+07	3.11347e+07	1.92863e+07	2.02672e+07	6.4457e+06	2.35508e+07
Stearamide	3.77	level1	284.295	40	POS	4.54085e+06	4.23483e+06	3.64247e+06	4.06265e+06	3.92892e+06	3.86947e+06	3.99488e+06	4.69592e+06	3.58268e+06	4.6037e+06	3.50642e+06	4.02423e+06	3.84968e+06	3.68098e+06	3.79387e+06	3.57542e+06	3.72108e+06	3.89063e+06	3.30786e+06	3.07097e+06	3.36551e+06	5.07701e+06	5.18946e+06	5.0694e+06	4.87066e+06	4.97223e+06	5.94977e+06	4.95334e+06	5.34031e+06	4.66243e+06	2.31204e+06	1.71186e+06	2.2571e+06	1.90837e+06	1.69553e+06	1.96187e+06	2.547e+06	2.11514e+06	2.252e+06	1.6941e+06	2.67303e+06	3.03793e+06	3.28783e+06	3.77497e+06
Ethyl 4-hydroxybenzoate	3.76	level1	165.055	38.8	NEG	1.61482e+07	1.5174e+07	1.74849e+07	1.80548e+07	1.75883e+07	1.78247e+07	1.87468e+07	1.63116e+07	1.60662e+07	1.72116e+07	4.00233e+07	3.88278e+07	4.36148e+07	3.87368e+07	4.15716e+07	4.02463e+07	4.06335e+07	3.98264e+07	4.14554e+07	3.94042e+07	1.71221e+07	1.90146e+07	2.12279e+07	1.8934e+07	2.05805e+07	2.13736e+07	2.00834e+07	2.08087e+07	1.97149e+07	1.92648e+07	2.34092e+07	2.27954e+07	2.24528e+07	2.14585e+07	2.37741e+07	2.37379e+07	2.31173e+07	2.70643e+07	2.34469e+07	2.27147e+07	2.24253e+07	2.74877e+07	2.50064e+07	2.59498e+07
Ethyl 3-hydroxybenzoate	3.76	level1	165.055	38.8	NEG	1.61482e+07	1.5174e+07	1.74849e+07	1.80548e+07	1.75883e+07	1.78247e+07	1.87468e+07	1.63116e+07	1.60662e+07	1.72116e+07	4.00233e+07	3.88278e+07	4.36148e+07	3.87368e+07	4.15716e+07	4.02463e+07	4.06335e+07	3.98264e+07	4.14554e+07	3.94042e+07	1.71221e+07	1.90146e+07	2.12279e+07	1.8934e+07	2.05805e+07	2.13736e+07	2.00834e+07	2.08087e+07	1.97149e+07	1.92648e+07	2.34092e+07	2.27954e+07	2.24528e+07	2.14585e+07	2.37741e+07	2.37379e+07	2.31173e+07	2.70643e+07	2.34469e+07	2.27147e+07	2.24253e+07	2.74877e+07	2.50064e+07	2.59498e+07
4-Chromanone	3.76	level1	147.045	39.6	NEG	2.3042e+07	2.11742e+07	2.23241e+07	2.27766e+07	2.26068e+07	2.20618e+07	2.28229e+07	2.05134e+07	1.97127e+07	2.33331e+07	9.82443e+06	9.81674e+06	1.01256e+07	9.20935e+06	9.80968e+06	9.66995e+06	1.00393e+07	1.01097e+07	9.47477e+06	9.5368e+06	8.72856e+06	1.06389e+07	1.18325e+07	1.165e+07	1.1434e+07	1.18506e+07	1.13128e+07	1.16014e+07	1.14203e+07	1.16412e+07	3.56813e+06	3.71108e+06	3.3021e+06	2.85638e+06	3.20854e+06	3.73738e+06	3.40977e+06	3.40886e+06	3.78777e+06	3.51198e+06	9.74345e+06	1.06632e+07	1.08025e+07	1.16683e+07
Succinate	3.75	level1	117.019	202.1	NEG	4.34624e+06	3.53428e+06	3.67116e+06	3.72747e+06	3.29223e+06	3.89367e+06	2.79552e+06	3.38726e+06	737967	3.91574e+06	933920	596806	580747	3.866e+06	3.42955e+06	3.43566e+06	3.68278e+06	3.36696e+06	3.90608e+06	3.50844e+06	3.40244e+06	4.22583e+06	3.75013e+06	3.36143e+06	3.94638e+06	3.9494e+06	3.62232e+06	3.57285e+06	3.45516e+06	4.37374e+06	4.43587e+06	4.0834e+06	848931	1.12956e+06	772509	3.64206e+06	789539	865035	3.78974e+06	3.68674e+06	3.7805e+06	3.80896e+06	3.38605e+06	3.30995e+06
Glycochenodeoxycholic acid	3.75	level1	448.306	132.1	NEG	716008	732952	747051	814546	745750	804025	717674	737867	826652	815031	2.11776e+06	2.20816e+06	2.10151e+06	2.19671e+06	2.06692e+06	1.95745e+06	2.17682e+06	1.99921e+06	2.16023e+06	1.98078e+06	469400	479371	603592	538583	561368	527557	558968	562091	506163	546404	139242	171236	157345	153795	161292	122288	129644	149314	165502	157894	875730	884827	886286	915651
2-Phenyllactic acid	3.75	level1	165.055	38.8	NEG	1.61482e+07	1.5174e+07	1.74849e+07	1.80548e+07	1.75883e+07	1.78247e+07	1.87468e+07	1.63116e+07	1.60662e+07	1.72116e+07	4.00233e+07	3.88278e+07	4.36148e+07	3.87368e+07	4.15716e+07	4.02463e+07	4.06335e+07	3.98264e+07	4.14554e+07	3.94042e+07	1.71221e+07	1.90146e+07	2.12279e+07	1.8934e+07	2.05805e+07	2.13736e+07	2.00834e+07	2.08087e+07	1.97149e+07	1.92648e+07	2.34092e+07	2.27954e+07	2.24528e+07	2.14585e+07	2.37741e+07	2.37379e+07	2.31173e+07	2.70643e+07	2.34469e+07	2.27147e+07	2.24253e+07	2.74877e+07	2.50064e+07	2.59498e+07
2',4'-Dihydroxyacetophenone	3.75	level1	135.044	45.8	POS	937772	891294	899780	836383	1.22201e+06	513312	866513	487830	770455	1.26102e+06	494844	659777	1.20386e+06	601136	901722	609355	1.10518e+06	992909	629201	649625	675026	579053	825679	650723	1.95771e+06	600850	471791	437433	860399	1.79558e+06	1.59234e+06	485784	992436	809285	1.50783e+06	1.18525e+06	800048	3.07542e+06	1.09143e+06	728396	681175	1.00828e+06	1.16997e+06	1.463e+06
Spermidine	3.75	level1	146.165	218.5	POS	6.63538e+06	1.79784e+07	6.03349e+06	1.52043e+07	4.10173e+06	7.63492e+06	7.5784e+06	5.19092e+06	6.80169e+06	1.45879e+07	5.50432e+06	6.85068e+06	1.43125e+07	6.37126e+06	6.13463e+06	6.01607e+06	8.90225e+06	6.38461e+06	1.63602e+07	6.80301e+06	5.44077e+06	6.05495e+06	8.78365e+06	1.85074e+07	5.29703e+06	6.74352e+06	5.22426e+06	5.45623e+06	5.45721e+06	1.49934e+07	1.69864e+07	7.46404e+06	5.53932e+06	7.79654e+06	7.22764e+06	6.00501e+06	6.70096e+06	6.48658e+06	6.65067e+06	6.00042e+06	7.51838e+06	1.62099e+07	8.38576e+06	1.53952e+07
Ala-Gly	3.75	level1	145.062	216.8	NEG	3.81903e+07	4.4588e+07	4.17462e+07	5.22786e+07	5.00098e+07	4.07689e+07	5.3402e+07	4.00755e+07	5.67451e+07	4.27507e+07	4.348e+07	4.30688e+07	6.30043e+07	5.20899e+07	5.66693e+07	4.38979e+07	5.7066e+07	5.31851e+07	4.41492e+07	4.89063e+07	2.87736e+07	3.52662e+07	4.28111e+07	4.69774e+07	4.65174e+07	4.89594e+07	3.61219e+07	3.97792e+07	4.74339e+07	3.47087e+07	4.47401e+07	4.72725e+07	4.51552e+07	3.79582e+07	4.30029e+07	4.87065e+07	4.6531e+07	4.63964e+07	4.81596e+07	5.62596e+07	3.78073e+07	4.25609e+07	4.12134e+07	4.99317e+07
5-Methylcytosine	3.75	level1	126.066	132.4	POS	9.91626e+06	9.91186e+06	9.71065e+06	1.09776e+07	1.05146e+07	1.00338e+07	1.09405e+07	1.00307e+07	9.76698e+06	1.03888e+07	9.21066e+06	9.42898e+06	1.00893e+07	9.04816e+06	9.50073e+06	9.76005e+06	9.80691e+06	9.75341e+06	9.39465e+06	9.47076e+06	8.06579e+06	8.74387e+06	9.35173e+06	9.13574e+06	8.57117e+06	8.90447e+06	8.68311e+06	8.88835e+06	8.95655e+06	8.85864e+06	1.23471e+07	1.23016e+07	1.19467e+07	1.17317e+07	1.18374e+07	1.32977e+07	1.3176e+07	1.24523e+07	1.32193e+07	1.27e+07	9.20254e+06	1.0334e+07	1.03369e+07	1.02936e+07
Indole-3-methyl acetate	3.74	level1	188.071	38.6	NEG	7.97362e+07	7.62489e+07	8.14692e+07	8.68642e+07	8.45444e+07	8.19852e+07	8.5397e+07	8.31223e+07	9.22046e+07	8.92292e+07	1.38138e+08	1.31932e+08	1.54279e+08	1.37186e+08	1.45023e+08	1.42337e+08	1.36379e+08	1.47181e+08	1.38678e+08	1.3045e+08	1.28971e+08	8.93244e+07	9.0948e+07	9.5701e+07	8.99085e+07	9.62006e+07	8.6053e+07	9.38362e+07	8.42788e+07	8.71441e+07	8.27696e+07	8.42491e+07	7.43898e+07	9.70525e+07	7.96454e+07	8.27744e+07	8.06077e+07	8.19829e+07	8.15438e+07	7.83719e+07	1.26191e+08	1.13836e+08	1.09215e+08	1.01745e+08
Phenylpropionylglycine	3.74	level1	206.082	101.3	NEG	944082	972673	892784	920713	912930	907736	978555	972752	970696	969698	857663	910625	888293	847073	772335	938731	916390	949746	999078	960203	1.25302e+06	1.12621e+06	1.10893e+06	1.04037e+06	1.0876e+06	995550	1.07918e+06	1.12915e+06	1.03049e+06	1.05454e+06	1.11207e+06	1.12285e+06	1.16292e+06	1.18969e+06	1.211e+06	1.23983e+06	1.13514e+06	1.19912e+06	1.04024e+06	1.17444e+06	1.06453e+06	1.05202e+06	983347	1.0196e+06
1-Methylhistidine	3.74	level1	170.092	276.7	POS	4.83768e+07	3.3796e+07	3.82314e+07	3.69348e+07	5.40121e+07	3.83401e+07	3.74555e+07	4.19641e+07	4.24364e+07	4.8323e+07	3.28908e+07	3.68946e+07	3.37826e+07	4.03454e+07	3.83243e+07	2.59538e+07	2.84486e+07	3.84566e+07	3.1216e+07	2.40041e+07	3.81433e+07	4.87267e+07	4.32542e+07	3.86992e+07	2.83723e+07	5.11929e+07	3.26918e+07	3.03246e+07	3.48529e+07	3.95018e+07	6.16103e+07	4.77398e+07	2.85567e+07	3.33581e+07	3.12091e+07	2.92097e+07	3.01682e+07	4.59277e+07	4.77667e+07	3.05085e+07	3.87311e+07	3.34871e+07	2.94875e+07	4.8053e+07
Diglycine	3.74	level1	131.046	223.3	NEG	2.31331e+06	2.67567e+06	3.05565e+06	2.56517e+06	2.64929e+06	2.98806e+06	2.89447e+06	2.44186e+06	2.52314e+06	3.04584e+06	2.88491e+06	2.79699e+06	2.96723e+06	2.95365e+06	2.99158e+06	2.01482e+06	2.50153e+06	2.16142e+06	2.20991e+06	1.99591e+06	1.02e+06	1.46537e+06	1.8644e+06	1.93623e+06	1.68898e+06	1.63499e+06	1.57321e+06	1.70771e+06	1.68244e+06	2.02442e+06	2.1664e+06	2.31565e+06	2.7806e+06	1.60717e+06	2.03006e+06	2.0949e+06	2.12084e+06	3.04519e+06	2.13732e+06	2.20326e+06	2.72533e+06	1.8932e+06	1.87727e+06	2.19578e+06
5-Hydroxyindole-3-acetic acid	3.74	level1	192.065	174.3	POS	912756	634164	795768	699794	791917	862417	704703	730663	1.61405e+06	2.2866e+06	600299	723343	585988	824315	549591	501325	621800	531490	767793	482177	531589	1.01927e+06	662355	773364	755488	1.09196e+06	688713	788605	606782	1.63625e+06	1.69785e+06	1.29456e+06	1.46386e+06	1.52869e+06	1.50184e+06	2.00772e+06	1.48713e+06	1.31976e+06	1.39039e+06	1.44782e+06	1.12033e+06	974615	824630	807997
Tyramine	3.74	level1	120.081	157.5	POS	2.6183e+07	2.52486e+07	2.59678e+07	2.71456e+07	2.67437e+07	2.65985e+07	2.76223e+07	2.72513e+07	2.70435e+07	2.8909e+07	2.27361e+07	2.22378e+07	2.85135e+07	2.41395e+07	2.33101e+07	2.26451e+07	2.25002e+07	2.19899e+07	2.36685e+07	2.33854e+07	2.25524e+07	2.53301e+07	2.97135e+07	2.44179e+07	2.52517e+07	2.48473e+07	2.73995e+07	2.5883e+07	2.72837e+07	2.41285e+07	3.30458e+07	3.74543e+07	3.37732e+07	3.05443e+07	3.32022e+07	3.46431e+07	3.26902e+07	3.62128e+07	3.21845e+07	3.45333e+07	2.66586e+07	2.6412e+07	2.65627e+07	2.6777e+07
(2R)-6-Oxo-2-piperidinecarboxylic acid	3.74	level1	144.065	147.8	POS	4.46224e+06	4.49947e+06	5.85362e+06	5.03243e+06	5.07463e+06	4.59907e+06	8.619e+06	6.05576e+06	6.24247e+06	7.56301e+06	3.21936e+06	3.77081e+06	3.44069e+06	5.06022e+06	4.01842e+06	3.71387e+06	3.52484e+06	3.41047e+06	5.38017e+06	6.76254e+06	3.27019e+06	2.69449e+06	5.16983e+06	4.5224e+06	3.66451e+06	4.89328e+06	2.17742e+06	7.71371e+06	4.5788e+06	2.65479e+06	3.85241e+06	4.25907e+06	1.88071e+06	2.67401e+06	3.74381e+06	2.32392e+06	4.4856e+06	1.89701e+06	4.66174e+06	2.22667e+06	4.58109e+06	5.70259e+06	6.40324e+06	7.4651e+06
Aconine	3.74	level1	500.292	144.6	POS	196255	169603	208910	197860	182303	188414	203347	283624	215927	131361	191445	189207	192145	214965	196537	171184	199591	168509	204004	185003	168653	177583	165306	168355	163014	190361	165961	162733	158300	164361	120137	120229	90023.1	91091.5	120998	110433	123839	122131	116771	110522	195058	182126	180825	165733
3-Methyladenine	3.74	level1	150.077	141	POS	1.16708e+06	1.18275e+06	1.25618e+06	1.23197e+06	1.26815e+06	1.23e+06	1.27467e+06	1.16842e+06	1.17485e+06	1.19017e+06	2.6561e+06	2.74147e+06	2.91336e+06	2.76152e+06	2.91652e+06	2.69499e+06	2.86709e+06	2.6564e+06	2.67587e+06	2.80261e+06	1.696e+06	1.70453e+06	1.69302e+06	1.75918e+06	1.80204e+06	1.79134e+06	1.72435e+06	1.87267e+06	1.70999e+06	1.74369e+06	1.40122e+06	1.32725e+06	1.29176e+06	1.3171e+06	1.40811e+06	1.47243e+06	1.39777e+06	1.41096e+06	1.34156e+06	1.37491e+06	1.77968e+06	1.81743e+06	1.79152e+06	1.86344e+06
PS(18:0/18:2)	3.74	level1	786.528	133.3	NEG	67574.4	46798.2	66291	70713.3	59753.2	35560.7	98090.9	64911.9	82636.8	81633.3	69496.8	70705.1	53948.6	68115.1	26363.3	35609	89901.3	69327.6	84820.9	73877.4	72687.4	464074	221186	142844	101261	148960	104094	175789	130694	125340	70851	37937.1	43602.7	88680.6	30427.7	109247	66740.2	46288.3	120430	51866.4	39205.5	61692.5	86249.9	68458.5
Daminozide	3.74	level1	143.081	130.6	POS	1.79223e+06	5.27678e+06	1.62137e+06	3.35035e+06	4.72179e+06	4.7452e+06	4.80361e+06	1.83799e+06	4.69092e+06	1.37509e+06	5.02188e+06	4.51723e+06	2.25609e+06	4.38251e+06	1.43633e+06	1.92462e+06	4.56041e+06	4.6641e+06	1.50668e+06	1.77048e+06	3.2268e+06	4.5956e+06	5.36364e+06	5.34582e+06	4.23176e+06	4.99088e+06	6.92054e+06	4.19899e+06	6.65296e+06	4.86564e+06	1.48564e+06	2.32123e+06	2.316e+06	2.29816e+06	1.53945e+06	2.42104e+06	1.88259e+06	2.34271e+06	3.97505e+06	3.169e+06	1.39017e+06	2.05955e+06	2.34931e+06	2.19584e+06
PC(10:0/10:0)	3.74	level1	548.371	122.6	POS	7.42202e+07	7.07533e+07	7.88041e+07	7.46459e+07	8.01998e+07	7.9926e+07	7.48927e+07	7.06378e+07	7.07386e+07	7.72808e+07	1.41806e+08	1.30552e+08	1.45804e+08	1.25992e+08	1.31227e+08	1.37172e+08	1.26851e+08	1.39366e+08	1.38863e+08	1.27564e+08	5.99028e+07	7.48325e+07	8.0456e+07	7.3003e+07	8.21462e+07	7.55378e+07	7.7931e+07	7.6513e+07	7.52313e+07	7.48687e+07	1.02044e+08	1.02812e+08	1.04108e+08	9.28905e+07	1.10042e+08	1.06912e+08	1.04746e+08	1.05708e+08	1.03718e+08	1.11418e+08	8.94994e+07	9.65034e+07	9.59704e+07	1.04838e+08
Palmitoylcarnitine (Car(16:0))	3.74	level1	400.342	107.5	POS	9.94275e+07	9.93745e+07	1.00659e+08	9.94999e+07	1.03335e+08	1.02542e+08	1.00623e+08	9.97194e+07	9.66668e+07	1.02763e+08	1.03947e+08	1.01609e+08	9.86031e+07	1.01954e+08	9.7757e+07	9.41079e+07	1.06289e+08	1.01337e+08	1.01001e+08	9.93754e+07	7.08684e+07	8.08272e+07	7.96982e+07	8.16728e+07	7.49515e+07	8.06499e+07	7.70998e+07	7.63953e+07	7.77114e+07	7.35933e+07	6.51047e+07	6.88311e+07	6.51952e+07	6.47915e+07	6.48043e+07	6.78825e+07	6.61425e+07	6.48542e+07	6.85784e+07	6.17225e+07	7.85372e+07	8.603e+07	8.64351e+07	8.51843e+07
PC(18:1(6Z)/18:1(6Z))	3.74	level1	786.6	103.6	POS	1.85368e+07	1.75454e+07	1.50442e+07	2.08926e+07	1.53421e+07	1.45071e+07	1.42006e+07	2.24683e+07	1.29991e+07	1.6028e+07	1.62888e+07	3.07613e+07	1.63079e+07	1.57533e+07	1.84657e+07	1.6927e+07	1.70222e+07	1.79596e+07	1.63437e+07	1.98343e+07	9.1613e+06	1.82918e+07	1.5244e+07	1.52189e+07	1.37329e+07	1.21805e+07	1.66809e+07	1.69557e+07	1.67961e+07	2.0618e+07	2.48361e+07	2.49849e+07	1.95296e+07	1.57584e+07	1.77713e+07	2.22014e+07	1.54708e+07	2.09948e+07	1.55851e+07	1.50789e+07	1.40844e+07	1.4076e+07	1.62035e+07	1.92425e+07
PC(18:1(9Z)/18:1(9Z))	3.74	level1	786.6	103.6	POS	1.85368e+07	1.75454e+07	1.50442e+07	2.08926e+07	1.53421e+07	1.45071e+07	1.42006e+07	2.24683e+07	1.29991e+07	1.6028e+07	1.62888e+07	3.07613e+07	1.63079e+07	1.57533e+07	1.84657e+07	1.6927e+07	1.70222e+07	1.79596e+07	1.63437e+07	1.98343e+07	9.1613e+06	1.82918e+07	1.5244e+07	1.52189e+07	1.37329e+07	1.21805e+07	1.66809e+07	1.69557e+07	1.67961e+07	2.0618e+07	2.48361e+07	2.49849e+07	1.95296e+07	1.57584e+07	1.77713e+07	2.22014e+07	1.54708e+07	2.09948e+07	1.55851e+07	1.50789e+07	1.40844e+07	1.4076e+07	1.62035e+07	1.92425e+07
PC(18:1(9E)/18:1(9E))	3.74	level1	786.6	103.6	POS	1.85368e+07	1.75454e+07	1.50442e+07	2.08926e+07	1.53421e+07	1.45071e+07	1.42006e+07	2.24683e+07	1.29991e+07	1.6028e+07	1.62888e+07	3.07613e+07	1.63079e+07	1.57533e+07	1.84657e+07	1.6927e+07	1.70222e+07	1.79596e+07	1.63437e+07	1.98343e+07	9.1613e+06	1.82918e+07	1.5244e+07	1.52189e+07	1.37329e+07	1.21805e+07	1.66809e+07	1.69557e+07	1.67961e+07	2.0618e+07	2.48361e+07	2.49849e+07	1.95296e+07	1.57584e+07	1.77713e+07	2.22014e+07	1.54708e+07	2.09948e+07	1.55851e+07	1.50789e+07	1.40844e+07	1.4076e+07	1.62035e+07	1.92425e+07
Prostaglandin E1 (PGE1)	3.74	level1	377.23	52.2	POS	425145	366298	354779	274213	336569	343902	268040	335973	111106	310010	735281	697021	912277	578511	919450	895705	772280	933009	623626	664745	0	115274	326934	309905	348268	278374	321847	400649	177818	426342	292310	358142	283617	0	520919	410187	593917	482261	541678	605508	110529	208242	237936	287200
2,2,6,6-Tetramethyl-4-piperidinyl 2-methylacrylate	3.74	level1	226.18	43.9	POS	3.22162e+06	5.434e+06	5.86916e+06	1.4081e+07	4.62755e+06	4.53975e+06	1.29062e+07	3.60676e+06	2.01509e+06	6.7255e+06	6.05996e+06	4.25104e+06	5.02698e+06	7.84855e+06	2.81239e+06	2.50471e+06	4.5341e+06	2.52696e+06	3.25836e+06	2.32569e+06	719726	2.78208e+06	6.14168e+06	9.2525e+06	6.06568e+06	5.6219e+06	4.36785e+06	5.67623e+06	6.51663e+06	5.52453e+06	6.72782e+06	5.43307e+06	4.7854e+06	834336	2.38768e+06	5.00095e+06	3.82236e+06	5.7432e+06	5.22093e+06	6.23613e+06	1.16633e+06	2.61906e+06	3.61639e+06	6.68774e+06
PC(17:0/17:0)	3.74	level1	744.59	37.4	POS	1.63782e+07	1.62823e+07	1.5462e+07	1.76176e+07	1.9115e+07	1.952e+07	1.84088e+07	1.90258e+07	2.16219e+07	1.64563e+07	1.39685e+07	1.53398e+07	1.17978e+07	1.57998e+07	1.34746e+07	1.43231e+07	1.70173e+07	1.35111e+07	1.76358e+07	1.40804e+07	3.65438e+07	2.3902e+07	1.72403e+07	2.0339e+07	1.75413e+07	1.89915e+07	1.91786e+07	1.86792e+07	1.99563e+07	1.62537e+07	1.51542e+07	2.19904e+07	1.74088e+07	2.65847e+07	1.59022e+07	1.49943e+07	1.52681e+07	1.81697e+07	1.39217e+07	1.65097e+07	2.49485e+07	2.2007e+07	2.3092e+07	1.6639e+07
PC(18:0/16:0)	3.74	level1	744.59	37.4	POS	1.63782e+07	1.62823e+07	1.5462e+07	1.76176e+07	1.9115e+07	1.952e+07	1.84088e+07	1.90258e+07	2.16219e+07	1.64563e+07	1.39685e+07	1.53398e+07	1.17978e+07	1.57998e+07	1.34746e+07	1.43231e+07	1.70173e+07	1.35111e+07	1.76358e+07	1.40804e+07	3.65438e+07	2.3902e+07	1.72403e+07	2.0339e+07	1.75413e+07	1.89915e+07	1.91786e+07	1.86792e+07	1.99563e+07	1.62537e+07	1.51542e+07	2.19904e+07	1.74088e+07	2.65847e+07	1.59022e+07	1.49943e+07	1.52681e+07	1.81697e+07	1.39217e+07	1.65097e+07	2.49485e+07	2.2007e+07	2.3092e+07	1.6639e+07
PC(16:0/18:0)	3.74	level1	744.59	37.4	POS	1.63782e+07	1.62823e+07	1.5462e+07	1.76176e+07	1.9115e+07	1.952e+07	1.84088e+07	1.90258e+07	2.16219e+07	1.64563e+07	1.39685e+07	1.53398e+07	1.17978e+07	1.57998e+07	1.34746e+07	1.43231e+07	1.70173e+07	1.35111e+07	1.76358e+07	1.40804e+07	3.65438e+07	2.3902e+07	1.72403e+07	2.0339e+07	1.75413e+07	1.89915e+07	1.91786e+07	1.86792e+07	1.99563e+07	1.62537e+07	1.51542e+07	2.19904e+07	1.74088e+07	2.65847e+07	1.59022e+07	1.49943e+07	1.52681e+07	1.81697e+07	1.39217e+07	1.65097e+07	2.49485e+07	2.2007e+07	2.3092e+07	1.6639e+07
Saccharin	3.74	level1	181.995	15.9	NEG	2.17482e+07	2.39987e+07	1.35004e+06	1.44832e+06	5.28782e+06	4.70047e+06	2.71783e+07	4.97635e+06	5.43265e+06	6.22519e+06	4.16978e+06	25207.4	34474.6	3.43774e+07	4.36936e+06	3.69263e+06	8.46968e+06	3.83049e+06	33225.5	5.38299e+06	3.61783e+06	3.99755e+06	2.43364e+07	3.29183e+06	2.26798e+07	2.26145e+07	4.0084e+06	1.811e+06	2.04606e+07	2.68273e+06	32452.4	1.98357e+06	838921	9.01862e+06	2.06282e+06	2.07696e+06	2.39867e+06	1.19171e+06	2.92902e+06	1.77393e+06	4.17547e+06	4.38727e+06	4.93892e+06	4.7589e+06
Caplamin	3.73	level1	130.087	163.7	NEG	9.31691e+07	2.26744e+08	9.46051e+07	1.00269e+08	9.73225e+07	9.53774e+07	1.01823e+08	9.57766e+07	9.80163e+07	9.75461e+07	2.16455e+08	9.31893e+07	1.10321e+08	9.20707e+07	9.41092e+07	8.63972e+07	9.41639e+07	9.05379e+07	9.5192e+07	8.95777e+07	8.70925e+07	9.62313e+07	1.09914e+08	9.39899e+07	1.00223e+08	9.54922e+07	9.62371e+07	9.68268e+07	9.80792e+07	9.09623e+07	1.15963e+08	1.22623e+08	1.14781e+08	1.24028e+08	1.08019e+08	1.08295e+08	1.1002e+08	1.27609e+08	1.10134e+08	1.16797e+08	9.91038e+07	9.87631e+07	9.73315e+07	9.93537e+07
Dimethylmalonic acid	3.73	level1	131.035	108.5	NEG	4.2947e+06	7.12857e+06	6.88154e+06	6.62823e+06	3.62879e+06	3.1552e+06	3.75314e+06	6.878e+06	6.8891e+06	7.39065e+06	6.92606e+06	6.98642e+06	7.44883e+06	6.92762e+06	3.17259e+06	8.28828e+06	3.35957e+06	3.93051e+06	1.59017e+06	4.17112e+06	6.55452e+06	4.46009e+06	7.21973e+06	4.29672e+06	3.5537e+06	5.10785e+06	3.6013e+06	3.20107e+06	7.197e+06	2.65623e+06	1.29036e+07	1.11641e+07	4.97325e+06	5.34012e+06	1.23802e+07	1.19578e+07	1.25297e+07	4.48012e+06	1.20889e+07	7.67102e+06	8.22282e+06	7.96549e+06	4.68531e+06	8.12096e+06
5-Aminopentanoic acid	3.73	level1	116.072	178.3	NEG	5.57265e+07	6.43356e+07	5.75524e+07	5.84258e+07	6.90585e+07	5.89097e+07	7.10756e+07	5.58033e+07	5.97478e+07	6.05058e+07	5.90408e+07	5.17359e+07	5.86056e+07	5.35642e+07	5.44078e+07	5.09055e+07	5.51792e+07	5.13028e+07	5.19354e+07	5.00504e+07	4.49675e+07	4.83606e+07	5.51879e+07	5.66212e+07	5.82175e+07	5.02359e+07	4.90082e+07	5.08084e+07	5.16058e+07	4.74619e+07	6.53978e+07	6.66539e+07	6.38089e+07	7.00902e+07	6.38856e+07	6.33613e+07	6.35224e+07	6.76172e+07	6.11039e+07	6.40434e+07	5.69041e+07	6.60886e+07	5.56924e+07	6.54389e+07
ESCULETIN	3.73	level1	177.019	39.6	NEG	6.9937e+06	7.07431e+06	7.69315e+06	7.8805e+06	7.64327e+06	7.72673e+06	7.51758e+06	7.50705e+06	7.09332e+06	7.71569e+06	5.02618e+06	5.04246e+06	5.17793e+06	5.16854e+06	5.27785e+06	5.00158e+06	5.16677e+06	5.10706e+06	5.74386e+06	5.25765e+06	3.21051e+06	4.25174e+06	4.75217e+06	4.76915e+06	4.75264e+06	4.74566e+06	4.49988e+06	4.59071e+06	4.58042e+06	4.64857e+06	4.46087e+06	4.53488e+06	4.93911e+06	3.65228e+06	4.51069e+06	4.94192e+06	4.80295e+06	4.72285e+06	4.88108e+06	4.81633e+06	4.94664e+06	5.08404e+06	5.47824e+06	5.5346e+06
Phthalide	3.73	level1	135.044	45.8	POS	937772	891294	899780	836383	1.22201e+06	513312	866513	487830	770455	1.26102e+06	494844	659777	1.20386e+06	601136	901722	609355	1.10518e+06	992909	629201	649625	675026	579053	825679	650723	1.95771e+06	600850	471791	437433	860399	1.79558e+06	1.59234e+06	485784	992436	809285	1.50783e+06	1.18525e+06	800048	3.07542e+06	1.09143e+06	728396	681175	1.00828e+06	1.16997e+06	1.463e+06
Isoxanthopterin	3.73	level1	180.049	167.6	POS	4.05453e+06	2.54388e+06	2.84887e+06	2.3253e+06	2.64478e+06	2.21163e+06	2.30274e+06	2.66511e+06	3.89312e+06	3.4658e+06	2.3568e+06	2.63728e+06	2.37332e+06	3.92294e+06	2.78201e+06	2.31073e+06	2.78085e+06	2.70324e+06	3.77761e+06	2.37521e+06	1.65222e+06	2.98874e+06	1.74166e+06	2.25055e+06	1.7084e+06	3.29914e+06	1.90849e+06	1.80792e+06	1.59179e+06	3.19413e+06	4.6214e+06	2.50542e+06	2.43471e+06	2.47976e+06	4.63683e+06	2.06993e+06	3.11004e+06	2.49601e+06	2.45495e+06	2.34478e+06	4.26152e+06	3.15774e+06	2.7049e+06	2.40073e+06
2-oxindole-3-acetate	3.73	level1	192.065	161.1	POS	1.25339e+06	1.04664e+06	1.18058e+06	1.13992e+06	1.19065e+06	1.08753e+06	1.11111e+06	1.17585e+06	1.30711e+06	1.16543e+06	1.08853e+06	1.06919e+06	1.27351e+06	1.14447e+06	1.08439e+06	1.12696e+06	1.27359e+06	1.0556e+06	1.07349e+06	977967	872971	945469	929814	988658	841926	1.03521e+06	839779	926695	909923	946419	4.4955e+06	1.29497e+06	1.24604e+06	1.27426e+06	1.41087e+06	1.23633e+06	1.28936e+06	1.23687e+06	1.39136e+06	1.2044e+06	1.14509e+06	1.29728e+06	2.41121e+06	1.12367e+06
Diethanolamine	3.73	level1	88.0757	129.3	POS	2.2683e+07	3.22587e+07	2.56972e+07	4.12076e+07	3.24703e+06	3.87529e+07	4.20333e+07	2.94682e+07	2.86907e+07	2.44653e+07	3.33166e+07	2.55965e+07	3.12538e+07	3.11478e+07	3.20404e+06	3.31858e+07	3.58066e+07	2.77935e+07	3.61239e+06	3.04701e+06	3.26798e+07	2.82351e+06	2.23517e+07	2.26944e+07	2.54469e+07	3.26482e+06	2.01291e+07	33908.4	3.00864e+07	2.11304e+07	5.01794e+06	6.11078e+07	4.21997e+07	4.04932e+07	5.50685e+07	5.92714e+07	6.03487e+06	4.7874e+07	4.26678e+07	3.9541e+07	3.96969e+06	3.17843e+07	4.0168e+06	4.03192e+07
PC(8:0/8:0)	3.73	level1	492.309	127.9	POS	5.19247e+06	5.37182e+06	5.45647e+06	5.21484e+06	5.20453e+06	5.74053e+06	5.20937e+06	4.70932e+06	5.05644e+06	5.02413e+06	7.64269e+06	7.84352e+06	7.42363e+06	8.20978e+06	7.27744e+06	7.188e+06	7.44148e+06	8.01413e+06	8.0136e+06	6.78634e+06	5.12764e+06	6.2358e+06	5.77269e+06	5.70398e+06	6.14057e+06	5.76485e+06	5.39526e+06	5.40251e+06	5.82171e+06	5.79261e+06	4.25402e+06	4.08665e+06	3.92153e+06	3.96411e+06	3.93493e+06	4.23432e+06	4.46251e+06	3.87215e+06	4.29297e+06	4.3252e+06	5.12551e+06	5.94513e+06	5.51878e+06	6.2145e+06
PC(12:0/12:0)	3.73	level1	604.433	119.1	POS	4.42846e+06	3.90307e+06	3.60546e+06	4.16587e+06	4.43399e+06	4.63142e+06	4.03768e+06	3.90296e+06	3.63515e+06	5.14106e+06	5.84889e+06	5.54112e+06	4.92753e+06	5.24375e+06	4.84626e+06	5.31625e+06	5.19371e+06	5.09951e+06	5.31008e+06	5.25558e+06	3.03508e+06	3.90504e+06	3.91073e+06	4.14486e+06	3.43585e+06	3.84137e+06	3.37227e+06	3.85752e+06	3.62907e+06	3.80008e+06	4.19328e+06	4.54567e+06	4.05994e+06	4.34287e+06	4.485e+06	4.4756e+06	4.9866e+06	4.05291e+06	3.88716e+06	4.14838e+06	4.43792e+06	4.04969e+06	4.37118e+06	4.43908e+06
PC(16:0/20:4)	3.73	level1	782.569	103.6	POS	1.03683e+07	6.31993e+06	6.41378e+06	5.4873e+06	5.64738e+06	4.86906e+06	6.71201e+06	1.06823e+07	5.88609e+06	6.79019e+06	8.18193e+06	9.47883e+06	8.01804e+06	8.63654e+06	8.44491e+06	6.96837e+06	9.75437e+06	1.14625e+07	7.28222e+06	9.14446e+06	4.06105e+06	5.66469e+06	7.34091e+06	6.65689e+06	7.47401e+06	3.99367e+06	5.12299e+06	5.54022e+06	4.15519e+06	4.67921e+06	9.7921e+06	5.50223e+06	5.86705e+06	5.70568e+06	5.40042e+06	5.42964e+06	5.43656e+06	6.20087e+06	4.56573e+06	5.53191e+06	5.14286e+06	5.10326e+06	6.49048e+06	6.21554e+06
4-Nitroaniline	3.73	level1	137.035	49.7	NEG	1.68653e+06	1.83235e+06	1.77374e+06	2.00625e+06	1.93135e+06	1.7311e+06	1.84666e+06	1.78292e+06	1.91658e+06	1.94208e+06	4.05737e+06	4.1025e+06	4.16772e+06	4.31125e+06	4.40847e+06	4.19674e+06	4.22679e+06	4.19117e+06	4.25417e+06	4.28004e+06	1.07921e+06	1.09789e+06	1.07377e+06	993240	1.01167e+06	1.04266e+06	1.1148e+06	1.09162e+06	1.13705e+06	1.09392e+06	521025	452293	571833	489093	516600	570496	456200	592583	496294	621895	2.0137e+06	2.00292e+06	1.88018e+06	1.88904e+06
Royal jelly acid	3.73	level1	185.118	38.9	NEG	2.61762e+07	4.19571e+07	4.4946e+06	4.33662e+06	4.74773e+06	4.66617e+06	4.27131e+06	2.61955e+07	4.26189e+06	4.44733e+06	4.75874e+06	4.35609e+06	4.50327e+06	4.59379e+06	4.92843e+06	4.5417e+06	4.88501e+06	4.37975e+06	4.62374e+06	4.8426e+06	3.84684e+06	3.78822e+06	4.26349e+06	3.76029e+06	4.02664e+06	3.99731e+06	3.48429e+06	4.23069e+06	3.9911e+06	3.82848e+06	2.84696e+07	3.19274e+06	2.45768e+06	2.5239e+06	1.95228e+07	2.76245e+06	2.93956e+06	3.42351e+06	3.21501e+06	3.02959e+06	3.98488e+06	3.87802e+06	1.69708e+07	3.81632e+06
Phthalic acid	3.72	level1	165.019	203.5	NEG	1.03339e+06	1.2908e+06	758225	1.27073e+06	1.10364e+06	1.02972e+06	983128	1.2119e+06	1.3742e+06	1.41881e+06	1.23508e+06	1.01316e+06	1.24514e+06	859577	920059	1.62897e+06	1.32302e+06	991049	975677	1.20866e+06	2.06444e+06	966159	967656	1.02449e+06	1.46011e+06	871758	1.75477e+06	1.19238e+06	1.04957e+06	903932	711870	1.46977e+06	1.35047e+06	1.83971e+06	835742	1.42336e+06	783246	1.39313e+06	1.18815e+06	1.18428e+06	1.51884e+06	1.37924e+06	1.4864e+06	1.30222e+06
Apocholic acid	3.72	level1	389.269	39.5	NEG	8.87674e+06	6.39347e+06	9.9095e+06	7.92717e+06	7.04535e+06	1.02694e+07	1.01137e+07	7.50805e+06	8.55677e+06	1.03384e+07	6.05349e+06	6.22039e+06	1.12921e+07	6.90265e+06	9.42999e+06	6.91994e+06	6.44094e+06	6.28588e+06	6.818e+06	8.42893e+06	7.61983e+06	6.25056e+06	1.12582e+07	6.30769e+06	8.55296e+06	6.00857e+06	7.98589e+06	9.10893e+06	9.6296e+06	5.26034e+06	4.90169e+06	1.60103e+07	8.34428e+06	5.5814e+06	4.98964e+06	5.72398e+06	4.83827e+06	1.05556e+07	4.91163e+06	8.68425e+06	8.38732e+06	6.79378e+06	9.59108e+06	6.96997e+06
5-Hydroxyvalproic acid	3.72	level1	159.102	40.3	NEG	2.42638e+07	2.47171e+07	2.61153e+07	2.45824e+07	2.49141e+07	2.53827e+07	2.38858e+07	2.45457e+07	2.5425e+07	2.4895e+07	1.53047e+07	1.49473e+07	1.61899e+07	1.5249e+07	1.58068e+07	1.53682e+07	1.5807e+07	1.52397e+07	1.53174e+07	1.57322e+07	1.08619e+07	1.00153e+07	1.13161e+07	1.03759e+07	1.12647e+07	1.0678e+07	1.04459e+07	1.06039e+07	1.01904e+07	1.03915e+07	2.04997e+07	2.04449e+07	1.92525e+07	2.08233e+07	1.96897e+07	2.03682e+07	2.01538e+07	1.882e+07	2.05202e+07	1.92255e+07	1.87606e+07	1.85373e+07	1.77852e+07	1.73882e+07
Arecaidine	3.72	level1	142.086	155.3	POS	3.55509e+06	3.88299e+06	4.13132e+06	4.06465e+06	3.78869e+06	3.92721e+06	4.2056e+06	3.8769e+06	3.89699e+06	3.8719e+06	4.45623e+06	1.0027e+07	3.72613e+06	4.29556e+06	4.24243e+06	3.96666e+06	4.1365e+06	3.94254e+06	4.32085e+06	4.01391e+06	3.77909e+06	3.66371e+06	3.83133e+06	3.8935e+06	3.26786e+06	3.93114e+06	3.52373e+06	3.54849e+06	3.42154e+06	3.53008e+06	2.97594e+06	2.9258e+06	2.63016e+06	2.67675e+06	1.77609e+06	2.75436e+06	2.73727e+06	2.67301e+06	2.88387e+06	2.58105e+06	3.54364e+06	3.59927e+06	3.8887e+06	3.63027e+06
3-Succinoylpyridine	3.72	level1	178.051	109.3	NEG	2.85262e+08	2.74762e+08	2.84059e+08	2.97568e+08	2.95789e+08	2.88734e+08	2.94345e+08	2.79302e+08	2.79365e+08	2.9395e+08	5.61002e+08	5.64685e+08	5.87154e+08	5.58939e+08	5.72253e+08	5.45396e+08	5.7465e+08	5.60172e+08	5.67696e+08	5.3933e+08	5.76177e+08	6.21034e+08	6.42158e+08	6.29554e+08	6.25502e+08	6.44127e+08	6.27261e+08	6.51527e+08	6.35871e+08	6.2704e+08	2.94676e+08	2.92697e+08	2.9316e+08	2.69587e+08	2.95107e+08	3.06273e+08	2.96691e+08	3.01622e+08	2.9939e+08	2.98043e+08	4.21912e+08	4.38073e+08	4.40305e+08	4.61213e+08
Octadecanedioic acid	3.72	level1	313.238	56.1	NEG	6.93498e+06	6.02605e+06	7.00816e+06	6.49447e+06	6.69462e+06	6.51352e+06	6.95629e+06	5.90468e+06	6.25034e+06	7.84698e+06	5.35044e+06	5.74277e+06	5.82845e+06	5.28225e+06	5.62106e+06	5.20452e+06	6.06231e+06	5.87011e+06	5.43475e+06	5.23795e+06	2.34047e+06	5.11156e+06	4.76703e+06	4.64854e+06	4.68485e+06	4.86462e+06	4.7011e+06	4.90005e+06	4.85724e+06	4.70264e+06	3.28171e+06	3.19457e+06	3.07008e+06	3.43332e+06	3.0647e+06	3.30832e+06	3.47607e+06	3.14404e+06	3.37632e+06	2.96285e+06	4.18562e+06	4.46583e+06	4.05219e+06	4.76331e+06
4-Hydroxymethylpyrazole	3.72	level1	99.0552	43.4	POS	2.18302e+06	1.70343e+06	2.20786e+06	3.35836e+06	2.19744e+06	8.56161e+06	1.80764e+06	3.31538e+06	2.26836e+06	1.0263e+06	1.9777e+06	3.68424e+06	3.48981e+06	1.46322e+06	2.68202e+06	2.31356e+06	2.77896e+06	2.16434e+06	1.86966e+06	1.72905e+06	2.06699e+06	3.209e+06	2.87142e+06	4.68843e+06	2.74202e+06	2.62899e+06	2.82645e+06	3.03633e+06	3.1832e+06	2.35398e+06	4.13284e+06	1.75163e+06	2.3394e+06	2.7918e+06	3.44332e+06	2.19203e+06	2.63092e+06	1.17159e+07	4.36598e+06	1.14928e+07	3.3079e+06	2.60542e+06	3.07206e+06	2.68911e+06
PC(18:0/14:0)	3.72	level1	734.568	40.8	POS	4.19257e+08	4.43231e+08	3.49514e+08	4.31201e+08	4.67749e+08	4.57427e+08	4.60281e+08	4.85344e+08	5.75413e+08	4.1773e+08	4.18872e+08	4.73383e+08	3.5812e+08	4.37344e+08	3.73765e+08	4.37512e+08	4.60784e+08	3.84513e+08	5.0059e+08	4.55236e+08	2.97524e+07	5.74095e+08	3.64576e+08	4.52366e+08	3.48698e+08	4.39866e+08	4.93819e+08	4.21903e+08	4.44811e+08	3.63464e+08	2.56777e+08	3.43557e+08	2.73483e+08	3.56557e+08	3.04501e+08	2.8008e+08	2.96787e+08	3.10861e+08	2.51666e+08	2.91716e+08	4.34726e+08	5.08105e+08	4.79433e+08	4.2049e+08
1-oleoyl-2-myristoyl-sn-glycero-3-phosphocholine	3.72	level1	732.552	40.1	POS	4.96061e+07	5.57505e+07	4.45005e+07	5.67866e+07	5.8886e+07	5.54704e+07	5.62285e+07	6.16699e+07	6.82397e+07	4.75196e+07	6.97626e+07	7.57774e+07	6.57048e+07	8.02391e+07	6.97012e+07	7.54789e+07	7.50419e+07	6.26469e+07	8.74489e+07	8.15123e+07	6.61385e+07	6.32811e+07	4.32981e+07	5.73797e+07	4.36114e+07	5.01048e+07	5.12703e+07	4.85313e+07	4.99827e+07	4.23837e+07	4.53495e+07	6.87057e+07	4.82783e+07	7.72426e+07	5.63582e+07	4.89112e+07	5.20506e+07	5.53968e+07	4.52928e+07	5.31651e+07	7.85935e+07	7.9743e+07	7.82402e+07	5.99927e+07
PE(18:0/18:2)	3.72	level1	744.553	40.1	POS	5.446e+07	6.61205e+07	5.16449e+07	6.5235e+07	6.52953e+07	6.44921e+07	6.33389e+07	6.84993e+07	8.13562e+07	5.52531e+07	9.24119e+07	9.72027e+07	8.47066e+07	1.06485e+08	8.82032e+07	1.00214e+08	9.46199e+07	8.23087e+07	1.10769e+08	1.01139e+08	1.14033e+08	9.14783e+07	6.74166e+07	8.50132e+07	6.74328e+07	7.30128e+07	7.692e+07	7.56648e+07	7.10778e+07	6.68352e+07	6.5402e+07	9.214e+07	6.78249e+07	1.16484e+08	8.17522e+07	6.46279e+07	7.27847e+07	8.02344e+07	6.55427e+07	8.00751e+07	1.07307e+08	1.04593e+08	9.73273e+07	8.04333e+07
Desaminotyrosine	3.71	level1	165.055	38.8	NEG	1.61482e+07	1.5174e+07	1.74849e+07	1.80548e+07	1.75883e+07	1.78247e+07	1.87468e+07	1.63116e+07	1.60662e+07	1.72116e+07	4.00233e+07	3.88278e+07	4.36148e+07	3.87368e+07	4.15716e+07	4.02463e+07	4.06335e+07	3.98264e+07	4.14554e+07	3.94042e+07	1.71221e+07	1.90146e+07	2.12279e+07	1.8934e+07	2.05805e+07	2.13736e+07	2.00834e+07	2.08087e+07	1.97149e+07	1.92648e+07	2.34092e+07	2.27954e+07	2.24528e+07	2.14585e+07	2.37741e+07	2.37379e+07	2.31173e+07	2.70643e+07	2.34469e+07	2.27147e+07	2.24253e+07	2.74877e+07	2.50064e+07	2.59498e+07
2',6'-Dihydroxyacetophenone	3.71	level1	135.044	45.8	POS	937772	891294	899780	836383	1.22201e+06	513312	866513	487830	770455	1.26102e+06	494844	659777	1.20386e+06	601136	901722	609355	1.10518e+06	992909	629201	649625	675026	579053	825679	650723	1.95771e+06	600850	471791	437433	860399	1.79558e+06	1.59234e+06	485784	992436	809285	1.50783e+06	1.18525e+06	800048	3.07542e+06	1.09143e+06	728396	681175	1.00828e+06	1.16997e+06	1.463e+06
Gly-Ala	3.71	level1	145.062	216.8	NEG	3.81903e+07	4.4588e+07	4.17462e+07	5.22786e+07	5.00098e+07	4.07689e+07	5.3402e+07	4.00755e+07	5.67451e+07	4.27507e+07	4.348e+07	4.30688e+07	6.30043e+07	5.20899e+07	5.66693e+07	4.38979e+07	5.7066e+07	5.31851e+07	4.41492e+07	4.89063e+07	2.87736e+07	3.52662e+07	4.28111e+07	4.69774e+07	4.65174e+07	4.89594e+07	3.61219e+07	3.97792e+07	4.74339e+07	3.47087e+07	4.47401e+07	4.72725e+07	4.51552e+07	3.79582e+07	4.30029e+07	4.87065e+07	4.6531e+07	4.63964e+07	4.81596e+07	5.62596e+07	3.78073e+07	4.25609e+07	4.12134e+07	4.99317e+07
Butanoic acid	3.71	level1	87.0449	107.3	NEG	3.707e+06	3.67676e+06	4.25125e+06	4.31443e+06	3.73297e+06	3.8557e+06	3.67657e+06	3.98044e+06	3.38644e+06	3.47926e+06	2.97708e+06	3.13274e+06	2.90983e+06	2.41921e+06	2.32504e+06	2.76389e+06	2.47095e+06	2.16777e+07	2.52696e+06	2.6803e+06	3.20583e+06	3.5907e+06	2.68267e+06	3.07261e+06	3.81686e+06	3.49866e+06	2.90584e+06	3.38941e+06	3.5554e+06	2.55361e+06	7.32118e+06	6.23442e+06	1.15539e+07	6.62133e+06	5.89403e+06	6.87628e+06	7.20357e+06	1.15835e+07	6.78701e+06	7.28618e+06	4.12784e+06	4.31863e+06	4.00789e+06	4.10383e+06
Ferulate	3.71	level1	193.05	104.6	NEG	1.29414e+06	1.33858e+06	1.37506e+06	1.46283e+06	1.3827e+06	1.52944e+06	1.5203e+06	1.38333e+06	1.50583e+06	1.47326e+06	2.30618e+06	2.18967e+06	2.45509e+06	2.21435e+06	2.28705e+06	2.38212e+06	2.29885e+06	2.31e+06	2.23233e+06	2.20248e+06	1.94886e+06	1.97748e+06	2.04661e+06	1.93117e+06	2.14059e+06	2.09927e+06	1.95621e+06	2.05657e+06	2.02727e+06	1.90654e+06	1.62935e+06	1.60527e+06	1.61296e+06	1.61936e+06	1.69025e+06	1.7542e+06	1.69527e+06	1.69631e+06	1.76006e+06	1.73777e+06	1.79376e+06	1.86969e+06	1.87981e+06	1.91791e+06
Dethiobiotin	3.71	level1	213.124	98.5	NEG	299682	213172	453714	272617	361302	153452	127583	247950	323088	831990	269485	306285	153424	609707	306296	232159	325393	462875	586824	130614	253506	409686	195204	297110	166790	605042	98555.2	268232	112817	699167	621330	207416	157299	253120	517810	280621	387228	134705	212762	366341	586186	576203	183136	201829
(1-Hydroxycyclohexyl)acetic acid	3.71	level1	157.087	39.1	NEG	7.15277e+06	9.89126e+06	8.15248e+06	8.64354e+06	8.27172e+06	7.94931e+06	8.69824e+06	8.48906e+06	1.58954e+07	7.01721e+06	7.54588e+06	5.6913e+06	4.67228e+06	6.97858e+06	7.94239e+06	9.11445e+06	7.11985e+06	6.30705e+06	5.87603e+06	7.91629e+06	8.46065e+06	6.14899e+06	7.08905e+06	5.85057e+06	1.0531e+07	5.61855e+06	8.26722e+06	7.13719e+06	7.36776e+06	5.57488e+06	3.90169e+06	7.27946e+06	4.80443e+06	1.48411e+07	1.02429e+07	5.03306e+06	6.25219e+06	7.93453e+06	6.03419e+06	6.56593e+06	1.47273e+07	6.01334e+06	6.52385e+06	6.54754e+06
5,7-Dihydroxychromone	3.7	level1	177.019	39.6	NEG	6.9937e+06	7.07431e+06	7.69315e+06	7.8805e+06	7.64327e+06	7.72673e+06	7.51758e+06	7.50705e+06	7.09332e+06	7.71569e+06	5.02618e+06	5.04246e+06	5.17793e+06	5.16854e+06	5.27785e+06	5.00158e+06	5.16677e+06	5.10706e+06	5.74386e+06	5.25765e+06	3.21051e+06	4.25174e+06	4.75217e+06	4.76915e+06	4.75264e+06	4.74566e+06	4.49988e+06	4.59071e+06	4.58042e+06	4.64857e+06	4.46087e+06	4.53488e+06	4.93911e+06	3.65228e+06	4.51069e+06	4.94192e+06	4.80295e+06	4.72285e+06	4.88108e+06	4.81633e+06	4.94664e+06	5.08404e+06	5.47824e+06	5.5346e+06
Guanidinosuccinic acid	3.7	level1	176.066	213.1	POS	684596	827322	696403	575682	635366	831634	491730	851920	696095	1.33734e+06	462407	421812	320222	585359	544288	719416	744610	582570	664285	406723	396400	865807	858998	129034	644775	647261	763487	343278	852956	816159	1.16683e+06	964638	492311	469800	608660	515366	885588	858778	416623	1.00298e+06	1.02974e+06	415359	355796	782729
Norethindrone	3.7	level1	299.2	65.5	POS	166987	150655	233205	192025	107772	133011	159937	146279	148007	187414	241765	224499	267466	183573	201502	306203	251015	250889	250376	205921	208070	222111	311190	288430	321038	264650	267281	274972	286746	240492	931702	503199	507279	484125	529877	569703	470865	547581	494389	522228	229298	347891	292619	323151
Prostaglandin F2alpha (PGF2a)	3.7	level1	353.233	34.4	NEG	3.12643e+06	3.3028e+06	3.06004e+06	3.41855e+06	3.21788e+06	3.20102e+06	5.45779e+06	3.18295e+06	3.26415e+06	3.54922e+06	6.67681e+06	6.39799e+06	7.35066e+06	6.6074e+06	6.82942e+06	6.60775e+06	1.073e+07	6.43729e+06	6.48137e+06	6.80904e+06	3.96712e+06	1.97502e+06	2.1961e+06	2.03493e+06	3.96911e+06	2.2187e+06	4.11803e+06	2.14776e+06	1.9319e+06	2.1178e+06	1.34019e+06	1.29744e+06	1.56274e+06	1.4631e+06	1.50845e+06	1.07602e+06	1.59777e+06	2.17163e+06	1.05744e+06	1.666e+06	3.40859e+06	3.32476e+06	6.41601e+06	5.88124e+06
Saccharopine	3.69	level1	277.139	284.9	POS	1.0268e+06	742119	1.63055e+06	566027	693086	726430	486750	1.80904e+06	583360	727525	667390	792101	427044	521026	1.86797e+06	398477	593949	563572	2.09877e+06	1.97301e+06	697260	2.21955e+06	1.57539e+06	569862	1.77639e+06	1.93823e+06	1.77886e+06	2.00059e+06	738681	2.25416e+06	3.67509e+06	2.02091e+06	1.78012e+06	864452	989543	1.02554e+06	909227	944070	1.02906e+06	2.2406e+06	2.0544e+06	517070	562827	317613
LPA(18:0)	3.69	level1	437.267	122.5	NEG	217127	226840	3.58432e+06	212505	164333	295471	3.48439e+06	3.10314e+06	3.81955e+06	3.56805e+06	290368	2.75045e+06	2.54434e+06	241243	1.9073e+06	2.37413e+06	338780	2.71425e+06	255881	2.30986e+06	2.3996e+06	3.74203e+06	232970	274482	329093	3.35498e+06	3.35477e+06	339605	2.98507e+06	3.02778e+06	341672	3.73875e+06	3.41645e+06	213678	2.99535e+06	208403	266082	246288	248928	231404	3.23865e+06	271024	2.97648e+06	259745
Thr-Leu	3.69	level1	231.135	99.3	NEG	566959	220428	296693	84552.4	200991	81941.9	72944.4	360972	529100	1.50183e+06	193837	215820	92891.4	861495	209074	124548	261811	421032	406117	136700	37712.4	1.41274e+06	106188	277613	92553.5	468515	89799.2	80168.6	124481	777914	733384	71840.4	17598.6	83911.8	518964	116495	250519	35995.2	65724.7	83998.4	831688	291275	122216	95836.9
DHA ethyl ester	3.69	level1	357.279	66.6	POS	1.65262e+06	1.90095e+06	1.91497e+06	1.93283e+06	1.92507e+06	1.99047e+06	1.85437e+06	1.94283e+06	2.57445e+06	1.82884e+06	2.62888e+06	2.15297e+06	2.56793e+06	3.19698e+06	2.34154e+06	2.99557e+06	2.88889e+06	2.20882e+06	3.18357e+06	3.14213e+06	1.49692e+06	1.28795e+06	1.60605e+06	1.07071e+06	1.30239e+06	787537	1.3607e+06	1.07673e+06	1.4246e+06	1.01224e+06	1.50664e+06	3.40545e+06	1.6138e+06	2.79017e+06	1.81055e+06	1.97934e+06	1.49903e+06	2.43904e+06	1.85757e+06	2.33889e+06	2.43234e+06	2.28997e+06	2.15274e+06	1.60221e+06
2-Linoleoyl-1-palmitoyl-sn-glycero-3-phosphoethanolamine	3.69	level1	714.507	41.5	NEG	6.85765e+06	5.13452e+06	4.87919e+06	2.47417e+06	3.70856e+06	2.27533e+06	6.55935e+06	1.44081e+06	866026	6.66139e+06	1.1843e+07	1.44541e+07	1.62526e+07	6.22944e+06	1.3034e+07	8.03601e+06	1.2985e+07	1.70752e+07	1.41997e+07	9.19655e+06	3.64276e+06	1.99926e+06	4.9573e+06	2.59128e+06	4.30693e+06	3.06052e+06	3.04434e+06	3.35035e+06	4.85361e+06	4.88991e+06	1.48528e+07	1.02508e+07	7.97241e+06	6.76131e+06	5.11788e+06	1.50562e+07	8.93505e+06	3.82988e+06	1.25871e+07	1.173e+07	5.18284e+06	5.62593e+06	5.49314e+06	4.76196e+06
N-Acetylalanine	3.68	level1	132.066	203	POS	6.05313e+06	5.92014e+06	6.28311e+06	8.99238e+08	6.04729e+06	6.69874e+06	7.06415e+06	5.45283e+06	6.54314e+06	8.59707e+08	6.26891e+08	6.4924e+08	7.04588e+08	6.60124e+08	6.27576e+08	1.22672e+07	1.15114e+07	1.15234e+07	1.10207e+07	6.47675e+08	6.23957e+06	6.01875e+06	7.36036e+06	6.50963e+06	6.86825e+06	6.34266e+06	7.10397e+06	6.76047e+06	6.56808e+08	6.20253e+06	7.51633e+08	7.26543e+06	6.38869e+06	6.74506e+06	6.70919e+06	7.5875e+06	7.49756e+06	7.23945e+06	7.96364e+08	8.18629e+08	7.64228e+08	7.51871e+08	7.49775e+06	7.91184e+06
N-Methylglutamic acid	3.68	level1	162.076	174.3	POS	1.46317e+06	1.81086e+06	1.23766e+06	1.20722e+06	1.8421e+06	1.23187e+06	1.23776e+06	1.21248e+06	2.16896e+06	2.39727e+06	914581	857625	1.58956e+06	1.46795e+06	849302	1.05308e+06	1.14371e+06	1.23512e+06	1.51232e+06	902325	2.4111e+06	2.21758e+06	2.97211e+06	1.80561e+06	2.03971e+06	2.2447e+06	1.94553e+06	3.06954e+06	2.95303e+06	2.94825e+06	3.01495e+06	2.58277e+06	2.65763e+06	2.95398e+06	2.89016e+06	2.91796e+06	4.42371e+06	4.39465e+06	2.62143e+06	2.91065e+06	1.70756e+06	1.86982e+06	2.31601e+06	1.62251e+06
Tirofiban (hydrochloride monohydrate)	3.68	level1	441.24	162	POS	376099	402191	413481	313979	449604	529269	493593	254585	436843	484842	338074	666933	623106	703056	580314	641715	648168	635815	694725	709984	322635	482117	403249	517060	265464	560973	533166	544949	454369	466653	569196	526830	522924	610029	585436	531864	575157	540551	571326	613867	509760	547526	442630	483124
2'-O-methylcytidine	3.67	level1	256.094	132.5	NEG	2.29711e+06	2.34086e+06	2.38894e+06	2.44254e+06	2.53e+06	2.37306e+06	2.54594e+06	2.40361e+06	2.35533e+06	2.54981e+06	2.43783e+06	2.29939e+06	2.86611e+06	2.27185e+06	2.44992e+06	2.4078e+06	2.37983e+06	2.48325e+06	2.35292e+06	2.31784e+06	1.85952e+06	2.16601e+06	2.4896e+06	2.11625e+06	2.37245e+06	2.09742e+06	2.24313e+06	2.14482e+06	2.29418e+06	2.10968e+06	3.19885e+06	3.18526e+06	3.30912e+06	2.90722e+06	3.11652e+06	3.18971e+06	3.16751e+06	3.59809e+06	3.18028e+06	3.39848e+06	2.32461e+06	2.47969e+06	2.38952e+06	2.50778e+06
Histidinol	3.67	level1	124.091	193.3	POS	1.25211e+06	1.23907e+06	1.1499e+06	1.25008e+06	1.28958e+06	1.25147e+06	1.30995e+06	1.14074e+06	1.25715e+06	1.21763e+06	1.16408e+06	1.15113e+06	1.21147e+06	1.10215e+06	1.16077e+06	1.20403e+06	1.13655e+06	1.16602e+06	1.18456e+06	1.20158e+06	1.26168e+06	1.13065e+06	1.20377e+06	1.16484e+06	1.18635e+06	1.18758e+06	1.24212e+06	1.23485e+06	1.35852e+06	1.16409e+06	1.17746e+06	1.2455e+06	1.2008e+06	1.21316e+06	1.14172e+06	1.26179e+06	1.16592e+06	1.30454e+06	1.23024e+06	1.27612e+06	1.22385e+06	1.22795e+06	1.23054e+06	1.22413e+06
Biotin	3.67	level1	227.079	159.1	POS	550421	343120	375923	385989	307067	341666	334047	372816	620748	524956	157669	192050	239058	288697	210619	208371	240384	220430	231713	156564	98765	271238	45959.3	157727	150271	240978	135342	165926	118469	289831	436544	228884	202889	167291	366208	229683	202700	277531	254385	166256	382870	249844	204906	229951
Citraconic acid	3.67	level1	129.019	62.5	NEG	7.22132e+06	7.89913e+06	7.57385e+06	3.09531e+07	8.57686e+06	8.33905e+06	9.19509e+06	7.40482e+06	9.14399e+06	6.78479e+06	2.06785e+07	2.19438e+07	6.82185e+06	9.5222e+06	9.73822e+06	1.05399e+07	2.11453e+07	9.06896e+06	9.87018e+06	1.0397e+07	1.94065e+07	9.06801e+06	8.48534e+06	1.02706e+07	8.99885e+06	1.06187e+07	3.09317e+07	1.01256e+07	9.73487e+06	9.39224e+06	1.0868e+07	2.08826e+07	3.19441e+07	2.15557e+07	9.66296e+06	1.93466e+07	8.10769e+06	2.32699e+07	2.05454e+07	2.12864e+07	9.20577e+06	1.14065e+07	3.14123e+07	9.56111e+06
4-Hydroxybenzyl cyanide	3.67	level1	132.046	14.8	NEG	3.74753e+06	3.78782e+06	3.96508e+06	3.47641e+06	3.80013e+06	3.71298e+06	3.78095e+06	3.95337e+06	4.46195e+06	3.86675e+06	6.14504e+06	6.10642e+06	6.93366e+06	6.32206e+06	6.69429e+06	5.51601e+06	6.28865e+06	6.6222e+06	6.61659e+06	6.22332e+06	4.99416e+06	5.21411e+06	5.65134e+06	4.71432e+06	5.56914e+06	5.33202e+06	4.70242e+06	5.02463e+06	5.14694e+06	5.61718e+06	5.81169e+06	5.63457e+06	5.41868e+06	5.39969e+06	5.56818e+06	6.1102e+06	4.89852e+06	5.69483e+06	5.98584e+06	5.94353e+06	5.17448e+06	4.86188e+06	5.02352e+06	5.23787e+06
o-Tyrosine	3.66	level1	182.081	181	POS	2.25897e+07	1.95308e+07	2.11297e+07	2.11049e+07	2.17516e+07	2.53602e+07	2.1653e+07	2.05149e+07	2.37792e+07	2.53137e+07	1.61359e+07	1.70119e+07	2.30011e+07	2.42645e+07	2.27023e+07	1.62361e+07	2.3453e+07	1.72516e+07	1.81364e+07	1.96797e+07	1.19396e+07	1.47493e+07	1.91394e+07	1.4711e+07	1.36161e+07	2.08472e+07	1.21127e+07	1.31868e+07	1.38243e+07	1.4976e+07	3.20518e+07	2.18938e+07	2.06076e+07	1.90347e+07	2.99713e+07	3.0028e+07	2.40229e+07	2.70889e+07	2.20181e+07	2.10919e+07	1.99674e+07	2.09249e+07	2.16972e+07	1.84129e+07
MES	3.66	level1	194.049	35.2	NEG	4.01575e+06	3.9935e+06	3.97303e+06	4.51043e+06	4.31198e+06	4.29911e+06	4.49768e+06	4.08417e+06	4.175e+06	3.9141e+06	2.75677e+06	2.81994e+06	3.04701e+06	2.86645e+06	2.93838e+06	3.00266e+06	3.15212e+06	2.67985e+06	2.8811e+06	2.83512e+06	9.78454e+06	9.75596e+06	9.57641e+06	9.57816e+06	9.27683e+06	9.84477e+06	9.56129e+06	9.60846e+06	9.47521e+06	9.1943e+06	1.05414e+07	1.13314e+07	1.06157e+07	1.14482e+07	1.07758e+07	1.08747e+07	1.04848e+07	1.06024e+07	1.05768e+07	1.11239e+07	7.26506e+06	7.17422e+06	6.88845e+06	6.80218e+06
4-Hydroxycinnamic acid	3.66	level1	163.04	25.8	NEG	1.44562e+06	2.16946e+06	1.77126e+06	2.05246e+06	1.21395e+06	5.92305e+06	2.29331e+06	1.43068e+06	2.02239e+06	1.86314e+06	997821	1.4012e+06	3.33525e+06	1.70913e+06	973896	887192	1.38216e+06	1.42588e+06	1.16292e+06	859880	1.1238e+06	1.93928e+06	2.55834e+06	916796	2.83173e+06	1.24122e+06	3.16908e+06	2.23517e+06	4.36255e+06	4.47937e+06	1.33087e+06	2.18751e+06	2.88791e+06	1.17238e+06	2.08908e+06	1.07733e+06	997912	5.34484e+06	1.41267e+06	2.00689e+06	2.21525e+06	978037	1.16593e+06	2.20574e+06
4'-Methoxychalcone	3.66	level1	221.092	22.9	POS	3.65649e+06	3.59138e+06	3.06132e+06	2.90644e+06	3.58825e+06	3.19195e+06	3.61622e+06	2.89439e+06	2.83428e+06	4.32796e+06	2.59183e+06	1.35113e+06	1.56899e+06	2.12778e+06	2.78693e+06	2.81559e+06	1.80004e+06	4.07017e+06	2.06995e+06	2.53625e+06	3.69027e+06	2.23529e+06	2.12961e+06	2.9022e+06	1.90305e+06	2.95458e+06	2.10846e+06	2.04086e+06	2.29325e+06	2.08774e+06	2.38696e+06	2.22335e+06	2.53614e+06	2.84861e+06	2.61327e+06	2.75681e+06	2.33708e+06	1.5068e+06	2.57752e+06	2.29953e+06	3.01777e+06	3.26349e+06	2.4371e+06	3.46108e+06
2-Aminonicotinic acid	3.65	level1	139.05	64.6	POS	2.56191e+06	2.60572e+06	2.6662e+06	2.73343e+06	2.66351e+06	2.77985e+06	2.72502e+06	2.74473e+06	3.09718e+06	2.85417e+06	7.60508e+06	7.52711e+06	7.80638e+06	7.96731e+06	7.70608e+06	7.92223e+06	7.66344e+06	7.41693e+06	7.7976e+06	7.46741e+06	2.9846e+06	2.82473e+06	2.81173e+06	2.70129e+06	2.89869e+06	2.85932e+06	2.9031e+06	2.66007e+06	2.89259e+06	2.86314e+06	1.30191e+06	1.22331e+06	1.33292e+06	1.47476e+06	1.35471e+06	1.38357e+06	1.37005e+06	1.3821e+06	1.37879e+06	1.40875e+06	3.80176e+06	4.16794e+06	3.75892e+06	3.55536e+06
Nomifensine	3.65	level1	239.149	28.1	POS	4.57608e+06	3.34228e+06	3.54653e+06	3.01997e+06	5.02621e+06	3.91544e+06	3.97433e+06	3.4152e+06	3.1879e+06	3.54991e+06	3.32078e+06	3.21092e+06	4.65677e+06	3.51747e+06	3.5225e+06	3.04098e+06	3.28898e+06	3.65921e+06	3.89011e+06	4.45138e+06	3.29133e+06	3.65612e+06	3.63548e+06	2.23065e+06	3.42196e+06	3.81983e+06	4.63495e+06	4.86962e+06	3.6836e+06	4.24867e+06	3.36826e+06	5.09021e+06	3.71345e+06	3.26122e+06	2.66088e+06	2.73691e+06	3.18834e+06	3.85648e+06	4.96456e+06	4.35669e+06	3.36959e+06	2.61792e+06	3.47703e+06	4.05091e+06
Nortropine	3.65	level1	128.101	177	POS	1.2528e+07	1.16957e+07	5.11351e+06	5.0383e+06	4.49391e+06	4.84618e+06	4.45064e+06	1.22976e+07	5.25064e+06	6.13581e+06	1.28136e+07	1.15905e+07	1.49215e+07	1.07725e+07	1.08355e+07	1.53878e+07	1.08905e+07	5.50579e+06	5.45521e+06	1.2748e+07	1.37174e+07	9.99111e+06	1.49915e+07	4.68861e+06	3.86096e+06	4.87133e+06	3.85775e+06	8.36287e+06	4.05433e+06	4.89619e+06	3.61358e+06	2.59187e+06	1.15755e+07	2.98552e+06	1.30104e+07	2.92999e+06	3.02393e+06	2.99933e+06	3.11735e+06	2.71859e+06	9.67659e+06	4.27943e+06	4.40413e+06	1.53252e+07
2-Hydroxyhexanedioic acid	3.64	level1	143.035	173.4	NEG	2.36957e+07	2.12468e+07	2.32322e+07	2.50834e+07	2.52365e+07	2.3364e+07	2.6639e+07	2.38311e+07	2.35471e+07	2.42995e+07	1.72521e+07	1.68984e+07	1.73145e+07	1.62769e+07	1.63775e+07	1.75062e+07	1.64373e+07	1.58106e+07	1.64658e+07	1.60211e+07	2.99596e+07	3.21897e+07	3.20833e+07	3.41537e+07	3.36275e+07	3.12291e+07	6.8006e+07	3.28299e+07	3.12485e+07	3.19742e+07	4.2725e+07	4.42892e+07	4.50231e+07	4.11511e+07	4.33957e+07	4.57234e+07	4.33302e+07	4.48194e+07	4.5854e+07	4.62501e+07	3.00259e+07	2.83513e+07	2.93312e+07	3.19593e+07
Dimetridazole	3.64	level1	142.061	51.5	POS	575227	456250	534918	519006	475742	613105	506354	563590	445391	579507	1.07578e+06	1.11314e+06	1.2804e+06	1.08598e+06	1.1509e+06	1.03867e+06	1.05054e+06	1.08572e+06	1.22513e+06	1.03362e+06	61613.6	601333	708776	565559	554927	598633	669749	530868	603151	652244	564403	512205	507535	51732.9	651890	560462	645246	466892	573764	489108	609338	624015	637106	668224
Ethylmalonic acid	3.63	level1	131.035	202.1	NEG	2.33949e+06	2.36428e+06	1.10668e+06	2.74777e+06	1.08532e+06	989580	1.02006e+06	959001	1.00163e+06	932242	1.10108e+06	1.02292e+06	1.18942e+06	2.00985e+06	2.19072e+06	1.00726e+06	2.17525e+06	930285	1.89947e+06	999165	1.18024e+06	1.15611e+06	1.45617e+06	1.33546e+06	3.48538e+06	1.20701e+06	1.42471e+06	1.40838e+06	3.48486e+06	2.79774e+06	1.6664e+06	4.8385e+06	4.86248e+06	1.78146e+06	4.1598e+06	1.99519e+06	1.80419e+06	2.05217e+06	4.82182e+06	2.08332e+06	1.2187e+06	1.21585e+06	1.26183e+06	1.20808e+06
3-Ureidopropionic acid	3.63	level1	131.046	223.3	NEG	2.31331e+06	2.67567e+06	3.05565e+06	2.56517e+06	2.64929e+06	2.98806e+06	2.89447e+06	2.44186e+06	2.52314e+06	3.04584e+06	2.88491e+06	2.79699e+06	2.96723e+06	2.95365e+06	2.99158e+06	2.01482e+06	2.50153e+06	2.16142e+06	2.20991e+06	1.99591e+06	1.02e+06	1.46537e+06	1.8644e+06	1.93623e+06	1.68898e+06	1.63499e+06	1.57321e+06	1.70771e+06	1.68244e+06	2.02442e+06	2.1664e+06	2.31565e+06	2.7806e+06	1.60717e+06	2.03006e+06	2.0949e+06	2.12084e+06	3.04519e+06	2.13732e+06	2.20326e+06	2.72533e+06	1.8932e+06	1.87727e+06	2.19578e+06
5-ketocaproate	3.63	level1	129.055	40.2	NEG	2.13031e+07	1.86333e+07	1.6568e+07	1.97353e+07	2.00362e+07	2.07478e+07	1.93276e+07	2.13734e+07	1.59325e+07	1.95408e+07	1.69178e+07	1.84661e+07	2.4255e+07	1.53806e+07	1.8094e+07	1.78427e+07	2.05607e+07	1.42335e+07	1.81852e+07	1.7361e+07	2.50355e+07	1.7665e+07	2.76512e+07	1.74582e+07	2.12985e+07	1.63199e+07	2.33522e+07	2.013e+07	2.48164e+07	1.53019e+07	2.46557e+07	4.0039e+07	3.00171e+07	2.78711e+07	2.51116e+07	2.30148e+07	2.46913e+07	3.43453e+07	2.67663e+07	3.00027e+07	2.36857e+07	2.12734e+07	2.36475e+07	2.03795e+07
Prostaglandin I2 (PGI2)	3.63	level1	351.217	30.4	NEG	1.05314e+07	1.09991e+07	4.39746e+06	1.09003e+07	1.08094e+07	1.12438e+07	1.11561e+07	1.12932e+07	1.07583e+07	4.08437e+06	1.08736e+07	1.07961e+07	1.18688e+07	1.14035e+07	1.11823e+07	1.11615e+07	1.13778e+07	1.11849e+07	1.18579e+07	1.19006e+07	8.55382e+06	3.86059e+06	8.64042e+06	9.08124e+06	7.95072e+06	8.81593e+06	4.15179e+06	4.1012e+06	8.10435e+06	8.40488e+06	1.30072e+07	1.59873e+07	3.54452e+07	3.57561e+07	1.36203e+07	1.39782e+07	1.32442e+07	1.42554e+07	1.33811e+07	1.34762e+07	1.09511e+07	1.16215e+07	1.15937e+07	1.11767e+07
Epinastine	3.62	level1	250.129	86.7	POS	686263	720203	748921	748717	749622	745184	778314	685426	802357	725857	526284	535587	590428	475691	546369	532140	581940	515604	539251	549543	871863	960218	1.01453e+06	945369	961330	1.01437e+06	910668	951755	964452	970867	2.15512e+06	2.14595e+06	2.01104e+06	2.07742e+06	2.01108e+06	2.21182e+06	2.12146e+06	2.21745e+06	2.25011e+06	2.19464e+06	1.09948e+06	1.11898e+06	997457	1.03908e+06
2-Oxoadipic acid	3.61	level1	141.017	209.5	NEG	3.77871e+09	3.85148e+09	3.87699e+09	3.95315e+09	3.94749e+09	3.91558e+09	3.89694e+09	3.73955e+09	3.86297e+09	3.90287e+09	3.73409e+09	3.91309e+09	3.92672e+09	3.81488e+09	3.96655e+09	3.93751e+09	3.91356e+09	3.71939e+09	3.95066e+09	3.89318e+09	3.86881e+09	3.82846e+09	4.14543e+09	3.98052e+09	3.94211e+09	3.94548e+09	3.8707e+09	3.96153e+09	3.94529e+09	3.78465e+09	3.88718e+09	3.94739e+09	3.77777e+09	3.87159e+09	3.7935e+09	3.91915e+09	3.93258e+09	3.94362e+09	3.86596e+09	3.93488e+09	3.89961e+09	3.91748e+09	3.94369e+09	3.91528e+09
17beta-Dihydroequilin	3.61	level1	253.164	20.8	POS	858770	835170	303881	402863	383481	567676	668184	194056	1.38774e+06	445012	437776	374836	257163	18315.1	422356	1.03241e+06	283613	763231	54213.4	764205	763510	516854	636221	295246	541117	525211	886235	477551	669276	683126	824810	935578	121896	344330	190326	489451	899014	876006	725460	342352	216807	384646	834097	158121
PC(18:0/18:1(9Z))	3.61	level1	788.61	18.3	POS	5.65887e+07	5.22059e+07	5.6053e+07	7.07355e+07	5.81343e+07	4.54194e+07	5.92088e+07	3.12566e+07	1.60658e+07	6.3196e+07	6.47558e+07	6.79256e+07	7.25749e+07	6.22592e+07	5.32916e+07	5.78339e+07	7.06958e+07	6.46056e+07	5.91348e+07	5.87464e+07	5.34995e+07	6.2944e+07	5.38737e+07	5.70345e+07	6.71492e+07	5.00107e+07	7.19279e+07	7.66663e+07	7.9214e+07	6.13986e+07	7.505e+07	8.41083e+07	8.17649e+07	9.26016e+07	6.4231e+07	7.81405e+07	6.63331e+07	7.88102e+07	8.00154e+07	7.25217e+07	5.25575e+07	6.20397e+07	5.74194e+07	7.13878e+07
LG100268	3.6	level1	364.223	45.4	POS	837036	730000	1.20061e+06	1.21418e+06	1.12432e+06	971443	1.19208e+06	1.1653e+06	827682	1.38721e+06	899080	1.09552e+06	1.32426e+06	424161	1.20203e+06	1.25587e+06	887216	1.45241e+06	1.13818e+06	1.05865e+06	328862	655941	1.32541e+06	1.04982e+06	1.01844e+06	986066	1.02915e+06	1.13723e+06	977323	741721	936540	455316	1.30572e+06	122242	894179	940730	740530	821112	1.09567e+06	443707	640355	649478	557359	1.2169e+06
Quinolinic acid	3.57	level1	150.014	219.1	POS	2.11697e+06	1.95806e+06	2.29942e+06	2.40894e+06	2.46872e+06	2.41703e+06	2.64915e+06	2.15777e+06	2.3443e+06	2.19231e+06	1.81082e+06	1.89023e+06	2.48225e+06	1.92752e+06	2.05091e+06	1.78821e+06	2.14816e+06	1.86367e+06	1.95409e+06	1.64032e+06	1.1148e+06	1.32387e+06	1.80757e+06	1.54721e+06	1.60272e+06	1.72017e+06	1.47397e+06	1.65413e+06	1.63379e+06	1.63043e+06	1.63993e+06	1.67473e+06	1.55907e+06	1.30986e+06	1.53405e+06	1.77572e+06	1.87677e+06	1.86636e+06	1.72749e+06	1.69673e+06	1.53726e+06	1.88641e+06	2.01987e+06	1.77538e+06
Aurantiamide acetate	3.57	level1	425.181	40.1	NEG	653474	652854	931963	737212	670319	722396	753680	700478	485311	839073	638303	1.8726e+06	887480	557248	549110	701817	540221	1.00188e+06	248539	471472	908760	608965	1.16175e+06	795607	1.4539e+06	966076	1.37276e+06	942368	937622	1.0709e+06	901155	414097	719122	634221	765619	1.34996e+06	759554	520649	954662	547680	556561	407484	573902	733069
Naphazoline (hydrochloride)	3.56	level1	211.119	47.4	POS	1.81434e+06	1.91269e+06	1.98931e+06	1.94822e+06	1.99378e+06	1.99298e+06	2.15318e+06	1.84424e+06	1.85839e+06	1.88987e+06	1.68955e+06	1.81475e+06	2.13688e+06	1.76666e+06	1.89177e+06	1.72803e+06	1.88414e+06	1.88439e+06	1.78564e+06	1.90646e+06	623859	1.89395e+06	2.08733e+06	1.97087e+06	2.06366e+06	1.9799e+06	1.98036e+06	1.92097e+06	1.99139e+06	1.92147e+06	2.06792e+06	2.19041e+06	2.24181e+06	1.43651e+06	2.14176e+06	2.09345e+06	2.14506e+06	2.22247e+06	2.23298e+06	2.33681e+06	1.29469e+06	1.67573e+06	1.93397e+06	1.99013e+06
Lapachol	3.53	level1	241.083	35.9	NEG	4.06659e+07	4.49988e+07	4.39345e+07	4.91424e+07	4.82964e+07	4.80964e+07	4.82142e+07	4.79663e+07	5.30538e+07	4.36329e+07	2.8009e+07	2.96254e+07	3.00017e+07	3.08726e+07	3.01709e+07	3.081e+07	2.96035e+07	2.85841e+07	3.24724e+07	3.00601e+07	5.98398e+07	4.46478e+07	4.33435e+07	4.54004e+07	4.21072e+07	4.47959e+07	4.18119e+07	4.46959e+07	4.13106e+07	4.18143e+07	2.38812e+07	2.96394e+07	2.43058e+07	3.37044e+07	2.59619e+07	2.34948e+07	2.40348e+07	2.72635e+07	2.32666e+07	2.68262e+07	4.50616e+07	4.46067e+07	4.04309e+07	3.66142e+07
Estrone	3.5	level1	269.15	64.2	NEG	4.89865e+06	2.88289e+06	3.4754e+06	1.76388e+06	3.07499e+06	2.84057e+06	2.59723e+06	3.00166e+06	3.2581e+06	3.14326e+06	1.19354e+06	1.37667e+06	1.36925e+06	1.19188e+06	1.21421e+06	1.18967e+06	1.37607e+06	1.2376e+06	1.29723e+06	1.096e+06	1.65978e+06	2.44631e+06	3.64578e+06	2.27573e+06	1.97419e+06	1.81448e+06	2.15401e+06	2.09736e+06	2.27897e+06	1.94328e+06	2.80588e+06	3.82858e+06	3.55289e+06	3.44793e+06	3.2758e+06	4.01718e+06	5.99059e+06	3.66385e+06	3.49682e+06	5.1727e+06	2.51245e+06	3.40689e+06	2.47181e+06	2.34216e+06
4,4'-Dihydroxy-2,2',3,3',5,5'-hexamethylbiphenyl	3.5	level1	269.15	64.2	NEG	4.89865e+06	2.88289e+06	3.4754e+06	1.76388e+06	3.07499e+06	2.84057e+06	2.59723e+06	3.00166e+06	3.2581e+06	3.14326e+06	1.19354e+06	1.37667e+06	1.36925e+06	1.19188e+06	1.21421e+06	1.18967e+06	1.37607e+06	1.2376e+06	1.29723e+06	1.096e+06	1.65978e+06	2.44631e+06	3.64578e+06	2.27573e+06	1.97419e+06	1.81448e+06	2.15401e+06	2.09736e+06	2.27897e+06	1.94328e+06	2.80588e+06	3.82858e+06	3.55289e+06	3.44793e+06	3.2758e+06	4.01718e+06	5.99059e+06	3.66385e+06	3.49682e+06	5.1727e+06	2.51245e+06	3.40689e+06	2.47181e+06	2.34216e+06
AG 1295	3.5	level1	235.119	53.3	POS	2.55163e+06	2.47371e+06	2.45677e+06	2.88193e+06	2.64474e+06	2.44968e+06	2.77413e+06	2.46863e+06	2.33184e+06	2.89855e+06	2.19442e+06	2.36407e+06	6.6498e+06	2.33781e+06	2.53206e+06	2.49033e+06	2.32778e+06	2.45378e+06	2.28215e+06	2.25634e+06	1.98753e+06	2.64274e+06	6.92224e+06	2.28328e+06	4.39537e+06	2.75181e+06	4.27378e+06	3.89925e+06	5.05115e+06	2.67008e+06	2.36333e+06	7.23583e+06	5.30437e+06	1.66635e+06	2.29001e+06	2.21752e+06	2.2659e+06	6.06732e+06	2.3502e+06	4.37439e+06	2.88496e+06	2.49554e+06	2.46744e+06	2.6391e+06
3-Hydroxyisobutyric acid	3.49	level1	103.035	143.8	NEG	1.85519e+07	1.91826e+07	1.83134e+07	2.35705e+07	2.23908e+07	2.24048e+07	2.09561e+07	1.99447e+07	1.98465e+07	1.76224e+07	2.09564e+07	1.95788e+07	2.18569e+07	1.96467e+07	1.93267e+07	2.05901e+07	1.95061e+07	2.04524e+07	2.0913e+07	2.0112e+07	2.16549e+07	2.02878e+07	1.95847e+07	1.87282e+07	1.93803e+07	2.12021e+07	2.09406e+07	2.29201e+07	2.48352e+07	2.21218e+07	1.55454e+07	1.70799e+07	1.72782e+07	1.85362e+07	1.59444e+07	1.92378e+07	1.62516e+07	1.78752e+07	1.7001e+07	1.82431e+07	2.02539e+07	1.97351e+07	2.2427e+07	2.00584e+07
Ifenprodil (tartrate)	3.49	level1	308.197	63.2	POS	1.15327e+06	1.07921e+06	1.1121e+06	1.19943e+06	1.22417e+06	1.1254e+06	1.17156e+06	1.03986e+06	1.22233e+06	1.33766e+06	1.20346e+06	1.08242e+06	1.30536e+06	1.19093e+06	1.20186e+06	1.35611e+06	1.26059e+06	1.1985e+06	1.26593e+06	1.1588e+06	1.10155e+06	1.13106e+06	1.10926e+06	1.15437e+06	1.18946e+06	1.2053e+06	1.22434e+06	1.36311e+06	1.09474e+06	1.08468e+06	993659	930683	982292	937451	996307	1.18556e+06	1.05612e+06	987012	956517	954544	1.17996e+06	1.15407e+06	1.127e+06	1.15358e+06
Caffeic acid	3.48	level1	181.053	77.8	POS	1.76833e+06	1.73383e+06	1.67591e+06	1.95434e+06	1.83974e+06	1.73504e+06	1.94985e+06	1.80312e+06	2.08671e+06	1.81112e+06	2.42405e+06	2.42823e+06	2.56392e+06	2.447e+06	2.41805e+06	2.51269e+06	2.5417e+06	2.31744e+06	2.58017e+06	2.45443e+06	2.58537e+06	2.40803e+06	2.34566e+06	2.46805e+06	2.35672e+06	2.52869e+06	2.43365e+06	2.48943e+06	2.59295e+06	2.23666e+06	2.28398e+06	2.4523e+06	2.29349e+06	2.39479e+06	2.37957e+06	2.26371e+06	2.29138e+06	2.39116e+06	2.18358e+06	2.54187e+06	2.41768e+06	2.31277e+06	2.22108e+06	2.4369e+06
2-Furoylglycine	3.48	level1	168.033	65.7	NEG	4.43946e+06	4.49584e+06	4.58683e+06	4.7573e+06	4.74233e+06	4.69187e+06	4.71434e+06	4.60629e+06	4.60177e+06	5.02862e+06	4.05414e+06	4.05384e+06	4.20413e+06	3.94797e+06	4.0401e+06	4.17628e+06	4.07304e+06	4.04889e+06	4.12804e+06	4.00829e+06	3.90639e+06	4.32215e+06	4.51669e+06	4.41325e+06	4.37585e+06	4.51132e+06	4.38225e+06	4.39945e+06	4.3066e+06	4.27905e+06	2.76358e+06	2.73527e+06	2.76528e+06	2.69465e+06	2.70877e+06	3.11025e+06	2.79958e+06	2.7061e+06	2.7186e+06	2.8729e+06	3.72523e+06	4.02788e+06	3.91941e+06	4.02574e+06
Acamprosate (calcium)	3.48	level1	180.03	61.2	NEG	415048	355633	456731	289947	411214	378791	409123	436385	462515	502899	333706	361252	651095	424354	319359	355014	355532	314515	394076	370293	212230	387051	605076	376698	543375	354429	516930	439170	564711	239239	409556	518369	791364	382847	421546	312440	399158	922577	461823	745541	507325	266023	424843	373321
17alpha-Dihydroequilin	3.47	level1	269.15	64.2	NEG	4.89865e+06	2.88289e+06	3.4754e+06	1.76388e+06	3.07499e+06	2.84057e+06	2.59723e+06	3.00166e+06	3.2581e+06	3.14326e+06	1.19354e+06	1.37667e+06	1.36925e+06	1.19188e+06	1.21421e+06	1.18967e+06	1.37607e+06	1.2376e+06	1.29723e+06	1.096e+06	1.65978e+06	2.44631e+06	3.64578e+06	2.27573e+06	1.97419e+06	1.81448e+06	2.15401e+06	2.09736e+06	2.27897e+06	1.94328e+06	2.80588e+06	3.82858e+06	3.55289e+06	3.44793e+06	3.2758e+06	4.01718e+06	5.99059e+06	3.66385e+06	3.49682e+06	5.1727e+06	2.51245e+06	3.40689e+06	2.47181e+06	2.34216e+06
Bendamustine	3.47	level1	356.098	109.6	NEG	360939	459332	541046	683511	509726	528623	538194	473043	444484	569013	1.39274e+06	1.45908e+06	1.38981e+06	1.41172e+06	1.56595e+06	1.45748e+06	1.47978e+06	1.43215e+06	1.45229e+06	1.39461e+06	1.19927e+06	1.2195e+06	1.46703e+06	1.47877e+06	1.45422e+06	1.39416e+06	1.43321e+06	1.52114e+06	1.32883e+06	1.30698e+06	484625	477373	661394	523020	509295	497249	520149	638261	502846	683163	910747	921540	956533	998286
Hydroquinidine	3.47	level1	327.201	30.7	POS	1.44865e+06	2.17429e+06	1.73651e+06	1.67497e+06	1.04207e+06	1.54762e+06	1.51738e+06	2.1415e+06	0	1.6578e+06	1.99028e+06	1.9805e+06	2.14304e+06	1.624e+06	1.04921e+06	1.14879e+06	2.28914e+06	2.05405e+06	1.71242e+06	1.59008e+06	2.40183e+06	2.04844e+06	1.91777e+06	1.92513e+06	1.56181e+06	1.82752e+06	1.90561e+06	2.2196e+06	2.15615e+06	2.25626e+06	1.80138e+06	1.72562e+06	1.64431e+06	979417	1.67687e+06	1.60878e+06	1.35528e+06	1.11524e+06	1.10958e+06	1.60164e+06	1.15606e+06	1.68393e+06	1.62757e+06	2.27098e+06
delta9(11)-Estradiol	3.46	level1	269.15	64.2	NEG	4.89865e+06	2.88289e+06	3.4754e+06	1.76388e+06	3.07499e+06	2.84057e+06	2.59723e+06	3.00166e+06	3.2581e+06	3.14326e+06	1.19354e+06	1.37667e+06	1.36925e+06	1.19188e+06	1.21421e+06	1.18967e+06	1.37607e+06	1.2376e+06	1.29723e+06	1.096e+06	1.65978e+06	2.44631e+06	3.64578e+06	2.27573e+06	1.97419e+06	1.81448e+06	2.15401e+06	2.09736e+06	2.27897e+06	1.94328e+06	2.80588e+06	3.82858e+06	3.55289e+06	3.44793e+06	3.2758e+06	4.01718e+06	5.99059e+06	3.66385e+06	3.49682e+06	5.1727e+06	2.51245e+06	3.40689e+06	2.47181e+06	2.34216e+06
Adenosine 3',5'-cyclic phosphate (cAMP)	3.46	level1	328.04	139.7	NEG	1.08671e+06	1.01849e+06	1.04309e+06	1.04761e+06	1.05021e+06	1.0235e+06	1.03524e+06	1.05302e+06	1.09151e+06	1.06369e+06	1.17911e+06	1.32801e+06	1.25243e+06	1.35764e+06	1.31115e+06	1.22078e+06	1.26886e+06	1.27313e+06	1.38322e+06	1.23613e+06	1.09259e+06	1.21372e+06	1.15776e+06	1.24208e+06	1.14149e+06	1.31691e+06	1.16656e+06	1.18682e+06	1.16122e+06	1.32016e+06	1.35038e+06	1.0823e+06	1.11571e+06	1.07355e+06	1.27263e+06	1.05591e+06	1.17384e+06	1.12882e+06	1.14748e+06	1.18321e+06	1.24656e+06	1.20296e+06	1.18505e+06	1.15239e+06
2-Imino-1-imidazolidineacetic acid	2.75	level2	144.077	221.2	POS	414508	434955	458142	455075	412637	25615.8	376851	409486	439878	424971	450225	426133	466674	477561	403301	488712	94455.1	434008	60465.3	396625	495719	529069	573812	622284	607310	620568	25365.7	621390	587497	488302	6.54093e+06	4.20796e+06	3.96413e+06	3.73699e+06	6.27869e+06	5.02668e+06	5.21291e+06	4.32617e+06	6.88653e+06	4.10979e+06	913868	886998	1.41623e+06	833136
5-[(Aminocarbonyl)amino]pentanoic acid	2.75	level2	161.092	201.6	POS	357067	339868	382417	457784	431931	407757	397765	331455	314547	414051	585449	656010	655497	660945	593862	630594	646905	626761	536404	617876	516799	584443	671945	559217	521020	619921	551599	660652	548798	478598	426667	377135	406809	388854	380014	404494	407719	385334	378396	376439	429326	436153	436722	504132
L-3-Aminobutyric acid	2.75	level2	104.071	200.7	POS	2.36057e+06	4.10316e+07	2.52201e+06	4.72683e+07	3.25613e+06	2.5447e+06	4.48679e+07	3.01938e+06	1.9109e+06	4.01816e+07	6.13277e+06	6.09917e+06	4.79295e+07	4.39806e+07	6.42487e+06	6.16762e+06	6.13717e+06	5.91768e+06	264302	4.69222e+07	4.78091e+07	6.59778e+06	7.14687e+06	6.46653e+06	6.97407e+06	6.68032e+06	6.81669e+06	6.78873e+06	4.60013e+07	6.59232e+06	4.09698e+07	4.25976e+07	4.19811e+07	4.16558e+07	2.93534e+06	6.99802e+06	3.37543e+06	3.19034e+06	7.00092e+06	4.24453e+07	6.26169e+06	4.46072e+07	6.44258e+06	6.79404e+06
Betonicine	2.75	level2	160.097	175.5	POS	2.05457e+06	1.93731e+06	1.94173e+06	2.06201e+06	2.04673e+06	2.04337e+06	2.01792e+06	1.9221e+06	2.10379e+06	2.10514e+06	3.39305e+06	3.29048e+06	3.34496e+06	3.51796e+06	3.4573e+06	3.33208e+06	3.40148e+06	3.37499e+06	3.67949e+06	3.21235e+06	2.1534e+06	2.34556e+06	2.05315e+06	2.15618e+06	2.13842e+06	2.37834e+06	2.17087e+06	2.09596e+06	2.12094e+06	2.4467e+06	1.77659e+06	1.81153e+06	1.74345e+06	1.69073e+06	1.8664e+06	1.84915e+06	1.69143e+06	1.74086e+06	1.79272e+06	1.8119e+06	2.40205e+06	2.31927e+06	2.31583e+06	2.25822e+06
(1R,5S)-8-Methyl-8-azabicyclo[3.2.1]octan-3-amine	2.75	level2	141.139	154.2	POS	1.77895e+07	1.82713e+07	1.93755e+07	2.49701e+07	1.59377e+07	1.99724e+07	2.41241e+07	1.55343e+07	2.4942e+07	1.7901e+07	1.47644e+07	1.48742e+07	1.7191e+07	1.51112e+07	2.01644e+07	1.18141e+07	1.58236e+07	1.49113e+07	1.23464e+07	1.23245e+07	1.78709e+07	7.77508e+06	1.74631e+07	1.52717e+07	1.56497e+07	1.8348e+07	1.30564e+07	1.83073e+07	1.63891e+07	1.65368e+07	1.25158e+07	1.50042e+07	1.12397e+07	1.22897e+07	1.68736e+07	1.65903e+07	1.29031e+07	1.47432e+07	5.3133e+06	1.4311e+07	1.30976e+07	1.66986e+07	2.01476e+07	1.62096e+07
.beta.-D-Glucopyranosiduronic acid, 4-(7-hydroxy-4-oxo-4H-1-benzopyran-3-yl)phenyl	2.75	level2	431.097	151.3	POS	243468	181844	196562	190257	201506	162863	189196	189303	221948	276346	237178	249447	252604	297243	268922	194981	235728	240996	293232	253205	113167	201028	132623	146645	117562	196241	126434	141405	137475	187219	170243	124944	141364	122101	190484	175092	143448	132881	125043	115219	255406	215302	174893	177335
1-Palmitoyl-2-azelaoylphosphatidylcholine	2.75	level2	666.434	149.9	POS	484642	390285	389064	431443	318902	355685	361107	284243	339827	925695	226271	325616	1.86574e+06	424288	400788	282386	285954	340260	354395	294008	417750	793023	3.15685e+06	394196	195717	374612	237937	176431	399739	633424	872722	7.02753e+06	570952	181960	664699	285992	261463	456968	478480	209710	799362	496393	452435	582811
Phenacetin	2.75	level2	180.102	141.5	POS	2.79212e+06	2.77598e+06	2.86446e+06	3.06399e+06	3.0098e+06	2.97373e+06	2.96494e+06	2.92571e+06	2.92621e+06	3.09307e+06	2.38945e+06	2.36879e+06	2.54277e+06	2.3207e+06	2.39376e+06	2.41535e+06	2.52203e+06	2.35372e+06	2.36744e+06	2.38292e+06	3.03741e+06	3.14104e+06	3.32361e+06	3.33772e+06	3.53183e+06	3.40217e+06	3.1637e+06	3.22767e+06	3.104e+06	3.16794e+06	1.94739e+06	1.9794e+06	1.85755e+06	2.08746e+06	1.87833e+06	2.0149e+06	2.22515e+06	1.98506e+06	2.01355e+06	1.90501e+06	2.66461e+06	2.71094e+06	3.04106e+06	2.73316e+06
2-(1-Adamantyl)-N-hydroxyacetamide	2.75	level2	210.149	137.8	POS	186579	190325	204896	308834	267917	194334	189514	253901	257985	185764	409900	429246	440606	416859	455319	485053	406604	431512	427963	402939	114949	266355	139931	133367	228056	222475	136053	240698	161100	249247	185115	185425	160005	163290	267088	281223	244097	195585	293715	275162	244513	223126	333472	327927
1-Methylpiperazine	2.75	level2	101.107	135.1	POS	1.11104e+06	952746	1.05249e+06	910044	360063	949995	455936	940265	906510	1.40496e+06	890570	940368	1.00271e+06	1.10372e+06	266060	888213	953520	857267	838735	816743	237552	1.15602e+06	509600	260660	896113	1.05934e+06	874208	822524	967316	1.12831e+06	1.56407e+06	1.01023e+06	1.21003e+06	1.25042e+06	1.52516e+06	962023	1.04141e+06	1.32157e+06	1.34918e+06	1.24045e+06	1.42366e+06	953594	896597	825006
7-Hydroxy-2-acetylaminofluorene	2.75	level2	240.102	130.9	POS	1.38924e+06	1.44101e+06	1.4661e+06	1.64033e+06	1.52491e+06	1.57418e+06	1.57042e+06	1.53978e+06	1.57945e+06	1.48349e+06	1.42622e+06	1.37471e+06	1.63178e+06	1.45908e+06	1.47848e+06	1.46378e+06	1.40051e+06	1.45256e+06	1.41799e+06	1.46062e+06	1.64265e+06	1.70675e+06	1.70342e+06	1.70564e+06	1.589e+06	1.70182e+06	1.65116e+06	1.8011e+06	1.65841e+06	1.53119e+06	1.61909e+06	1.69548e+06	1.67217e+06	1.56611e+06	1.68758e+06	1.68286e+06	1.69166e+06	1.65578e+06	1.66096e+06	1.66296e+06	1.47492e+06	1.58123e+06	1.64713e+06	1.61719e+06
Ciclopirox	2.75	level2	208.133	113.2	POS	205194	155999	343857	260839	232446	69334.9	363588	359980	276534	183397	425953	313792	325535	435081	284086	302565	334258	233429	402590	302511	88949.6	46454.2	106790	129455	195353	72343	35205.3	71745.8	34590.5	46366.7	96366.5	254315	127245	50730.1	109288	228690	194386	80856.8	215599	168702	283069	207700	199315	264872
Phe-Thr	2.75	level2	267.134	111.4	POS	173141	157287	208086	149817	195752	198576	155898	180465	203703	179741	374261	329864	401065	496504	470793	500500	454219	408461	395538	430525	717182	652242	724028	711691	541758	565096	603091	575415	652745	671587	173365	136817	84103.1	164474	163520	123955	129128	90239.5	156463	127878	345930	363176	371232	434735
2-(5-Oxovaleryl)phosphatidylcholine	2.75	level2	594.377	105.5	POS	936131	970177	1.00527e+06	925864	902104	1.00442e+06	921743	1.01542e+06	1.02385e+06	989527	1.16223e+06	1.45054e+06	1.24488e+06	1.37723e+06	1.40488e+06	1.23056e+06	1.36945e+06	1.5607e+06	1.38624e+06	1.51239e+06	732541	928545	1.4514e+06	971011	732495	1.084e+06	731570	860409	795141	825887	727920	1.43737e+06	705691	794049	948394	948748	769169	1.12313e+06	783912	800668	1.1785e+06	1.20267e+06	1.12608e+06	1.17321e+06
Protoporphyrin IX	2.75	level2	563.265	102.2	POS	2.07527e+06	1.73651e+06	1.97352e+06	1.9475e+06	1.95253e+06	1.96397e+06	2.11948e+06	1.83165e+06	2.02102e+06	2.40125e+06	2.73272e+06	2.94945e+06	3.55002e+06	3.23968e+06	3.02797e+06	2.46199e+06	2.87519e+06	2.76228e+06	2.98121e+06	2.89887e+06	1.02002e+06	1.66312e+06	1.62206e+06	1.40581e+06	1.7448e+06	1.46021e+06	1.46156e+06	1.49704e+06	1.36157e+06	1.4819e+06	472007	327530	582787	355425	294202	394715	461434	464789	353643	313548	1.5831e+06	1.72577e+06	1.57156e+06	1.69275e+06
3-Chloro-6-nitro-9H-carbazole	2.75	level2	245.012	101.3	NEG	2.07673e+07	2.20692e+07	2.27867e+07	2.22316e+07	2.28376e+07	2.32181e+07	2.2529e+07	2.34811e+07	2.27495e+07	2.38655e+07	2.77926e+07	3.28835e+07	3.12884e+07	2.82108e+07	3.01269e+07	2.85844e+07	2.87427e+07	2.94467e+07	3.05519e+07	3.03007e+07	9.32065e+07	9.6275e+07	9.16758e+07	8.69754e+07	9.36274e+07	9.98286e+07	9.56007e+07	9.52236e+07	8.94817e+07	9.34978e+07	1.79409e+07	1.60433e+07	1.65134e+07	1.74469e+07	1.95932e+07	1.9937e+07	1.72519e+07	1.74723e+07	1.54482e+07	1.77888e+07	4.05825e+07	4.1148e+07	4.29325e+07	4.19359e+07
N-(4-Chloro-3-nitrophenyl)-3-methylbenzamide	2.75	level2	289.039	101.3	NEG	962956	939520	1.0105e+06	967150	1.00868e+06	981587	986311	985214	976417	1.08291e+06	2.19646e+06	2.42396e+06	2.43524e+06	2.37214e+06	2.49713e+06	2.1784e+06	2.31744e+06	2.29457e+06	2.44001e+06	2.22515e+06	2.25751e+06	2.65184e+06	2.40535e+06	2.28365e+06	2.42507e+06	2.5503e+06	2.27719e+06	2.46923e+06	2.14298e+06	2.51839e+06	1.06736e+06	919602	992536	931361	1.00872e+06	979636	990994	987367	912711	1.01828e+06	1.82006e+06	1.64704e+06	1.7244e+06	1.68064e+06
Kaurane-17,18-dioic acid	2.75	level2	335.222	89.1	POS	1.4546e+06	1.43747e+06	2.24079e+06	888412	1.28503e+06	3.70928e+06	2.34005e+06	2.18305e+06	1.83571e+06	1.32926e+06	2.84549e+06	4.07601e+06	951625	2.08876e+06	4.04189e+06	1.10237e+06	3.98504e+06	1.66971e+06	2.74975e+06	4.54689e+06	5.10005e+06	4.59115e+06	3.75811e+06	4.92903e+06	4.52349e+06	1.63048e+06	2.84189e+06	1.69513e+06	3.09991e+06	4.60891e+06	8.39961e+06	6.43743e+06	2.30492e+06	3.50792e+06	4.60559e+06	3.05957e+06	6.67741e+06	5.62665e+06	8.38492e+06	4.56611e+06	5.50217e+06	5.44007e+06	5.48553e+06	2.55288e+06
9-HPODE	2.75	level2	311.223	79.7	NEG	2.76712e+06	3.52521e+06	2.76884e+06	3.324e+06	3.50075e+06	4.18436e+06	3.49329e+06	3.98357e+06	5.37595e+06	2.39376e+06	3.39927e+06	3.55601e+06	4.07138e+06	4.42756e+06	3.37459e+06	4.30355e+06	3.98568e+06	2.90516e+06	4.76444e+06	4.05357e+06	5.48802e+06	4.68584e+06	3.61942e+06	4.3922e+06	3.51282e+06	4.15296e+06	4.54851e+06	3.56504e+06	3.6367e+06	3.16063e+06	2.22155e+06	3.14991e+06	2.83997e+06	3.65292e+06	3.57998e+06	2.72451e+06	3.02162e+06	3.44935e+06	2.86974e+06	3.34869e+06	5.06949e+06	3.60878e+06	3.54872e+06	4.04854e+06
(12Z)-9,10,11-Trihydroxyoctadec-12-enoic acid	2.75	level2	329.233	25.8	NEG	1.57641e+06	1.19113e+06	1.11053e+06	1.03569e+06	773942	1.57318e+06	901412	1.15227e+06	1.33104e+06	901339	1.87571e+06	1.40932e+06	1.55702e+06	1.19541e+06	1.48258e+06	1.35966e+06	1.81139e+06	1.15977e+06	1.15424e+06	1.21308e+06	2.3463e+06	2.03424e+06	2.12857e+06	1.73761e+06	1.97779e+06	1.62602e+06	1.90762e+06	2.02478e+06	2.05021e+06	1.86172e+06	812799	867432	865588	835310	766828	527472	1.23795e+06	599308	557807	1.19443e+06	1.59992e+06	1.35085e+06	1.30784e+06	1.41147e+06
S1P(d18:1)	2.75	level2	380.256	182.5	POS	3.45786e+06	3.1599e+06	2.97184e+06	3.38974e+06	3.53788e+06	3.37336e+06	3.64176e+06	3.24868e+06	3.8054e+06	3.61558e+06	3.15515e+06	3.01134e+06	3.78037e+06	3.39897e+06	3.38456e+06	3.27802e+06	3.594e+06	3.21073e+06	3.57141e+06	3.14166e+06	2.41175e+06	2.55578e+06	2.3345e+06	2.34519e+06	2.23776e+06	2.36449e+06	2.47907e+06	2.39437e+06	2.49365e+06	2.09595e+06	2.52065e+06	2.66139e+06	2.21402e+06	2.30852e+06	2.50788e+06	2.47362e+06	2.52299e+06	2.48634e+06	2.673e+06	2.50406e+06	3.04497e+06	3.13484e+06	2.76409e+06	2.80173e+06
LPS(18:0)	2.75	level2	526.314	152.3	POS	3.48378e+06	2.8543e+06	2.89059e+06	2.87126e+06	3.31699e+06	2.91517e+06	3.31201e+06	2.75651e+06	3.28536e+06	4.42389e+06	2.67988e+06	3.43802e+06	2.6992e+06	2.86789e+06	2.72753e+06	2.58918e+06	3.2147e+06	3.13074e+06	2.88564e+06	2.79474e+06	1.74943e+06	4.0568e+06	2.72563e+06	3.48474e+06	2.2781e+06	3.2288e+06	2.76396e+06	2.46182e+06	2.91333e+06	3.1874e+06	3.35951e+06	2.83841e+06	2.321e+06	2.20302e+06	3.29662e+06	2.96805e+06	2.76099e+06	2.64717e+06	2.65936e+06	2.42289e+06	2.93305e+06	2.95317e+06	2.53645e+06	2.40404e+06
Dodecylbenzenesulfonic acid	2.74	level2	325.184	359	NEG	1.2707e+06	1.13257e+06	1.13203e+06	1.03416e+06	1.03872e+06	1.01615e+06	1.00345e+06	1.25458e+06	1.22608e+06	1.33679e+06	1.15968e+06	1.06728e+06	875491	1.12897e+06	1.02569e+06	943620	1.17218e+06	1.25877e+06	1.32581e+06	961892	1.02219e+06	1.33357e+06	795624	1.25608e+06	785188	1.11971e+06	877243	875108	911780	1.22453e+06	1.30069e+06	907956	910753	1.063e+06	1.25818e+06	1.00734e+06	1.0934e+06	855224	1.00845e+06	862079	1.36294e+06	1.20725e+06	1.06091e+06	943939
Butylated hydroxytoluene	2.74	level2	219.175	350.3	NEG	1.15424e+07	0	1.15987e+07	0	1.14753e+07	1.12332e+07	0	1.21603e+07	1.12037e+07	1.19094e+07	1.03232e+07	1.15184e+07	0	1.11126e+07	1.14476e+07	0	1.16526e+07	1.16771e+07	1.25583e+07	0	0	1.18328e+07	1.16036e+07	1.17805e+07	0	1.13851e+07	1.17811e+07	1.18938e+07	0	1.18191e+07	0	1.11429e+07	1.15749e+07	1.20736e+07	1.16048e+07	1.14442e+07	1.20841e+07	1.19126e+07	1.11141e+07	1.06476e+07	0	1.02313e+07	1.15075e+07	0
Pyroquilon	2.74	level2	174.091	335.5	POS	745227	26698.2	789153	761963	25593.8	28761.1	754432	20897.9	34547.1	26912.6	751010	793040	747173	40554.2	766609	753734	32559.5	776548	884169	35892.2	709107	725273	737247	731134	700354	817115	681120	684663	713552	711811	41534.4	727066	684049	82201	12875.4	691580	765348	746786	727017	700737	17387.7	861864	743129	26774
Fenpiclonil	2.74	level2	236.998	289.4	POS	3.55565e+06	2.6684e+06	1.33612e+06	1.32593e+06	2.82527e+06	903099	5.06209e+06	2.98144e+06	3.47264e+06	3.8238e+06	2.33825e+06	2.04931e+06	1.01738e+06	2.98886e+06	3.50376e+06	1.31983e+06	2.92391e+06	2.97946e+06	3.49213e+06	2.4295e+06	985730	3.78872e+06	934961	3.0566e+06	2.12732e+06	2.03532e+06	4.78247e+06	2.59128e+06	2.09567e+06	2.7712e+06	2.66475e+06	1.14379e+06	1.50409e+06	1.81061e+06	2.33703e+06	2.8232e+06	2.24437e+06	2.57455e+06	1.58508e+06	2.63035e+06	5.31259e+06	3.20514e+06	995538	1.37359e+06
Pyridine-2,4-diamine	2.74	level2	110.071	276.5	POS	3.50966e+06	7.84039e+06	5.06848e+06	5.56882e+06	4.16478e+06	5.75973e+06	6.10718e+06	7.73539e+06	5.45817e+06	7.8994e+06	6.43885e+06	3.42191e+06	4.03162e+06	6.23933e+06	6.41747e+06	7.00604e+06	2.95768e+06	45099.6	4.51331e+06	3.78532e+06	4.87e+06	4.86257e+06	8.88209e+06	4.63385e+06	8.08498e+06	3.66149e+06	3.81982e+06	4.85225e+06	8.55692e+06	4.97759e+06	1.01024e+07	9.04288e+06	6.02035e+06	4.68186e+06	7.53413e+06	4.99165e+06	7.38145e+06	9.48194e+06	5.11574e+06	5.40966e+06	3.34036e+06	6.71834e+06	6.87537e+06	5.03162e+06
7,3',4',5'-Tetrahydroxyflavone	2.74	level2	287.055	247.6	POS	25210.1	17938	8485.16	2622.85	8466.76	19726.2	18461.1	16535.6	33797.4	62059.9	26966.4	21245.1	53781.9	27416.3	22050.6	5420.29	16226.8	15531.1	19904.4	22887.6	39850.8	46057.6	73745.1	24996.6	34193.1	27740.9	37598.8	27030.3	46255.4	50524.7	2.03304e+06	1.61916e+06	1.6425e+06	1.65237e+06	2.18975e+06	1.52349e+06	1.53801e+06	1.4814e+06	1.52895e+06	1.58349e+06	402016	260682	221776	195491
His-Val	2.74	level2	255.145	243.7	POS	220546	160981	173125	167551	146020	118255	140684	161860	188600	304834	129763	220973	341502	288689	147787	144157	160471	215803	169952	132902	222676	311948	418967	302042	307593	265280	268641	339363	305826	277227	767922	937465	882316	839749	803396	850277	892230	912913	796483	938712	331408	271367	264925	243519
His-Glu	2.74	level2	285.119	243	POS	695543	479837	499228	545037	225402	201025	478426	169270	242550	735331	165806	590329	1.31521e+06	267978	206023	218231	233777	227826	218004	186503	189903	723214	1.31704e+06	185642	1.35783e+06	600027	825077	865578	1.84282e+06	737707	447014	4.03643e+06	2.29561e+06	276489	376656	487149	664773	1.50663e+06	625216	1.00463e+06	594567	325728	266427	427500
N-Acetylglycine methyl ester	2.74	level2	132.065	240.8	POS	1.62993e+07	1.57228e+06	1.62303e+06	1.66578e+06	2.42381e+06	1.71824e+06	1.68073e+06	1.57794e+06	1.62328e+06	1.76469e+06	2.08729e+06	2.4097e+06	3.62258e+06	7.48575e+06	2.48959e+06	7.658e+06	2.19537e+06	2.44602e+06	2.34504e+06	2.08463e+06	1.4283e+06	1.64447e+06	1.62512e+06	1.54052e+06	1.60444e+06	1.79283e+06	1.65185e+06	1.64849e+06	8.3743e+06	7.02958e+06	1.97423e+06	2.82696e+06	2.93246e+06	2.91987e+06	2.62595e+06	3.21304e+06	3.02378e+06	2.87895e+06	2.86513e+06	2.78359e+06	1.16816e+07	1.94899e+06	2.07832e+06	1.8566e+06
Rescinnamine	2.74	level2	635.296	233.4	POS	152633	178932	167889	222265	172174	241406	245169	206190	182555	161545	138996	155998	242228	131193	178550	183478	193720	191558	145969	171866	0	3846.21	14967.6	0	6255.89	7635.2	12274.9	8004.07	4068.77	3214.65	8223.39	29571.8	16503.5	10330.3	0	25259.6	14910.8	19011.8	19537.6	23594.4	67808.7	103416	112048	113225
N-Methylglycine N,N-dimethylamide	2.74	level2	117.102	232.6	POS	1.99366e+06	1.73288e+06	1.91225e+06	1.97808e+06	1.79154e+06	1.95028e+06	1.75109e+06	1.77525e+06	2.33764e+06	2.35924e+06	1.38636e+06	1.44858e+06	1.68185e+06	1.4694e+06	1.74117e+06	1.31626e+06	1.5301e+06	1.5313e+06	1.50292e+06	1.43642e+06	1.3159e+06	1.69826e+06	2.16316e+06	1.54974e+06	1.21964e+06	1.4862e+06	1.19788e+06	1.19217e+06	1.33627e+06	1.67224e+06	1.78676e+06	1.52382e+06	360515	1.37887e+06	1.89149e+06	1.48862e+06	954500	362904	1.48665e+06	1.29504e+06	2.31046e+06	1.60833e+06	2.61018e+06	1.48025e+06
N-Methyl-L-prolinamide	2.74	level2	129.102	217.8	POS	8.92473e+06	877989	8.25926e+06	7.69244e+06	8.12191e+06	7.6171e+06	7.59028e+06	7.68349e+06	7.41548e+06	1.249e+06	7.50101e+06	7.05092e+06	621471	7.38267e+06	775185	6.50638e+06	7.8655e+06	7.17498e+06	7.34713e+06	6.8855e+06	6.03779e+06	7.4545e+06	6.96377e+06	551094	6.58345e+06	458699	262811	266026	570840	7.82743e+06	2.43309e+07	685109	2.03329e+07	295026	607590	408870	653653	2.02728e+07	2.33118e+07	602510	1.04312e+07	9.12245e+06	776454	1.00825e+07
N-(3-Piperidinyl)acetamide	2.74	level2	143.118	216.4	POS	5.23383e+06	4.96496e+06	5.33193e+06	4.40864e+06	4.40637e+06	4.35519e+06	4.08496e+06	4.07787e+06	4.69754e+06	4.4638e+06	4.56635e+06	5.12738e+06	4.06052e+06	4.74907e+06	4.26037e+06	4.06393e+06	4.8862e+06	4.72535e+06	5.14577e+06	5.01347e+06	6.05055e+06	7.37216e+06	7.67672e+06	7.78151e+06	7.22364e+06	7.14865e+06	7.39799e+06	6.69146e+06	6.71639e+06	7.34144e+06	6.81103e+06	6.36113e+06	5.93418e+06	4.97453e+06	7.1412e+06	5.84786e+06	6.02175e+06	5.4533e+06	5.94322e+06	5.77544e+06	5.52823e+06	5.22379e+06	5.65812e+06	5.51994e+06
Trifluoroacetic acid	2.74	level2	112.986	216.1	NEG	4.69428e+06	3.80937e+06	4.64706e+06	3.08304e+06	3.98177e+06	3.14505e+06	3.41317e+06	3.60292e+06	4.03395e+06	6.34074e+06	3.26369e+06	3.24804e+06	6.18329e+06	5.58525e+06	1.20185e+07	2.86216e+06	3.749e+06	3.68738e+06	4.58238e+06	7.5256e+06	3.33822e+06	5.0533e+06	2.83572e+06	4.1703e+06	2.61638e+06	4.30544e+06	2.54651e+06	2.58609e+06	2.2943e+06	4.70201e+06	4.74849e+06	6.42697e+06	2.62739e+06	2.9911e+06	4.76942e+06	3.49193e+06	4.06788e+06	2.61353e+06	3.16196e+06	5.91457e+06	6.37518e+06	4.05581e+06	3.16843e+06	5.94982e+06
5-Methylisoxazol-3-amine	2.74	level2	99.0553	215.8	POS	4.72353e+06	5.37455e+06	4.48839e+06	4.77143e+06	4.86973e+06	4.71564e+06	5.33261e+06	4.59346e+06	4.59295e+06	4.36843e+06	5.86439e+06	4.90287e+06	5.02695e+06	4.83706e+06	4.84297e+06	5.27152e+06	4.78622e+06	4.56266e+06	4.81014e+06	5.35106e+06	5.88606e+06	4.99501e+06	5.57593e+06	5.66172e+06	6.04794e+06	4.92025e+06	6.17739e+06	6.20723e+06	5.92609e+06	4.79111e+06	7.45815e+06	7.06072e+06	6.90777e+06	6.558e+06	6.12025e+06	7.95145e+06	7.27085e+06	6.94858e+06	7.71825e+06	7.53315e+06	5.54618e+06	4.9345e+06	6.05116e+06	5.59427e+06
4-Biphenylthiocarboxamide	2.74	level2	212.054	205.6	NEG	407902	1.82466e+06	2.3411e+06	413466	751255	870177	675087	491800	1.26046e+06	524685	681214	877398	1.39883e+06	793156	774151	772641	804042	1.4011e+06	709834	1.39693e+06	784972	1.38372e+06	1.12255e+06	517230	1.02197e+06	439622	453873	534356	523387	446936	662621	1.29569e+06	442722	879627	1.74144e+06	573993	834962	648485	442362	607106	397762	553396	481850	1.35771e+06
1-Amino-1-cyclobutanecarboxylic acid	2.74	level2	116.071	200.8	POS	1.6749e+07	2.05087e+07	1.92573e+07	1.99114e+07	2.16235e+07	1.7151e+07	2.15748e+07	1.92806e+07	1.86219e+07	2.21784e+07	1.91773e+07	1.86591e+07	1.76669e+07	1.82661e+07	1.76524e+07	1.93195e+07	2.16017e+07	1.82459e+07	1.90379e+07	1.73399e+07	2.0003e+07	1.82694e+07	1.50271e+07	1.69249e+07	1.3818e+07	1.58293e+07	1.4947e+07	1.55987e+07	1.41283e+07	1.73522e+07	1.52049e+07	1.50165e+07	1.48364e+07	1.61868e+07	1.44913e+07	1.47749e+07	1.44093e+07	1.86305e+07	1.56409e+07	1.56123e+07	1.98287e+07	2.12644e+07	1.71208e+07	1.97196e+07
Methyl 4-(trifluoromethyl)benzoylacetate	2.74	level2	247.058	200	POS	228087	228316	210608	232885	212414	202068	231919	235983	203824	240004	180809	190983	242858	209703	210404	192736	212604	224615	219846	192289	187493	203601	261284	212363	245903	240269	233692	214804	244675	212985	256778	317506	273820	248637	274506	272787	275785	304842	275223	298662	231807	231513	217995	233454
Sarcosine ethyl ester	2.74	level2	118.086	199.3	POS	1.41462e+07	1.28191e+07	1.34217e+07	1.36316e+07	1.40678e+07	1.29221e+07	1.34557e+07	1.22553e+07	1.29149e+07	1.41601e+07	1.65024e+07	1.35897e+07	1.39276e+07	1.49535e+07	1.51109e+07	1.37544e+07	1.5972e+07	1.46259e+07	1.43507e+07	1.75096e+07	1.07534e+07	1.3813e+07	1.23562e+07	1.28638e+07	1.35325e+07	1.35488e+07	1.20694e+07	1.30689e+07	1.23032e+07	1.40638e+07	1.49095e+07	1.24469e+07	1.28081e+07	1.02884e+07	1.38197e+07	1.19345e+07	1.36283e+07	1.11541e+07	1.25702e+07	1.12816e+07	1.34821e+07	1.20512e+07	1.21568e+07	1.37249e+07
N-(4-Hydroxyphenyl)propanamide	2.74	level2	166.086	196.8	POS	1.65394e+06	1.30212e+06	1.51393e+06	1.14656e+06	1.2385e+06	1.08238e+06	1.19712e+06	1.33902e+06	1.61285e+06	1.89372e+06	3.62853e+06	1.91044e+06	1.19194e+06	1.41481e+06	1.27827e+06	995889	4.24672e+06	1.35157e+06	4.75691e+06	1.15688e+06	956244	1.69987e+06	1.10577e+06	1.37723e+06	1.02893e+06	1.72622e+06	863416	1.27402e+06	1.64218e+06	1.73657e+06	1.78214e+06	1.19198e+06	1.16692e+06	1.1712e+06	1.81451e+06	1.10605e+06	1.9001e+06	1.81322e+06	1.42192e+06	1.12634e+06	1.93603e+06	1.44473e+06	1.87742e+06	1.06459e+06
2-Iminobiotin	2.74	level2	244.112	179.7	POS	915671	883710	1.01225e+06	964997	964339	965858	928357	926548	1.04165e+06	1.02498e+06	1.07668e+06	1.1732e+06	1.1385e+06	1.17421e+06	1.17022e+06	1.14501e+06	1.19528e+06	1.12382e+06	1.21188e+06	1.11473e+06	874797	1.05359e+06	938318	961446	974742	1.03475e+06	928177	1.00226e+06	970419	1.01228e+06	1.38234e+06	1.28268e+06	1.25467e+06	1.29415e+06	1.40622e+06	1.36744e+06	1.29792e+06	1.30662e+06	1.28481e+06	1.29224e+06	1.08402e+06	1.08815e+06	1.08815e+06	1.03988e+06
N-Methyl-N-[2-oxo-2-(1-pyrrolidinyl)ethyl]amine	2.74	level2	143.118	179.1	POS	4.70949e+06	4.55579e+06	5.84295e+06	5.0172e+06	4.89078e+06	5.729e+06	4.90382e+06	4.50123e+06	4.46222e+06	4.97011e+06	3.35737e+06	3.36202e+06	4.27843e+06	3.34838e+06	3.54225e+06	3.30618e+06	3.45745e+06	3.98583e+06	4.11959e+06	4.0228e+06	1.41901e+06	1.61974e+06	1.95663e+06	1.62718e+06	1.69448e+06	1.81264e+06	1.61279e+06	1.93329e+06	1.92988e+06	1.75273e+06	927035	918051	1.02023e+06	841793	911179	928533	1.31776e+06	1.20594e+06	912617	963788	2.49793e+06	2.648e+06	2.67332e+06	2.71098e+06
2-(1-Piperazinyl)acetamide	2.74	level2	144.113	179	POS	3.47011e+06	8.90557e+06	3.33634e+06	3.37556e+06	3.77875e+06	3.33669e+06	9.45655e+06	3.25019e+06	3.11381e+06	3.25773e+06	3.18753e+06	2.87024e+06	6.80305e+06	8.51935e+06	2.97402e+06	2.75506e+06	2.87727e+06	2.58176e+06	4.71163e+06	8.31684e+06	3.11656e+06	3.33e+06	2.75138e+06	3.67298e+06	2.81053e+06	3.47993e+06	2.78841e+06	2.80193e+06	2.67058e+06	3.15957e+06	7.73246e+06	6.30582e+06	1.93821e+06	7.32856e+06	2.64477e+06	7.33302e+06	7.52003e+06	6.13217e+06	7.0737e+06	1.96096e+06	2.84618e+06	4.52382e+06	3.07142e+06	9.01301e+06
Zalcitabine	2.74	level2	210.088	178.7	NEG	457872	342603	369164	358957	348196	381725	320991	362170	467132	547504	336548	407101	400585	492622	402474	385376	450340	414943	562986	352784	453747	683935	515395	524192	450821	696241	440879	458462	462074	656192	764865	612397	501325	600492	714614	546097	604845	555704	540747	551815	687210	522764	505852	445765
2-Hydroxy-6-methylquinoline-3-carbaldehyde	2.74	level2	188.071	174.3	POS	1.45709e+07	1.04626e+07	2.84176e+07	1.04449e+07	1.20582e+07	1.08903e+07	1.067e+07	1.16274e+07	3.85415e+07	2.15277e+07	6.34355e+06	7.5983e+06	6.51866e+06	2.55276e+07	7.68722e+06	6.56942e+06	7.9848e+06	7.15712e+06	9.542e+06	6.17925e+06	1.33788e+07	1.28744e+07	7.35269e+06	9.55447e+06	6.67728e+06	1.37163e+07	1.61412e+07	1.84228e+07	1.70884e+07	2.75289e+07	1.51189e+07	8.89985e+06	2.28097e+07	1.00546e+07	1.42793e+07	1.32211e+07	1.13159e+07	2.3767e+07	1.00608e+07	2.44322e+07	3.30302e+07	1.20107e+07	2.37638e+07	9.17891e+06
5-Amino-2-methoxyphenol	2.74	level2	140.071	173.4	POS	98142.9	70514.3	134231	670596	625592	602952	83563.6	606144	79070.9	120297	738592	683194	1.02647e+06	620010	677342	59312.2	696706	653294	639596	673273	156577	204731	110094	143876	144231	180548	794146	159600	125023	199860	438729	587430	728381	442907	92988.2	456001	491120	744095	586230	662657	127016	132876	106569	117146
Ile-Gly	2.74	level2	189.123	170.9	POS	1.14412e+06	2.83391e+06	3.52161e+06	1.24316e+06	3.0625e+06	571171	644894	1.11281e+06	1.0392e+06	1.73297e+06	485724	526152	3.18846e+06	828936	1.9619e+06	512476	809161	910211	2.59663e+06	523698	1.17702e+06	1.27184e+06	1.37449e+07	943622	3.90758e+06	1.10974e+06	3.63437e+06	1.46245e+06	8.52602e+06	1.55211e+06	1.39045e+06	5.77488e+06	3.56493e+06	508586	1.86095e+06	713370	3.70013e+06	4.0501e+06	1.60147e+06	2.7541e+06	2.86396e+06	933662	736526	558632
Arborinine	2.74	level2	286.107	170.8	POS	1.14479e+06	843757	875456	717741	888110	771473	955718	1.11261e+06	1.13965e+06	1.99779e+06	547019	585245	511901	755248	562303	655131	502041	712333	717071	519650	734152	1.58159e+06	878297	934315	697911	1.29653e+06	688422	710041	556954	1.5529e+06	2.15845e+06	1.16215e+06	1.07789e+06	1.80077e+06	2.10479e+06	1.79785e+06	1.53142e+06	1.2001e+06	1.67603e+06	1.64985e+06	1.535e+06	1.42132e+06	889925	1.0017e+06
Chrysogine	2.74	level2	191.082	167.7	POS	976708	964361	1.09979e+06	967677	1.0126e+06	1.02082e+06	887506	992621	964485	1.14055e+06	1.05228e+06	1.07029e+06	1.06349e+06	1.02959e+06	968522	1.02104e+06	1.00781e+06	922152	957886	1.07445e+06	930128	1.11942e+06	1.14796e+06	1.17651e+06	1.12656e+06	1.17985e+06	1.19191e+06	1.06842e+06	1.06136e+06	1.23746e+06	2.53075e+06	2.2972e+06	2.50767e+06	2.33881e+06	2.44146e+06	2.49183e+06	2.51414e+06	2.54619e+06	2.41634e+06	2.40383e+06	1.4129e+06	1.40227e+06	1.42145e+06	1.36159e+06
tert-Butyl (1-(piperidin-3-yl)azetidin-3-yl)carbamate	2.74	level2	256.202	157.3	POS	319132	239029	319484	224903	286763	249835	291109	304090	394830	473310	192131	234182	468459	348687	282764	194352	257463	242280	286716	214988	126199	315063	328407	243511	188134	321389	207629	199181	244759	278019	411483	328974	347388	185834	423738	209675	326903	355372	283382	326983	389406	261635	225109	195412
Nivalenol	2.74	level2	335.11	155.1	POS	930590	932421	961465	1.02992e+06	960592	994769	1.06561e+06	937612	941304	957715	981396	1.00749e+06	1.0331e+06	1.05955e+06	1.05349e+06	1.01043e+06	1.09236e+06	1.015e+06	1.08333e+06	1.05128e+06	808491	841575	968841	916264	917549	911510	900990	928761	888134	832052	736611	691241	693472	652537	724894	681698	677829	706534	679740	732685	855838	921866	920468	936939
4,6-Dimethyl-1,3,5-triazin-2-ylamine	2.74	level2	125.082	150.9	POS	2.80925e+06	2.7807e+06	4.3292e+06	4.66003e+06	4.26413e+06	3.13307e+06	4.1653e+06	3.83997e+06	2.60659e+06	3.20444e+06	3.34528e+06	2.72622e+06	2.48009e+06	3.23993e+06	3.61783e+06	3.40244e+06	4.02799e+06	4.1247e+06	3.41394e+06	4.44869e+06	3.05809e+06	2.28296e+06	74747.3	3.73479e+06	4.17053e+06	2.9002e+06	4.14796e+06	2.03847e+06	778006	3.31656e+06	1.99941e+06	1.21567e+06	1.07481e+06	2.09836e+06	980670	1.39191e+06	2.02614e+06	130502	1.17664e+06	1.09841e+06	2.05166e+06	2.81833e+06	2.82008e+06	2.79499e+06
4-(1-Pyrazolyl)benzaldehyde	2.74	level2	173.071	150.8	POS	9.68288e+06	9.68082e+06	9.89291e+06	1.03465e+07	1.03063e+07	1.01929e+07	1.04649e+07	9.55244e+06	1.00294e+07	9.95451e+06	1.1636e+07	1.14403e+07	1.20481e+07	1.15412e+07	1.15849e+07	1.16111e+07	1.16899e+07	1.15046e+07	1.15738e+07	1.16515e+07	1.03909e+07	1.02457e+07	1.00887e+07	1.05272e+07	1.11423e+07	1.06319e+07	1.10193e+07	1.11493e+07	1.0973e+07	1.01601e+07	2.58479e+07	2.4881e+07	2.6577e+07	2.63588e+07	2.66926e+07	2.78557e+07	2.61557e+07	2.69975e+07	2.67334e+07	2.77862e+07	1.42122e+07	1.45737e+07	1.46769e+07	1.50329e+07
1-Methylcytosine	2.74	level2	126.066	148.7	POS	2.08727e+06	2.23537e+06	2.0823e+06	2.3317e+06	2.30654e+06	2.46469e+06	2.26313e+06	2.09418e+06	2.11226e+06	2.1701e+06	2.01278e+06	2.0406e+06	2.09682e+06	1.93322e+06	1.90513e+06	1.88251e+06	2.01431e+06	1.88679e+06	1.85747e+06	2.03391e+06	2.0841e+06	2.03901e+06	2.10156e+06	2.14967e+06	2.06708e+06	3.93237e+06	2.07687e+06	2.10049e+06	1.98504e+06	2.0385e+06	1.79061e+06	1.74617e+06	1.88847e+06	1.91413e+06	1.78965e+06	1.88029e+06	1.69627e+06	1.93244e+06	1.81863e+06	1.76067e+06	1.75947e+06	1.88332e+06	1.80252e+06	1.92146e+06
8-Methylquinolin-2(1H)-one	2.74	level2	160.076	147.9	POS	7.65606e+06	6.9367e+06	8.1459e+06	7.60627e+06	7.5192e+06	7.72718e+06	7.84956e+06	7.47199e+06	7.91531e+06	9.03148e+06	8.05502e+06	8.71789e+06	8.69386e+06	9.05121e+06	9.20614e+06	7.96061e+06	9.21603e+06	8.88519e+06	8.97684e+06	8.22777e+06	4.54953e+06	6.47546e+06	6.17402e+06	6.96901e+06	5.41074e+06	7.16108e+06	5.23155e+06	5.73717e+06	5.77073e+06	6.711e+06	2.25553e+07	1.75706e+07	1.66819e+07	1.53455e+07	2.12377e+07	2.15637e+07	2.16669e+07	1.75966e+07	2.07324e+07	1.75833e+07	1.07324e+07	1.04222e+07	1.01145e+07	1.01468e+07
Aviprin	2.74	level2	305.1	146.4	POS	679926	705619	715726	714057	689377	723381	768980	675573	668229	708034	834215	826836	826479	823073	825285	850609	815219	780381	821415	857812	686811	663695	732339	690970	691150	696071	676081	673982	722880	670198	586404	644822	561003	533502	581188	618136	630585	636334	617525	620964	640155	687049	155217	710231
8-Methoxy-4-methyl-2(1H)-quinolinone	2.74	level2	190.086	144.6	POS	565395	495652	1.17563e+06	1.58315e+06	1.32687e+06	1.3365e+06	651724	580685	602119	545958	880736	853918	782205	645545	82182.7	718770	718553	795509	724284	818586	722994	788468	2.15397e+06	1.57772e+06	751865	681450	915974	784040	788822	666357	1.61376e+06	1.70467e+06	1.76163e+06	1.52316e+06	1.5927e+06	2.03211e+06	1.61207e+06	1.81888e+06	1.67885e+06	2.11944e+06	963583	862888	929335	948359
3-Piperidin-4-ylpropanoic acid	2.74	level2	158.118	141.3	POS	2.15951e+06	2.07894e+06	2.17989e+06	2.31779e+06	2.33451e+06	2.27129e+06	2.20166e+06	2.16926e+06	2.22866e+06	2.18479e+06	2.40364e+06	2.29046e+06	2.65704e+06	2.62621e+06	2.59158e+06	2.54177e+06	2.6234e+06	2.38479e+06	2.58015e+06	2.42084e+06	1.69362e+06	1.77141e+06	1.80432e+06	1.82144e+06	1.83626e+06	1.87201e+07	1.74587e+06	238267	1.59939e+07	1.67665e+06	1.56293e+06	1.74073e+06	1.64591e+06	1.66666e+07	1.78933e+06	1.73207e+06	1.67954e+07	1.77072e+06	1.7579e+06	1.6757e+06	2.03329e+06	2.10269e+06	2.06736e+06	2.02492e+06
Metazamide	2.74	level2	205.097	140.9	POS	447398	326464	377611	319756	352072	346960	346610	362883	407922	509785	366615	334159	381813	487874	401128	445071	411485	473949	510099	324621	417212	538934	363369	424270	389017	471070	258688	276764	419469	485092	715545	368758	530845	364496	509167	510915	363425	343574	348683	491218	568055	452785	313131	487705
.alpha.-Hydroxymetoprolol	2.74	level2	284.186	138.9	POS	453459	395646	400245	433337	449898	444824	624069	376025	403681	450654	532195	521735	544195	601491	598235	470415	571151	524007	463739	461359	415478	454139	612958	496446	491606	929153	593287	554065	458374	471484	510250	575151	509046	482893	508697	567047	529154	486983	559085	541159	433091	492880	522322	582834
1-Isobutyl-1H-pyrazol-5-ylamine	2.74	level2	140.118	138	POS	3.04413e+06	2.88787e+06	2.96076e+06	3.0009e+06	4.3349e+06	3.91845e+06	2.8938e+06	2.80632e+06	2.80329e+06	2.84693e+06	2.92528e+06	2.95423e+06	5.94942e+06	2.78938e+06	5.97792e+06	938385	2.96958e+06	2.97068e+06	2.81274e+06	3.80633e+06	6.23793e+06	6.11663e+06	2.78588e+06	3.16646e+06	3.08401e+06	2.96147e+06	1.15576e+06	52821.1	3.03403e+06	2.94155e+06	6.19969e+06	6.13261e+06	2.76299e+06	2.56199e+06	3.01246e+06	6.57773e+06	6.1849e+06	6.35739e+06	6.23661e+06	4.22313e+06	2.70725e+06	2.7e+06	3.02799e+06	1.05912e+06
1-hexylamine	2.74	level2	102.128	136.7	POS	6.87299e+06	6.81512e+06	8.92771e+06	8.34501e+06	8.88143e+06	9.20018e+06	9.59318e+06	7.06605e+06	8.24759e+06	8.30488e+06	7.17218e+06	6.89892e+06	4.72905e+06	7.39033e+06	7.2961e+06	8.33258e+06	5.01967e+06	7.5696e+06	6.29745e+06	6.93253e+06	7.12566e+06	7.80496e+06	8.85724e+06	6.65688e+06	8.09763e+06	6.68707e+06	7.66761e+06	8.99473e+06	8.71933e+06	6.99375e+06	8.20696e+06	7.57383e+06	8.0042e+06	2.71324e+06	7.94549e+06	8.56468e+06	8.32752e+06	40382.7	7.40943e+06	7.68777e+06	5.76126e+06	6.04191e+06	6.98538e+06	7.19582e+06
2-(1-Piperidyl)propan-2-ol	2.74	level2	144.138	135.9	POS	1.23981e+07	1.24522e+07	1.27951e+07	1.31999e+07	1.38489e+07	1.45852e+07	1.58933e+07	1.37083e+07	1.29582e+07	1.49051e+07	1.10308e+07	1.10894e+07	1.19742e+07	1.29514e+07	1.09625e+07	1.26799e+07	1.19769e+07	1.11166e+07	1.04925e+07	1.02406e+07	1.28089e+07	1.3721e+07	1.46782e+07	1.56911e+07	1.38631e+07	1.51425e+07	1.51717e+07	1.42417e+07	1.4191e+07	1.24874e+07	9.64652e+06	1.09816e+07	1.03696e+07	9.63647e+06	1.06316e+07	1.12897e+07	1.03032e+07	1.04399e+07	1.03455e+07	1.08706e+07	1.20676e+07	1.16098e+07	1.21546e+07	1.25646e+07
2-(2,6-Dimethylmorpholin-4-yl)ethanol	2.74	level2	160.133	135	POS	1.06959e+07	1.07032e+07	1.08311e+07	1.1604e+07	1.13435e+07	1.1e+07	1.14503e+07	1.05593e+07	1.09911e+07	1.12339e+07	1.25205e+07	1.28292e+07	1.36808e+07	1.31754e+07	1.32621e+07	1.28272e+07	1.30752e+07	1.26907e+07	1.27755e+07	1.27998e+07	1.15988e+07	1.23336e+07	1.29222e+07	1.26911e+07	1.26039e+07	1.31033e+07	1.27104e+07	1.28519e+07	1.30658e+07	1.25222e+07	8.12095e+06	8.0487e+06	7.83067e+06	7.41181e+06	7.98022e+06	8.20518e+06	8.18394e+06	8.19194e+06	8.32147e+06	8.13743e+06	1.10212e+07	1.11295e+07	1.12622e+07	1.14992e+07
(3-Ethyl-2-imino-2,3-dihydro-1H-benzimidazol-1-yl)acetic acid	2.74	level2	220.108	135	POS	3.39308e+06	3.06439e+06	2.96431e+06	3.08199e+06	3.22841e+06	2.97303e+06	3.07583e+06	3.29419e+06	3.11343e+06	3.30565e+06	2.57718e+06	3.08869e+06	2.46414e+06	1.78542e+06	2.6852e+06	2.7032e+06	2.73571e+06	2.87021e+06	2.65988e+06	721486	1.36069e+06	2.14806e+06	2.23969e+06	2.43185e+06	2.36379e+06	2.56336e+06	2.32849e+06	2.71695e+06	2.27228e+06	1.98895e+06	2.33547e+06	1.62559e+06	2.23113e+06	1.13199e+06	1.7473e+06	738910	3.0325e+06	1.06401e+06	1.05287e+06	2.52228e+06	2.59326e+06	2.69826e+06	3.16182e+06	2.74823e+06
Nadolol	2.74	level2	310.201	130.2	POS	1.17367e+07	1.17339e+07	1.24245e+07	1.30883e+07	1.27448e+07	1.25592e+07	1.28843e+07	1.20825e+07	1.18158e+07	1.24588e+07	8.88459e+06	8.46145e+06	9.36132e+06	8.65226e+06	8.68605e+06	8.60973e+06	8.85322e+06	8.5834e+06	8.56422e+06	8.2582e+06	1.06514e+07	1.09101e+07	1.18809e+07	1.13011e+07	1.14412e+07	1.16888e+07	1.14347e+07	1.15646e+07	1.16347e+07	1.08324e+07	8.57281e+06	8.46692e+06	8.31326e+06	8.09565e+06	8.1626e+06	8.67878e+06	8.64213e+06	8.69757e+06	8.88903e+06	8.55235e+06	9.95942e+06	1.04165e+07	9.8411e+06	1.06278e+07
4-(2-Methyl-1H-imidazol-1-yl)aniline	2.74	level2	174.102	129.3	POS	2.51202e+06	2.99577e+06	2.52449e+06	3.84177e+06	3.1749e+06	3.33536e+06	3.30498e+06	3.0817e+06	2.71607e+06	2.75755e+06	2.25718e+06	2.42063e+06	3.09855e+06	2.06029e+06	1.79769e+06	2.13597e+06	1.84415e+06	2.00163e+06	2.11477e+06	2.35599e+06	2.77203e+06	2.17879e+06	3.09894e+06	2.48084e+06	2.99901e+06	2.08169e+06	2.95707e+06	3.28869e+06	2.88269e+06	2.38094e+06	1.79576e+06	2.99915e+06	2.77278e+06	2.36815e+06	1.96555e+06	2.54046e+06	2.49496e+06	3.57478e+06	2.33414e+06	2.73561e+06	2.41101e+06	2.61112e+06	3.05395e+06	2.87944e+06
Glycerophospho-N-palmitoylethanolamine	2.74	level2	454.292	128.9	POS	4.80346e+07	4.84747e+07	4.56105e+07	4.89665e+07	4.98979e+07	4.70791e+07	4.79034e+07	4.55107e+07	4.44461e+07	5.38095e+07	4.8269e+07	5.49452e+07	5.10068e+07	5.05769e+07	5.60552e+07	4.80136e+07	5.55254e+07	4.91238e+07	4.997e+07	4.61581e+07	3.5045e+07	4.62485e+07	3.89121e+07	4.31337e+07	3.77671e+07	4.05374e+07	4.2239e+07	4e+07	4.46049e+07	3.65972e+07	6.41081e+07	5.97978e+07	5.64725e+07	5.54842e+07	5.95629e+07	6.36455e+07	6.17059e+07	5.69636e+07	6.93068e+07	5.7695e+07	4.57963e+07	4.69809e+07	4.67199e+07	4.80694e+07
N-Methyltrimethylacetamide	2.74	level2	116.107	128.4	POS	1.77054e+06	1.98849e+06	188835	407339	530950	502006	423556	1.84098e+06	1.68594e+06	1.35087e+06	604835	536716	673888	501802	640894	112247	2.00336e+06	1.85187e+06	377330	1.60106e+06	448440	636725	435922	494737	472564	515152	432833	443497	337917	1.84884e+06	101287	622330	307416	1.66222e+06	547546	156751	1.87625e+06	477369	716506	442557	359756	1.8862e+06	1.89196e+06	1.98158e+06
(2-{[3-hydroxy-2-tetradecanamidooctadec-4-en-1-yl phosphonato]oxy}ethyl)trimethylazanium	2.74	level2	733.549	116.7	NEG	1.66677e+06	1.48168e+06	1.40792e+06	993907	1.37772e+06	1.34159e+06	1.23528e+06	1.53238e+06	1.30612e+06	1.73911e+06	1.5072e+06	1.83234e+06	1.13855e+06	1.30857e+06	1.14423e+06	1.27104e+06	1.61094e+06	1.47616e+06	1.49771e+06	1.53339e+06	900327	1.4197e+06	1.19829e+06	1.07275e+06	1.06013e+06	999387	1.14757e+06	1.09211e+06	1.34036e+06	1.08526e+06	1.60865e+06	1.66322e+06	1.64264e+06	1.29195e+06	1.71431e+06	1.67169e+06	1.71348e+06	1.325e+06	1.5026e+06	1.65883e+06	1.32092e+06	1.41654e+06	1.33828e+06	877601
N-(1H-Indol-3-ylacetyl)glycine	2.74	level2	233.092	116.3	POS	596095	393698	364748	537822	379330	409747	590554	365810	341502	349245	655922	723884	776442	505266	611122	719384	558119	500939	661199	668013	1.21141e+06	1.14537e+06	1.31647e+06	1.17429e+06	1.27775e+06	1.15518e+06	1.24186e+06	1.30085e+06	1.35916e+06	1.35702e+06	597875	362279	644450	549092	617089	785941	555910	464811	526709	604866	441377	406904	503383	638025
(+)-Muscarine	2.74	level2	174.149	115.8	POS	1.52688e+06	1.35406e+06	1.54413e+06	1.31289e+06	1.33915e+06	1.50393e+06	1.2218e+06	1.29258e+06	1.13405e+06	1.37988e+06	1.82017e+06	1.72321e+06	1.87208e+06	1.80196e+06	1.70074e+06	1.41438e+06	1.55025e+06	1.48922e+06	1.97856e+06	1.72358e+06	1.49349e+06	1.34178e+06	1.79208e+06	1.55993e+06	1.98057e+06	1.63476e+06	1.66862e+06	1.73973e+06	1.78841e+06	1.54951e+06	1.0262e+06	1.08294e+06	1.03061e+06	778507	1.01513e+06	1.11382e+06	1.14449e+06	1.14439e+06	1.09967e+06	1.02052e+06	1.31391e+06	1.32956e+06	1.37776e+06	1.74983e+06
N-Oleoyl-D-erythro-sphingosylphosphorylcholine	2.74	level2	729.59	113	POS	6.44738e+07	5.69309e+07	5.70656e+07	5.74777e+07	6.21487e+07	6.01635e+07	5.83521e+07	6.06191e+07	5.60047e+07	6.73057e+07	5.50901e+07	6.41186e+07	5.60453e+07	5.45364e+07	5.46457e+07	5.70944e+07	6.6778e+07	6.04278e+07	6.02934e+07	5.60586e+07	3.75735e+07	5.37152e+07	4.10765e+07	4.86262e+07	4.00572e+07	4.61627e+07	4.84075e+07	4.35744e+07	4.83555e+07	4.04088e+07	3.75574e+07	3.90033e+07	3.53957e+07	3.76374e+07	3.82664e+07	4.28597e+07	4.17249e+07	3.71527e+07	4.19096e+07	3.56462e+07	4.27071e+07	4.72823e+07	4.90369e+07	4.7361e+07
4-Amino-6-methoxy-3-quinolinecarboxylic acid	2.74	level2	219.076	112.5	POS	1.45276e+06	1.73257e+06	1.79522e+06	1.52085e+06	1.73534e+06	1.36233e+06	1.4756e+06	1.57873e+06	1.18373e+06	1.2655e+06	1.25272e+06	1.02529e+06	1.18565e+06	1.27993e+06	1.07431e+06	1.03287e+06	971818	1.23327e+06	1.42336e+06	1.70707e+06	948770	697860	1.22683e+06	1.06786e+06	2.01015e+06	1.22564e+06	1.08329e+06	1.14796e+06	2.61904e+06	1.19308e+06	1.01577e+06	761694	843438	945029	1.21942e+06	806017	1.17949e+06	1.27289e+06	830835	1.02823e+06	1.22165e+06	1.02663e+06	1.20073e+06	1.19055e+06
Ile-Met	2.74	level2	263.142	109	POS	588089	677861	379069	930677	954863	338332	680884	917125	462660	2.09471e+06	312760	1.11649e+06	1.11884e+07	644186	863106	636237	647009	639831	531018	533288	1.09071e+06	1.95918e+06	1.33287e+07	280042	5.8618e+06	536112	5.05321e+06	4.37823e+06	7.47734e+06	1.45354e+06	1.50248e+06	1.40116e+07	8.59398e+06	387599	887846	329393	977612	1.07923e+07	1.16035e+06	6.59432e+06	2.35831e+06	305121	506708	611894
2-Chloro-4-methyl-7-(methylthio)quinoline	2.74	level2	224.029	108.9	POS	211282	297910	178595	240791	102148	92253.8	88614	284673	208876	0	342291	368334	635503	572124	651255	544443	376122	322208	686041	597162	1.17651e+06	615624	988247	848177	936304	836208	747603	888420	726822	926651	75744.4	192308	196662	239188	246210	90362	176811	365427	105278	359995	447628	676970	526869	417612
2-Chloro-4-(4,5-dihydro-1H-imidazol-2-yl)pyridine	2.74	level2	182.048	106.2	POS	1.34077e+06	1.28366e+06	1.30207e+06	1.32187e+06	1.21602e+06	1.28537e+06	1.30466e+06	1.25458e+06	1.26015e+06	1.26347e+06	1.63222e+06	1.74133e+06	1.80519e+06	1.71137e+06	1.76731e+06	1.68198e+06	1.70377e+06	1.72481e+06	1.60861e+06	1.47749e+06	2.06914e+06	2.10488e+06	2.12033e+06	2.16707e+06	2.09236e+06	2.05359e+06	2.0793e+06	2.31835e+06	2.1116e+06	2.10427e+06	1.97803e+06	2.06302e+06	2.01296e+06	2.16883e+06	2.22308e+06	2.36126e+06	2.12777e+06	2.15426e+06	2.13315e+06	2.12629e+06	1.59599e+06	1.79685e+06	1.88134e+06	1.85266e+06
Quinolin-6-yl-acetic acid, methyl ester	2.74	level2	202.086	105	POS	4.46998e+06	4.82532e+06	4.54767e+06	5.02748e+06	5.2529e+06	5.11129e+06	4.97759e+06	5.0634e+06	4.98287e+06	5.02989e+06	5.34318e+06	5.35329e+06	5.41608e+06	5.55269e+06	5.49527e+06	5.54157e+06	5.60085e+06	5.45262e+06	5.70293e+06	5.39767e+06	6.64584e+06	6.89834e+06	7.18789e+06	7.06145e+06	7.13288e+06	7.37052e+06	6.80332e+06	7.198e+06	6.9582e+06	7.20566e+06	6.37626e+06	6.51665e+06	6.46819e+06	5.93448e+06	6.50074e+06	6.7848e+06	6.68159e+06	6.45504e+06	6.62254e+06	6.84089e+06	5.88583e+06	5.80422e+06	5.99378e+06	6.00638e+06
4-Phenyl-2,4-dihydro-3H-1,2,4-triazol-3-one	2.74	level2	162.066	104.3	POS	4.88779e+06	3.71269e+06	3.76675e+06	3.9212e+06	3.51332e+06	3.50009e+06	3.33143e+06	3.76594e+06	3.26524e+06	3.24704e+06	4.0607e+06	3.01516e+06	2.65139e+06	2.97405e+06	2.56584e+06	2.99483e+06	4.20803e+06	2.70554e+06	2.7768e+06	2.70064e+06	2.96236e+06	2.47198e+06	4.569e+06	2.74565e+06	3.17022e+06	2.47135e+06	3.10711e+06	3.01632e+06	4.59189e+06	2.92594e+06	2.50438e+06	3.26507e+06	3.17399e+06	2.87469e+06	2.86862e+06	2.89084e+06	2.67758e+06	3.43434e+06	3.10074e+06	3.20544e+06	3.17086e+06	2.86606e+06	4.63519e+06	3.04196e+06
1-Palmitoyl-2-linoleoyl-sn-glycero-3-phosphocholine	2.74	level2	758.569	103.9	POS	2.04018e+07	2.73297e+07	1.87337e+07	2.65815e+07	2.15297e+07	1.87407e+07	1.61845e+07	2.15485e+07	1.94389e+07	2.21359e+07	2.7082e+07	2.84775e+07	2.00963e+07	2.16892e+07	3.19046e+07	2.13666e+07	2.11074e+07	2.03689e+07	2.4185e+07	3.36639e+07	1.48329e+07	2.43536e+07	2.08349e+07	1.8628e+07	1.9706e+07	1.52855e+07	2.3972e+07	2.70843e+07	2.318e+07	1.64176e+07	1.82691e+07	1.86174e+07	2.12383e+07	1.48265e+07	2.15318e+07	1.96531e+07	1.87652e+07	2.21216e+07	2.03788e+07	1.52666e+07	1.48434e+07	1.55131e+07	2.36411e+07	1.97152e+07
1-Stearoyl-2-arachidonyl-sn-glycero-3-phosphocholine	2.74	level2	810.6	103.4	POS	9.15861e+06	9.73934e+06	8.3572e+06	1.19379e+07	7.39188e+06	8.73723e+06	7.16569e+06	1.58767e+07	1.01974e+07	1.01128e+07	2.0265e+07	1.31556e+07	1.01625e+07	9.82343e+06	1.0143e+07	1.15007e+07	1.10608e+07	1.32617e+07	1.20602e+07	1.27211e+07	3.46917e+06	1.05592e+07	9.74881e+06	5.92459e+06	1.01305e+07	5.33017e+06	1.18016e+07	6.21446e+06	9.07165e+06	6.3611e+06	1.07223e+07	9.16407e+06	9.73543e+06	6.74822e+06	1.01991e+07	9.71797e+06	1.04917e+07	1.05968e+07	8.77468e+06	1.56507e+07	7.39701e+06	7.56288e+06	8.74566e+06	8.14614e+06
Val-Gly	2.74	level2	175.108	97.5	POS	519052	93521	158409	293761	359980	300521	282917	365348	427948	498742	50161.7	238185	272706	566735	310940	41453.7	265164	148491	192785	47411.8	43485.9	414837	246471	363948	233202	225267	329929	249967	329954	333609	803914	347440	325004	203351	365820	69196.7	173173	321300	235469	331165	967308	323826	40898.3	40627.9
Pro-Ile	2.74	level2	227.14	97.3	NEG	514974	157707	454620	141723	193423	260952	87737.1	415848	539593	683307	267416	399196	656520	398933	327091	95358.4	423154	149111	717812	136490	104293	390720	114234	533371	36508.9	684901	47904	463229	137139	868356	713380	93780.9	840419	240400	815689	772366	210354	37299.9	611805	28690.4	1.14371e+06	618825	171213	380112
Coniine	2.74	level2	128.143	87.3	POS	872691	964390	864291	1.51307e+06	943849	961828	908798	1.04011e+06	1.00625e+06	800032	964626	1.02715e+06	1.05486e+06	891964	988087	1.0123e+06	871095	1.18986e+06	843519	983123	980971	919571	1.33625e+06	1.18976e+06	1.04561e+06	792424	1.48089e+06	1.20767e+06	1.29341e+06	1.19727e+06	1.07575e+06	1.40798e+06	1.36046e+06	1.09568e+06	1.31946e+06	1.28632e+06	1.01346e+06	1.362e+06	1.29678e+06	1.55013e+06	1.19774e+06	1.22995e+06	1.16496e+06	995158
3-Cyclohexyl-1,1-dimethylurea	2.74	level2	171.149	78.9	POS	3.44382e+06	3.62714e+06	3.6317e+06	3.47362e+06	7.80713e+06	3.53428e+06	3.45373e+06	3.43209e+06	3.67403e+06	3.79363e+06	4.66588e+06	4.69097e+06	5.18102e+06	4.53521e+06	4.93726e+06	4.51648e+06	4.95373e+06	4.62695e+06	4.59542e+06	4.86473e+06	4.84551e+06	4.90837e+06	5.46626e+06	4.99829e+06	5.03679e+06	4.91286e+06	5.14443e+06	5.12383e+06	4.85772e+06	5.13341e+06	6.3875e+06	3.48297e+06	3.4018e+06	3.18867e+06	3.06825e+06	3.11076e+06	3.27537e+06	3.33881e+06	3.07162e+06	4.41533e+06	4.18424e+06	5.14718e+06	4.20367e+06	4.29285e+06
butabarbital	2.74	level2	211.109	67.9	NEG	766206	520414	653178	481163	927880	767527	434531	374537	274659	796814	490835	399340	741120	744945	568439	483197	226665	656639	397036	541485	197515	378849	567322	450371	591559	561118	358492	499132	542916	719073	709465	448476	561485	134590	545904	489143	483951	593134	473564	520506	465833	401836	403434	231474
Dianthoside	2.74	level2	289.092	65.8	POS	133210	146386	125035	114067	148211	118055	142556	121221	172843	168980	49084.3	52764	88748.8	57870.2	58860.9	47707.2	38252.9	42557.7	38458.6	24609.1	206718	189918	182942	267966	252906	253409	219504	244957	243383	232344	137055	141749	126829	151948	186549	123919	133032	102867	149805	127145	130986	141771	146017	151561
2-Methoxyestradiol-3-methylether	2.74	level2	317.211	65.3	POS	773681	755580	714377	2.38057e+06	652118	819247	756587	2.22781e+06	842887	1.48245e+06	1.05545e+06	1.09256e+06	1.07367e+06	958105	1.06017e+06	966468	1.1287e+06	1.0861e+06	990232	1.04309e+06	1.05557e+06	1.05909e+06	1.11136e+06	1.09541e+06	1.08257e+06	1.96436e+06	1.36747e+06	1.08632e+06	1.57603e+06	1.4135e+06	2.28514e+06	1.99594e+06	1.7809e+06	1.80644e+06	2.06808e+06	2.0681e+06	1.84157e+06	2.22642e+06	1.48461e+06	2.28565e+06	1.32409e+06	2.35192e+06	1.28704e+06	1.37318e+06
4-Chloro-5,6,7,8-tetrahydroquinazolin-2-amine	2.74	level2	184.064	64.6	POS	1.74826e+07	1.76919e+07	1.78986e+07	1.8378e+07	1.83414e+07	1.82104e+07	1.93063e+07	1.83587e+07	1.96705e+07	1.94604e+07	1.60021e+07	1.60809e+07	1.70482e+07	1.63775e+07	1.60665e+07	1.65861e+07	1.62819e+07	1.59324e+07	1.64805e+07	1.61931e+07	1.76508e+07	1.76471e+07	1.69851e+07	1.72718e+07	1.70545e+07	1.77534e+07	1.76441e+07	1.71438e+07	1.75297e+07	1.67764e+07	1.09826e+07	1.13701e+07	1.09932e+07	1.16093e+07	1.09476e+07	1.20213e+07	1.14774e+07	1.15008e+07	1.15454e+07	1.17266e+07	1.63045e+07	1.68946e+07	1.6129e+07	1.61308e+07
Tetraethylammonium cation	2.74	level2	130.159	63.2	POS	1.30865e+06	1.49246e+06	1.28056e+06	1.39295e+06	1.3369e+06	1.24059e+06	2.59243e+06	1.14442e+06	1.42388e+06	1.58861e+06	1.01359e+06	1.12463e+06	1.16378e+06	2.31488e+06	2.39011e+06	976500	1.07687e+06	992367	1.14818e+06	1.01076e+06	1.19365e+06	2.66078e+06	1.4447e+06	1.18615e+06	1.39872e+06	1.23691e+06	1.16626e+06	2.42138e+06	1.73024e+06	1.56524e+06	1.91779e+06	2.91226e+06	1.84754e+06	1.80223e+06	3.33898e+06	1.78006e+06	1.75546e+06	1.82919e+06	1.94129e+06	1.84147e+06	1.5277e+06	1.59904e+06	2.06765e+06	2.87521e+06
5-(2-Furyl)-4H-1,2,4-triazol-3-amine	2.74	level2	151.061	62.5	POS	1.65218e+06	1.65257e+06	1.6211e+06	1.89227e+06	2.74443e+06	1.69179e+06	1.87666e+06	1.65033e+06	1.73527e+06	1.77036e+06	2.84252e+06	2.95862e+06	3.09353e+06	2.90248e+06	3.07789e+06	2.97835e+06	2.9231e+06	2.89121e+06	2.94195e+06	2.85068e+06	2.39314e+06	2.51501e+06	2.49077e+06	2.54753e+06	2.57878e+06	2.64712e+06	2.71423e+06	2.57549e+06	2.78012e+06	2.44783e+06	2.32674e+06	2.27927e+06	2.46184e+06	2.47227e+06	2.47303e+06	2.66475e+06	2.36201e+06	2.45836e+06	2.83794e+06	2.5492e+06	2.29483e+06	2.42334e+06	2.36174e+06	2.40723e+06
Ethyldodecanoate	2.74	level2	227.201	60.8	NEG	7.00439e+06	2.68492e+06	3.2085e+06	2.5229e+06	3.01329e+06	2.53626e+06	2.54017e+06	3.1414e+06	3.52886e+06	2.03867e+06	2.57011e+06	1.2403e+06	5.86775e+06	3.00512e+06	2.49034e+06	5.02144e+06	2.79738e+06	2.81589e+06	3.05623e+06	2.58185e+06	2.87158e+06	3.29717e+06	2.7917e+06	2.77975e+06	2.31257e+06	6.81854e+06	5.4104e+06	2.35347e+06	2.28495e+06	2.84429e+06	2.18735e+06	4.84759e+06	2.18549e+06	5.5309e+06	2.59943e+06	2.13037e+06	1.81811e+06	1.11031e+06	2.24754e+06	1.99724e+06	2.29377e+06	3.151e+06	2.5811e+06	1.43074e+06
2-Oxovaleric_acid_	2.74	level2	115.04	60.7	NEG	1.40364e+07	1.55453e+07	1.47849e+07	1.33134e+07	1.86143e+07	1.90392e+07	1.56165e+07	1.68037e+07	1.86585e+07	1.59309e+07	1.18489e+07	480972	1.68071e+07	1.53397e+07	1.66438e+07	1.99197e+06	3.73986e+06	3.34917e+06	1.39038e+07	2.08133e+06	2.2456e+07	7.12594e+06	5.07925e+06	2.25237e+07	6.9851e+06	2.16431e+07	9.57154e+06	9.74008e+06	2.26e+07	7.06286e+06	1.92177e+07	2.12074e+07	3.38812e+06	3.4711e+06	1.40044e+07	2.22849e+07	1.7502e+07	2.37857e+07	1.8195e+07	2.31675e+07	1.73942e+07	1.83624e+07	1.94909e+07	1.74489e+07
7-Methylimidazo[1,2-a]pyrimidin-5(1H)-one	2.74	level2	150.066	60.2	POS	4.06837e+06	3.86811e+06	4.09762e+06	4.31923e+06	4.20655e+06	4.279e+06	4.47164e+06	3.87144e+06	4.38097e+06	4.43858e+06	5.27158e+06	5.27761e+06	4.00062e+06	5.56575e+06	5.72279e+06	4.99409e+06	5.60648e+06	5.43026e+06	5.73155e+06	5.0213e+06	3.62558e+06	4.32544e+06	2.92069e+06	4.46641e+06	3.3196e+06	4.87649e+06	3.37394e+06	3.26271e+06	3.27346e+06	4.44678e+06	3.64979e+06	2.11844e+06	2.45823e+06	3.42045e+06	3.62965e+06	3.75438e+06	3.84704e+06	2.34681e+06	3.33647e+06	2.78667e+06	3.20656e+06	3.52031e+06	3.13253e+06	3.01697e+06
4-(1,3-Benzothiazol-2-yl)butanoic acid	2.74	level2	222.058	57.9	POS	466844	658968	663612	692969	722504	636984	359309	613049	800236	676775	3.19071e+06	2.93702e+06	2.83243e+06	3.27156e+06	3.29313e+06	3.15458e+06	2.38565e+06	2.54398e+06	1.98752e+06	3.11738e+06	324677	379228	412632	423166	438579	426573	398370	454865	381930	420149	235635	154217	221844	61147.6	155750	219575	189777	143614	210205	66416	1.46567e+06	674348	1.54499e+06	1.54507e+06
Cafestol	2.74	level2	317.211	49.3	POS	556019	632211	625177	684121	750208	650690	661366	665167	365915	570071	831582	925295	865941	1.51296e+06	1.04473e+06	1.09985e+06	1.67641e+06	1.81271e+06	930438	1.17091e+06	143028	1.66139e+06	1.03984e+06	1.47681e+06	1.13098e+06	1.23269e+06	1.29911e+06	1.7709e+06	1.14463e+06	998018	1.58881e+06	2.58469e+06	1.72431e+06	602108	3.09908e+06	3.86542e+06	3.28543e+06	1.52968e+06	3.71742e+06	1.40493e+06	434644	669358	1.67255e+06	1.06832e+06
Tetradonium cation	2.74	level2	256.3	46	POS	108784	144464	180877	90344.5	197732	146892	96560.7	99621.1	139455	138073	114020	247422	174668	79393.4	93237.3	108741	105568	144863	149493	148368	0	64793.7	182696	83502	135981	159123	174112	151924	135444	115242	195863	0	116607	0	97357.7	195827	114868	114602	171005	55436.3	0	0	89973	131535
1-Palmitoyl-2-myristoyl-sn-glycero-3-phosphocholine	2.74	level2	706.538	43.3	POS	3.27229e+07	3.47646e+07	3.02119e+07	3.43661e+07	3.74562e+07	3.6069e+07	3.61899e+07	3.62108e+07	3.90472e+07	3.42426e+07	4.27017e+07	5.07004e+07	3.92236e+07	4.59087e+07	4.18495e+07	4.49081e+07	4.81645e+07	4.06484e+07	4.95922e+07	4.67272e+07	3.8502e+07	4.38016e+07	3.14497e+07	3.78695e+07	3.02417e+07	3.48346e+07	3.8365e+07	3.38021e+07	3.67848e+07	2.89966e+07	2.48706e+07	3.14059e+07	2.59835e+07	3.45579e+07	2.82945e+07	2.80061e+07	2.68778e+07	2.95102e+07	2.61024e+07	2.75453e+07	3.93264e+07	4.50449e+07	3.92044e+07	3.64179e+07
Platanic acid	2.74	level2	457.332	33.7	NEG	1.4473e+06	1.59978e+06	1.50867e+06	2.21854e+06	1.39992e+06	1.44637e+06	1.43661e+06	1.47826e+06	1.55956e+06	1.37039e+06	1.25891e+06	1.08836e+06	1.2406e+06	1.15838e+06	1.05899e+06	1.18559e+06	1.1967e+06	1.31223e+06	1.19956e+06	1.18531e+06	1.80091e+06	1.72074e+06	1.76715e+06	1.78215e+06	2.65231e+06	1.73159e+06	1.56792e+06	1.64202e+06	1.50202e+06	1.91761e+06	905828	894180	964850	596704	455419	1.01601e+06	936723	333245	423998	873956	1.30991e+06	1.31328e+06	1.28473e+06	1.45638e+06
2-Oxiraneoctanoic acid, .eta.-hydroxy-3-octyl-	2.74	level2	313.238	29.1	NEG	1.36703e+07	1.41394e+07	1.39643e+07	1.47035e+07	1.5347e+07	1.50687e+07	1.44693e+07	1.46897e+07	1.41909e+07	1.41544e+07	2.82829e+07	2.74225e+07	2.82565e+07	2.84189e+07	2.84679e+07	2.79104e+07	2.92074e+07	2.78926e+07	3.04877e+07	2.84028e+07	2.67137e+07	2.69939e+07	2.72545e+07	2.91173e+07	2.66554e+07	2.747e+07	2.65175e+07	2.61909e+07	2.54749e+07	2.47655e+07	1.36024e+07	1.6063e+07	1.40389e+07	1.49718e+07	1.40485e+07	1.42449e+07	1.37561e+07	1.51479e+07	1.33362e+07	1.46928e+07	2.18463e+07	2.20362e+07	2.24493e+07	2.07022e+07
Resolvin_D2	2.74	level2	375.218	27.1	NEG	1.15706e+06	1.18931e+06	1.38195e+06	1.31431e+06	1.43983e+06	1.53515e+06	1.32395e+06	1.56432e+06	1.38172e+06	1.34315e+06	1.7077e+06	2.42547e+06	1.82639e+06	1.69202e+06	1.67694e+06	1.52409e+06	1.83702e+06	1.48973e+06	284780	1.32448e+06	605606	1.10841e+06	1.07108e+06	1.13872e+06	1.10357e+06	1.06067e+06	1.41054e+06	757460	1.14794e+06	1.03666e+06	655646	852810	903188	873543	528602	804258	751779	493899	829201	572459	1.46008e+06	1.23598e+06	1.20434e+06	1.0839e+06
Pentalenic acid	2.74	level2	249.149	24.5	NEG	5.52145e+06	5.5077e+06	2.19325e+06	6.62648e+06	4.52425e+06	3.59499e+06	5.01173e+06	5.55712e+06	1.14821e+07	5.26155e+06	3.76108e+06	2.73572e+06	3.09851e+06	4.04893e+06	2.64455e+06	2.87886e+06	4.16853e+06	3.99176e+06	3.87506e+06	4.37351e+06	2.7349e+06	2.68403e+06	2.44186e+06	3.31974e+06	2.44794e+06	2.42832e+06	3.06934e+06	2.98656e+06	3.70303e+06	2.62402e+06	3.87343e+06	2.66769e+06	2.34927e+06	2.51952e+06	2.08643e+06	2.42914e+06	2.29845e+06	2.22439e+06	2.16709e+06	2.42856e+06	4.53969e+06	4.25088e+06	3.10439e+06	4.36866e+06
1-(Cyclohexylmethyl)proline	2.74	level2	212.164	22.9	POS	737098	897835	847482	739275	1.45851e+06	1.10062e+06	973478	892111	917660	933774	1.63905e+06	1.18713e+06	264299	931231	343896	751301	342538	356331	1.17832e+06	1.02832e+06	1.29448e+06	1.2026e+06	1.8044e+06	1.43667e+06	502050	2.17247e+06	1.20455e+06	1.20978e+06	1.74783e+06	526575	560799	217497	195590	529024	252721	40153.6	280066	444886	57054.1	188386	888001	1.06852e+06	889927	793642
cis-4,10,13,16-Docosatetraenoic acid	2.74	level2	331.264	19.2	NEG	9.74543e+07	8.42532e+07	8.04013e+07	8.59177e+07	9.40098e+07	9.9377e+07	9.88913e+07	1.08212e+08	9.64359e+07	9.37592e+07	9.44573e+07	9.32057e+07	9.20824e+07	7.96595e+07	9.50049e+07	1.04093e+08	7.37196e+07	8.11323e+07	9.8146e+07	8.19847e+07	6.88727e+07	5.13336e+07	6.00119e+07	5.47652e+07	6.01571e+07	6.1796e+07	5.01763e+07	6.68131e+07	4.85397e+07	6.10984e+07	7.88915e+07	8.10661e+07	8.24829e+07	8.78821e+07	8.90217e+07	7.61027e+07	1.02852e+08	8.39132e+07	8.63977e+07	7.4903e+07	7.44002e+07	8.06909e+07	7.7765e+07	7.62538e+07
5-(3-Chlorophenyl)-5-methylimidazolidine-2,4-dione	2.74	level2	223.028	15.9	NEG	3.10757e+07	3.12889e+07	1.52427e+07	3.87054e+07	2.85378e+07	2.46256e+07	4.27839e+07	3.39111e+07	50184	1.26652e+07	1.89893e+07	3.04533e+07	1.74982e+07	2.85737e+07	2.6886e+07	4.03241e+07	4.41389e+07	2.65992e+07	2.71884e+07	2.98097e+07	4.12299e+07	1.50985e+07	2.77046e+07	2.33348e+07	2.59155e+07	4.6035e+07	3.13032e+07	4.23683e+07	2.71778e+07	3.38333e+07	1.35396e+07	5.5342e+07	3.1014e+07	1.20787e+07	2.34947e+07	5.16513e+07	3.63501e+07	3.07355e+07	4.41499e+07	3.14195e+07	1.57025e+08	1.62618e+08	1.58741e+08	1.90078e+08
2,2'-Iminodiacetic acid	2.74	level2	132.03	235.7	NEG	3.12523e+06	2.32214e+06	3.42896e+06	2.176e+06	3.34781e+06	3.26138e+06	3.37441e+06	1.98829e+06	3.40113e+06	2.95537e+06	1.87684e+06	1.93021e+06	3.79797e+06	2.30793e+06	1.99324e+06	3.23829e+06	2.0923e+06	1.83536e+06	3.13472e+06	3.04889e+06	3.37425e+06	2.29093e+06	4.10532e+06	3.52191e+06	2.56489e+06	2.42996e+06	4.30368e+06	2.42154e+06	2.57214e+06	2.11664e+06	3.33842e+06	3.85956e+06	3.69201e+06	9.29389e+06	2.93025e+06	3.18443e+06	3.13916e+06	1.01785e+07	8.94375e+06	9.7183e+06	3.22808e+06	2.46641e+06	2.281e+06	2.65431e+06
Lactaldehyde	2.74	level2	73.0295	219.6	NEG	1.23401e+07	1.17011e+07	9.8887e+06	1.2551e+07	1.16165e+07	1.03509e+07	1.02209e+07	9.51166e+06	9.81446e+06	9.33707e+06	1.39299e+07	1.09884e+07	1.19613e+07	1.19645e+07	1.11194e+07	1.1578e+07	1.3425e+07	1.07308e+07	1.07941e+07	1.3142e+07	1.04794e+07	8.2227e+06	9.4567e+06	1.17163e+07	1.13827e+07	9.88886e+06	9.20778e+06	9.33197e+06	1.11486e+07	8.305e+06	7.87872e+06	8.67688e+06	8.65898e+06	8.20909e+06	7.73421e+06	8.4505e+06	8.15529e+06	8.90731e+06	1.05592e+07	1.0674e+07	8.65016e+06	9.46433e+06	9.58391e+06	1.10588e+07
LPI(18:0)	2.74	level2	601.335	152.6	POS	386830	332362	324328	311996	354557	339633	368348	358858	380854	504122	257855	296849	282628	284602	244141	235968	311988	283393	288780	261421	214513	317753	313418	266754	159535	243873	261123	198177	220874	240677	361106	501187	236004	317303	381031	407540	325887	250412	308001	259563	262433	318824	281670	270441
Heptanoylcarnitine	2.74	level2	274.201	137.1	POS	529101	501035	526519	585352	542740	562015	573811	533132	571472	570047	560850	572820	633777	598797	540512	552566	552914	546166	566187	534388	495788	494159	505566	506242	533298	531935	534367	516241	538188	507566	1.43474e+06	1.46419e+06	1.40526e+06	1.37039e+06	1.47682e+06	1.52575e+06	1.45823e+06	1.50501e+06	1.46968e+06	1.47424e+06	766351	739111	783994	774018
LPC(22:6)	2.74	level2	568.34	100.9	POS	3.17757e+06	4.76291e+06	3.65113e+06	4.58178e+06	3.37624e+06	3.14524e+06	5.0125e+06	5.79843e+06	8.38951e+06	4.14286e+06	1.8441e+06	2.6435e+06	4.89608e+06	3.91337e+06	4.64945e+06	4.73215e+06	4.0047e+06	2.43341e+06	3.42187e+06	3.8266e+06	5.04977e+06	3.21477e+06	4.06158e+06	2.27828e+06	4.17743e+06	2.43399e+06	5.2619e+06	3.58652e+06	3.84574e+06	3.51228e+06	3.9986e+06	2.56627e+06	5.4714e+06	2.20861e+06	3.42769e+06	2.51448e+06	3.25204e+06	4.85114e+06	3.03093e+06	5.37514e+06	7.95721e+06	5.00537e+06	3.02403e+06	4.61922e+06
PE(34:2)	2.74	level2	716.522	44.7	POS	5.88896e+06	5.86702e+06	5.52613e+06	5.86261e+06	6.59398e+06	6.54304e+06	6.43538e+06	6.97172e+06	7.21843e+06	6.15946e+06	1.32476e+07	1.41536e+07	1.24784e+07	1.33504e+07	1.28085e+07	1.3442e+07	1.31546e+07	1.27563e+07	1.38207e+07	1.39789e+07	7.42127e+06	7.84042e+06	6.24314e+06	7.69805e+06	5.88132e+06	6.6772e+06	7.49352e+06	6.42261e+06	7.28705e+06	5.86547e+06	1.26011e+07	1.43849e+07	1.26381e+07	1.60885e+07	1.27662e+07	1.40488e+07	1.31852e+07	1.46133e+07	1.34104e+07	1.26634e+07	1.97378e+06	1.12734e+07	1.03485e+07	1.00492e+07
PC(P-32:0)	2.74	level2	718.574	38.1	POS	8.63966e+06	8.51453e+06	7.00889e+06	9.22416e+06	9.63878e+06	9.12721e+06	8.95663e+06	9.424e+06	1.162e+07	8.12454e+06	7.45351e+06	8.1051e+06	7.17119e+06	8.38045e+06	7.64089e+06	7.93646e+06	8.4833e+06	7.60116e+06	9.67971e+06	8.44672e+06	1.57325e+07	1.22365e+07	8.06857e+06	1.05633e+07	7.78942e+06	9.48641e+06	1.01965e+07	9.15915e+06	1.00303e+07	9.44859e+06	5.85731e+06	9.47007e+06	7.44811e+06	1.15691e+07	7.4793e+06	6.24824e+06	6.62389e+06	7.71602e+06	6.16293e+06	7.26526e+06	7.78924e+06	1.16087e+07	1.07862e+07	8.38047e+06
Laurylsulfuric acid	2.73	level2	265.148	359	NEG	683126	715429	720468	724604	742762	746087	723573	796906	708365	659287	739270	802197	671676	658984	728655	664905	714841	733925	765766	655193	813619	732755	686782	700261	663911	650829	722953	705350	721786	684124	683311	678568	685730	747275	639015	707923	718599	674105	707518	711056	688879	731668	835787	713938
2,6-Di-tert-butylphenol	2.73	level2	205.16	356.7	NEG	646649	472743	499271	375781	573762	641964	559614	828281	606827	442307	518230	838743	783882	476211	516048	656584	323519	765437	417732	236939	429653	725550	479304	340910	803615	356464	403029	786502	518782	760073	400099	374634	346329	533820	652066	329799	797866	687162	636654	289639	363885	540699	217548	440686
His-Ile	2.73	level2	269.161	251.2	POS	219153	167423	189507	169213	178039	164431	162763	183633	220813	293067	134683	165578	394121	209442	164438	149276	160665	170755	205222	155021	144995	295138	412631	364503	434713	225287	212091	198022	267667	249919	214526	432447	320027	160006	182247	247323	205952	374523	147529	212508	538114	225230	190966	145096
Arg-Gly	2.73	level2	232.14	251.1	POS	298278	223712	216705	391971	252545	290174	373153	219388	262775	1.15863e+06	332870	284229	755256	305917	235197	421379	230987	372388	429193	170967	195746	1.10846e+06	1.44251e+06	362580	340136	239192	559131	440947	771527	323900	765978	1.64343e+06	2.27074e+06	253732	651198	423239	582883	780182	332983	675171	566591	304142	269257	244443
3'-Sialyllactose	2.73	level2	632.204	242	NEG	40250.7	30950.7	41354.5	35520.9	29106.9	34939.8	42017.2	34606.5	43971.7	62684.9	16029.9	21726.3	23142	23409	14300	11306	22007.6	27357.9	13654.6	22840.1	14809.2	22206.5	19836.8	16177.7	6281.07	33322.3	12605.6	15576	23355	29635.9	116117	71396.7	84514.6	55723.7	111046	82982.3	111870	115603	96459.6	97606	49834.6	32804.7	36987.6	31240.1
6-Chloro-5-fluoroindoline-2,3-dione	2.73	level2	199.991	235.3	POS	580547	585032	583013	608320	606655	642967	652476	623323	641801	551858	542694	750983	564640	561440	726306	553367	546810	540521	568300	528609	673169	630088	724728	660914	668805	668122	628329	664045	652035	855380	747705	746433	753644	812664	796196	741495	763840	738540	767203	767414	629230	722525	822353	641542
His-Ala	2.73	level2	227.114	224.2	POS	547932	852336	923590	787401	889212	763459	910533	791119	854239	562954	968326	854153	1.55119e+06	502863	804482	1.01249e+06	198730	878899	944095	185023	439549	1.08472e+06	1.39937e+06	893650	730422	941813	1.07056e+06	80626.1	311459	948933	944294	1.60088e+06	1.00249e+06	811068	1.00342e+06	817321	910252	1.38954e+06	848555	1.19686e+06	1.0903e+06	417049	895471	946413
L-Isoserine	2.73	level2	104.035	222.6	NEG	7.56587e+06	6.776e+06	7.77109e+06	8.13226e+06	7.6665e+06	6.72572e+06	8.20162e+06	6.33587e+06	7.49936e+06	8.06464e+06	6.1614e+06	6.60691e+06	8.50962e+06	6.73689e+06	6.94941e+06	5.92397e+06	6.97803e+06	6.42902e+06	6.95012e+06	5.82716e+06	9.0047e+06	1.36843e+07	6.36502e+06	5.13545e+06	5.38504e+06	5.99264e+06	5.36333e+06	6.15255e+06	5.66915e+06	5.62775e+06	7.01619e+06	1.44674e+07	1.41986e+07	1.07239e+07	1.50889e+07	6.01171e+06	6.34368e+06	6.31556e+06	6.21238e+06	1.46395e+07	1.62099e+07	5.89156e+06	6.08245e+06	6.27237e+06
2-Pyrrolidineacetic_acid	2.73	level2	130.086	218.9	POS	9.03661e+07	8.28377e+07	8.75555e+07	395023	591014	7.85437e+07	7.62556e+07	7.99974e+07	7.66991e+07	9.18526e+07	8.45323e+06	2.43121e+06	7.20215e+06	8.62774e+07	2.40617e+06	706137	7.4666e+06	9.35351e+06	8.24835e+07	722638	675085	8.44262e+07	5.67292e+07	1.01926e+06	767241	1.02749e+06	7.30525e+06	6.32171e+07	7.72768e+06	1.15511e+06	6.48498e+07	1.97894e+06	1.61826e+06	1.93551e+06	6.32295e+07	508204	5.53266e+07	2.06361e+06	697059	693877	7.78672e+07	1.80658e+06	8.0571e+06	7.34394e+07
1,3-Oxazinan-2-imine	2.73	level2	101.071	217.7	POS	1.47418e+06	1.30412e+06	1.52953e+06	1.81228e+06	1.52561e+06	1.28978e+06	1.37459e+06	1.32976e+06	2.44715e+06	1.4187e+06	1.60724e+06	1.56957e+06	1.86815e+06	2.04041e+06	1.82757e+06	1.23882e+06	2.85056e+06	1.99341e+06	1.50479e+06	1.79967e+06	1.37307e+06	1.41053e+06	1.79332e+06	1.54275e+06	1.51744e+06	1.75879e+06	1.85599e+06	1.80943e+06	1.83568e+06	2.64981e+06	1.75403e+06	1.74285e+06	1.70194e+06	1.56453e+06	3.02423e+06	1.68883e+06	2.05043e+06	1.73011e+06	1.88962e+06	1.74393e+06	1.1317e+06	1.38704e+06	1.823e+06	1.60601e+06
2-Anilinopropanoic acid	2.73	level2	164.071	202.8	NEG	1.89448e+06	1.25643e+06	1.35118e+06	933427	1.77121e+07	1.68217e+07	876554	1.51133e+06	1.56261e+06	2.16557e+06	1.86225e+06	1.19655e+06	7.44331e+06	1.65082e+06	1.09703e+06	654205	1.23521e+06	852941	1.55478e+06	971051	6.38689e+06	1.85748e+06	1.09341e+06	1.25569e+06	1.52448e+07	1.79518e+06	1.53988e+06	768256	905056	1.66984e+06	1.93498e+06	1.06683e+06	656875	1.13329e+06	8.54813e+06	1.1455e+06	7.2888e+06	1.10946e+06	6.25907e+06	1.04338e+06	2.36168e+06	1.45996e+06	1.15595e+07	1.59176e+07
D-Leucyl-L-arginine	2.73	level2	288.203	200	POS	295851	245261	232444	289515	273661	225446	301247	254133	191416	362124	236476	249711	1.16964e+06	248629	243998	263311	253663	221871	217565	243627	238385	277105	1.40182e+06	155585	556318	212051	496238	409589	788438	261969	1.34952e+06	2.45597e+06	2.03596e+06	1.09419e+06	1.32911e+06	1.27517e+06	1.2547e+06	2.27798e+06	1.34736e+06	1.71956e+06	583277	448954	451983	466064
3,5-Dimethyl-1H-pyrazole-4-carboxylic acid	2.73	level2	139.051	183	NEG	507238	537737	482450	584040	549610	560533	589941	495082	543879	482978	1.35518e+06	1.32516e+06	1.46054e+06	1.29518e+06	1.47499e+06	1.34573e+06	1.38717e+06	1.30491e+06	1.26311e+06	1.39231e+06	972844	972944	1.09294e+06	1.02118e+06	1.0532e+06	1.10025e+06	1.02432e+06	1.09843e+06	1.10142e+06	949294	498319	539273	575524	523358	513440	534663	569363	571309	549878	566701	763277	814715	818079	819762
Pro-Val	2.73	level2	215.139	172.3	POS	1.93911e+06	1.75499e+06	1.5297e+06	2.10684e+06	1.87726e+06	2.01568e+06	1.92773e+06	1.83816e+06	1.78999e+06	2.7776e+06	1.5042e+06	1.89092e+06	6.22828e+06	1.72824e+06	2.26772e+06	1.80449e+06	1.79325e+06	1.58423e+06	1.58565e+06	1.44015e+06	1.71693e+06	2.39324e+06	6.51067e+06	1.20596e+06	3.55948e+06	1.98529e+06	3.40783e+06	3.59758e+06	4.34585e+06	1.79887e+06	2.2322e+06	7.91915e+06	5.80449e+06	1.1424e+06	1.9104e+06	1.85717e+06	1.81808e+06	6.36722e+06	2.0897e+06	4.34111e+06	3.29554e+06	1.50566e+06	1.42437e+06	1.64887e+06
Ile-Gln	2.73	level2	260.16	171.7	POS	2.5821e+06	1.5433e+06	1.28629e+06	2.82764e+06	2.15143e+06	1.03408e+06	2.21679e+06	1.97217e+06	1.8671e+06	7.0709e+06	836411	2.03212e+06	1.7411e+07	1.51301e+06	1.83853e+06	1.79979e+06	1.24064e+06	1.26382e+06	1.12038e+06	883996	3.17113e+06	5.98761e+06	2.67254e+07	1.3041e+06	1.19373e+07	2.29729e+06	1.14164e+07	9.46345e+06	1.53159e+07	4.17614e+06	5.67213e+06	3.25397e+07	2.06096e+07	442065	3.65843e+06	1.18409e+06	2.77403e+06	2.75668e+07	3.88755e+06	1.59711e+07	7.04001e+06	1.25886e+06	1.0623e+06	1.79347e+06
Pro-Thr	2.73	level2	217.118	170.9	POS	1.15212e+06	777766	889950	808134	841040	850901	781028	882629	1.1945e+06	1.48964e+06	1.38397e+06	1.37871e+06	1.39483e+06	1.95634e+06	1.4531e+06	1.22338e+06	1.56021e+06	1.42581e+06	1.94239e+06	1.34455e+06	1.12687e+06	2.13566e+06	1.38733e+06	1.55894e+06	1.43429e+06	2.0982e+06	1.37594e+06	1.42963e+06	1.38956e+06	2.07687e+06	1.98619e+06	1.15296e+06	1.06954e+06	1.25179e+06	1.97157e+06	1.61836e+06	1.34498e+06	1.23922e+06	1.2338e+06	1.35282e+06	1.71536e+06	1.45275e+06	1.38512e+06	1.25956e+06
Pro-Ser	2.73	level2	203.103	170.3	POS	302008	187358	182299	178816	192910	2.1156e+07	2.20647e+07	171130	285687	384473	324773	340688	438443	521053	371735	372189	1.50797e+07	371049	500150	375940	365005	774278	455385	494683	441395	716576	452376	428744	448684	677753	626091	404779	369801	372484	678841	2.40544e+07	407976	381359	370337	360890	577857	414851	353732	284911
4-hydroxy-7H-furo[3,2-g]chromen-7-one	2.73	level2	203.04	170.1	POS	255387	1.11676e+06	980032	1.6027e+06	1.38793e+06	1.62458e+06	1.71414e+06	1.15401e+06	473681	280140	1.27825e+06	1.03784e+06	1.31196e+06	192474	1.022e+06	1.33777e+06	924232	860134	532900	1.75972e+06	1.82643e+06	282956	2.03157e+06	1.18022e+06	2.09521e+06	360708	1.92497e+06	1.99378e+06	2.13097e+06	358856	391704	3.56366e+06	2.69903e+06	2.43215e+06	348526	2.7655e+06	2.11696e+06	2.82914e+06	3.01994e+06	3.74044e+06	269323	933063	1.55024e+06	1.91506e+06
Zolpidem phenyl-4-carboxylic acid	2.73	level2	338.15	162.1	POS	1.85955e+06	1.5663e+06	1.6023e+06	1.6363e+06	1.56865e+06	1.63027e+06	1.66772e+06	1.62808e+06	1.64755e+06	1.94558e+06	1.29927e+06	1.3155e+06	1.18745e+06	1.18265e+06	1.17301e+06	1.05752e+06	1.04252e+06	1.11239e+06	1.16111e+06	1.19897e+06	1.16121e+06	981771	1.1907e+06	1.00199e+06	1.01026e+06	1.17656e+06	1.09074e+06	1.14603e+06	1.26733e+06	1.12113e+06	1.14369e+06	1.36537e+06	1.30645e+06	1.09127e+06	1.1723e+06	1.1232e+06	1.08086e+06	1.23967e+06	1.07923e+06	1.08433e+06	1.17511e+06	1.53524e+06	1.1999e+06	1.08647e+06
7H-[1,2,4]Triazolo[4,3-b][1,2,4]triazole-3,7-diamine	2.73	level2	140.068	161.5	POS	2.85614e+07	2.96851e+07	2.9235e+07	2.87185e+07	2.89417e+07	2.93445e+07	2.90691e+07	2.97059e+07	2.93621e+07	1.93958e+07	2.99291e+07	3.0025e+07	3.04854e+07	3.01093e+07	3.09499e+07	3.18185e+07	3.04127e+07	3.12766e+07	3.08089e+07	3.01158e+07	3.07855e+07	2.70469e+07	2.91713e+07	2.95392e+07	3.10014e+07	2.87804e+07	3.04701e+07	3.02769e+07	3.01788e+07	2.87706e+07	2.73973e+07	2.8926e+07	2.89824e+07	2.85032e+07	2.81808e+07	2.02343e+07	2.98305e+07	2.97894e+07	2.93817e+07	2.99132e+07	2.79047e+07	3.11339e+07	2.98863e+07	3.04233e+07
1,5-Naphthalenediamine	2.73	level2	159.091	159.3	POS	2.40637e+06	1.97144e+06	1.97884e+06	1.99779e+06	2.24851e+06	2.00057e+06	2.16294e+06	1.87308e+06	2.15132e+06	2.57026e+06	1.35853e+06	1.39867e+06	1.64125e+06	1.49464e+06	1.50369e+06	1.31985e+06	1.48688e+06	1.61169e+06	1.56224e+06	1.30147e+06	929101	1.31921e+06	1.55293e+06	1.38397e+06	1.09543e+06	1.38062e+06	1.08075e+06	1.18643e+06	1.11152e+06	1.4129e+06	1.70798e+06	1.42648e+06	1.41273e+06	1.42962e+06	1.42225e+06	1.57502e+06	1.44874e+06	1.28034e+06	1.40359e+06	1.6427e+06	1.55239e+06	1.68667e+06	1.40169e+06	1.76197e+06
N-(3-Methoxypropyl)-2-(1-piperazinyl)acetamide	2.73	level2	216.171	158	POS	2.56128e+06	2.25514e+06	2.34497e+06	2.37078e+06	2.42506e+06	2.21113e+06	2.4627e+06	2.4444e+06	2.67475e+06	2.72872e+06	2.19285e+06	2.18455e+06	2.91886e+06	2.53016e+06	2.58512e+06	2.18753e+06	2.41544e+06	2.31293e+06	2.49777e+06	1.83319e+06	1.69124e+06	2.05563e+06	2.38875e+06	1.92863e+06	2.03604e+06	2.24739e+06	1.90298e+06	1.91025e+06	2.07683e+06	2.15167e+06	2.56425e+06	2.64106e+06	2.34124e+06	1.78827e+06	2.63471e+06	2.05068e+06	2.34643e+06	2.60419e+06	2.26401e+06	2.40311e+06	2.41279e+06	2.37008e+06	2.14551e+06	2.14093e+06
Meprobamate	2.73	level2	219.134	157.4	POS	509093	343536	269729	551139	505957	452665	427029	484322	349702	1.81672e+06	424865	525378	9.23707e+06	362898	850169	578916	391689	292354	354982	466714	600503	772001	3.54579e+06	387035	1.53066e+06	458070	1.53976e+06	1.20181e+06	1.96695e+06	480909	1.56874e+06	4.48424e+06	2.48733e+06	280769	1.16158e+06	426421	1.02367e+06	3.30685e+06	1.41626e+06	1.91297e+06	1.88332e+06	518237	535331	410664
6-(3-(.beta.-D-Glucopyranosyloxy)butyl)-5,5-dimethyl-3-oxocyclohex-1-ene-1-carboxylic acid	2.73	level2	401.181	149.9	NEG	116901	129137	126657	90915.3	103190	99863.2	92763.3	86625.8	103307	124104	170787	158956	183551	184853	166700	138332	189271	168875	222058	180572	98733.7	113342	120316	107395	88374.6	121855	92328	113287	127496	92659	81095.2	112556	68906.3	65736.8	95435.7	86107.9	91573.8	88054	74394	88156.2	113482	108474	112453	112342
Biliverdin	2.73	level2	583.255	148.9	POS	1.073e+06	817229	420047	920380	390884	368346	356497	387481	562898	842056	640266	775770	695386	988502	744468	631657	809747	744038	918946	627388	54429.5	726628	773245	537016	308393	680889	545820	466831	531844	524761	604002	403209	311047	862997	498501	522414	434666	315663	333692	298653	585606	501265	886530	836738
Isoguvacine	2.73	level2	126.056	146.6	NEG	489067	306396	422923	282772	303112	282040	284490	367817	411741	533448	295395	743131	258471	461992	343605	321193	280303	556628	458034	205228	270654	530618	263188	376481	240921	473166	227638	236485	245392	491179	490954	262053	252620	310300	453860	291602	346404	232383	253083	255199	553443	402302	312887	280749
Phenylethylmalonamide	2.73	level2	207.113	144.3	POS	471044	455417	470922	475514	462902	443057	649322	464293	633194	550843	595739	601614	665312	571567	584605	573268	565127	618038	556480	592891	671358	774690	654521	783748	609417	618304	676134	705436	718926	631354	1.24483e+06	1.35408e+06	1.41471e+06	1.18679e+06	1.19069e+06	1.4527e+06	1.22575e+06	1.41811e+06	1.24592e+06	1.5505e+06	836146	773722	750523	807767
5,5-Dimethylimidazolidine-2,4-dione	2.73	level2	129.066	136.6	POS	2.21282e+06	1.1429e+07	7.35311e+06	5.74252e+06	5.65616e+06	5.96105e+06	5.12517e+06	5.31102e+06	5.76974e+06	6.77755e+06	4.69215e+06	4.5595e+06	3.82628e+06	4.72152e+06	4.52152e+06	4.35742e+06	4.70826e+06	4.54724e+06	6.90673e+06	4.27903e+06	3.29707e+06	7.07862e+06	9.46732e+06	1.09287e+07	8.55639e+06	1.12761e+07	8.68784e+06	8.43378e+06	5.70364e+06	2.00407e+06	1.06185e+07	9.93231e+06	8.64657e+06	1.04213e+07	5.29903e+06	2.6629e+06	3.10357e+06	5.70665e+06	2.50924e+06	8.79987e+06	4.49975e+06	4.66563e+06	1.83777e+06	4.39996e+06
g-Butyrobetaine	2.73	level2	146.118	135.2	POS	4.40496e+06	4.27886e+06	4.44259e+06	4.59635e+06	4.5839e+06	4.41227e+06	4.67372e+06	4.27497e+06	4.40338e+06	4.58904e+06	5.37981e+06	5.44499e+06	5.44431e+06	5.48254e+06	5.46144e+06	5.45424e+06	5.57142e+06	5.57124e+06	5.32659e+06	5.53404e+06	3.20644e+06	3.46196e+06	3.52282e+06	3.57028e+06	3.44892e+06	3.61044e+06	3.50802e+06	3.44181e+06	3.45392e+06	3.50698e+06	3.24465e+06	3.02919e+06	3.05654e+06	2.83606e+06	3.12566e+06	3.21658e+06	3.2403e+06	3.19932e+06	3.19259e+06	3.12369e+06	4.03939e+06	4.09829e+06	4.07837e+06	4.14679e+06
2-(4-(Methylamino)phenyl)benzo[d]thiazol-6-ol	2.73	level2	257.075	133.9	POS	606169	629351	625030	629951	621667	641359	634490	648395	605830	594121	418318	474443	438901	395662	516099	337864	409184	387744	346413	447955	527730	585535	589383	567168	606415	671936	541250	584059	591856	586553	755137	642561	699169	623973	763538	592761	709458	702318	739158	742013	562175	663932	620233	608479
6-Azathymine	2.73	level2	126.031	112.6	NEG	795613	769734	1.4408e+06	1.332e+06	774514	870062	1.10871e+06	957992	786107	686630	1.83557e+06	1.98485e+06	2.09457e+06	2.00491e+06	2.01592e+06	2.02132e+06	2.1031e+06	2.01204e+06	1.76217e+06	1.84174e+06	867583	944417	1.16136e+06	1.42121e+06	1.11511e+06	1.32465e+06	1.42762e+06	932025	1.59043e+06	1.15044e+06	1.72747e+06	1.68847e+06	1.51209e+06	1.56034e+06	1.72551e+06	1.87465e+06	1.76106e+06	1.68412e+06	2.28298e+06	1.60692e+06	1.33977e+06	1.24833e+06	1.33772e+06	1.54543e+06
1-Docosahexaenoyl-2-stearoyl-sn-glycero-3-phosphocholine	2.73	level2	834.6	112.4	POS	312444	415814	393320	617227	470589	296072	440830	466278	646415	501664	887262	415710	494477	1.10658e+06	574869	688989	504262	365419	775877	820304	91844.9	243130	297456	144637	35982.3	129776	128036	98749	330961	41420.5	413618	465505	244582	455190	496982	389149	317639	374131	567783	471578	416021	436784	670316	420035
Leu-Trp	2.73	level2	318.181	111.6	POS	704354	772468	669745	720842	873866	692292	747738	743801	730589	989742	276238	564040	3.34534e+06	398401	442639	427320	474428	401256	306152	203157	502836	629851	3.74715e+06	524246	1.44057e+06	500843	1.69785e+06	1.54055e+06	2.26845e+06	719097	1.18339e+06	4.71978e+06	3.47125e+06	952577	1.08102e+06	1.13333e+06	1.1322e+06	3.99652e+06	1.20237e+06	2.63084e+06	958025	517085	771373	755250
Piperazine-2-carboxylic acid	2.73	level2	131.081	105.4	POS	9.19343e+06	9.40865e+06	3.01266e+06	4.47884e+06	1.03728e+07	4.72361e+06	5.90457e+06	4.95422e+06	1.05531e+07	9.46726e+06	4.01271e+06	6.09902e+06	6.02937e+06	1.48763e+07	1.29696e+07	1.32919e+07	7.11621e+06	1.30463e+07	1.62924e+07	6.93155e+06	7.29491e+06	1.25685e+07	1.3956e+07	1.22362e+07	3.41168e+06	1.3912e+07	1.33691e+07	1.27044e+07	6.68815e+06	3.99836e+06	4.10583e+06	6.10985e+06	4.81182e+06	5.30779e+06	5.47689e+06	4.66706e+06	4.74977e+06	1.07058e+07	8.83085e+06	8.54309e+06	5.4586e+06	1.14782e+07	5.82859e+06	1.08362e+07
2-(1H-Pyrrol-1-yl)benzoic acid	2.73	level2	188.071	104	POS	376276	183725	230851	102767	214344	195409	134696	250936	371388	309954	171713	148090	246389	387558	148145	235839	101702	215369	349219	123786	165542	516949	189106	350494	134770	371395	141476	130970	74915.5	261142	538206	142767	173847	368492	442624	249803	240140	145034	169855	88934	495266	365977	230783	214640
4-Nitro-1-naphthol	2.73	level2	188.035	103.9	NEG	9.62387e+06	9.25944e+06	9.86504e+06	9.90087e+06	9.63164e+06	9.82184e+06	1.0099e+07	9.39589e+06	9.79597e+06	1.00433e+07	9.89566e+06	1.03692e+07	1.04254e+07	1.05338e+07	1.01649e+07	1.01803e+07	1.02269e+07	1.01127e+07	1.00559e+07	9.59849e+06	1.17384e+07	1.3484e+07	1.37394e+07	1.31701e+07	1.37711e+07	1.41526e+07	1.34248e+07	1.36156e+07	1.32417e+07	1.28491e+07	1.34754e+07	1.26006e+07	1.30842e+07	1.21536e+07	1.29291e+07	1.31538e+07	1.41327e+07	1.31867e+07	1.30031e+07	1.29975e+07	1.10985e+07	1.15933e+07	1.14052e+07	1.19191e+07
Valproic acid .beta.-D-glucuronide	2.73	level2	319.14	101.9	NEG	1.5016e+06	1.59962e+06	1.37274e+06	1.54903e+06	1.6487e+06	1.47119e+06	1.50417e+06	1.53024e+06	1.5941e+06	1.56109e+06	660106	758732	627433	740271	689010	681528	664480	633081	756660	619461	602073	649679	587128	559491	630514	691326	612225	607463	607050	616818	1.32387e+06	1.35971e+06	1.38929e+06	1.40488e+06	1.37578e+06	1.52368e+06	1.469e+06	1.35782e+06	1.37055e+06	1.30951e+06	1.00544e+06	1.12447e+06	1.02494e+06	1.04554e+06
2-[(Cyclohexylcarbamoyl)amino]acetic acid	2.73	level2	199.109	98.6	NEG	447022	174079	261123	144124	380464	54672.4	116958	203824	184771	474000	239072	321190	590489	272504	128258	41435.4	124071	117541	254459	183148	285914	483836	309548	177593	207898	342830	267301	45174.5	309282	271330	498554	395439	487503	140465	231206	49231.4	215796	588244	42117.4	315049	633649	340351	88811.4	165249
Leu-Gly	2.73	level2	189.123	97.9	POS	1.13166e+06	484778	1.12369e+06	250116	939217	512797	291829	808915	1.24288e+06	1.75684e+06	335925	660391	220564	1.20584e+06	847911	283310	547926	1.01189e+06	1.22135e+06	524174	463354	3.15698e+06	401030	960369	255202	1.21399e+06	215080	292874	145947	1.46865e+06	1.50568e+06	365775	264413	492375	1.42388e+06	484718	1.27468e+06	348806	439544	267730	1.84343e+06	1.20766e+06	895426	501912
Thromboxane B2	2.73	level2	369.228	65	NEG	5.21541e+06	4.577e+06	4.78313e+06	8.00107e+06	4.51299e+06	7.95872e+06	8.17427e+06	5.09549e+06	7.94124e+06	5.62396e+06	7.02782e+06	6.87558e+06	1.10012e+07	1.0655e+07	8.02545e+06	6.0997e+06	7.26441e+06	6.65137e+06	7.57458e+06	1.04653e+07	1.1691e+07	7.53676e+06	8.20127e+06	7.66971e+06	8.28649e+06	7.38429e+06	8.95329e+06	8.66671e+06	8.52621e+06	1.18058e+07	1.38837e+07	1.2607e+07	1.18729e+07	2.03151e+07	1.1606e+07	2.14348e+07	1.22277e+07	1.21874e+07	2.05241e+07	1.35293e+07	7.63581e+06	7.92324e+06	1.28359e+07	8.96169e+06
D-Ribose	2.73	level2	149.045	63.5	NEG	8.96173e+06	9.63957e+06	1.19522e+07	9.28404e+06	1.23757e+07	1.2127e+07	9.01078e+06	1.0147e+07	7.85896e+06	9.44402e+06	9.14506e+06	9.40213e+06	4.15335e+06	1.23667e+07	9.61008e+06	1.31146e+07	8.93541e+06	4.34716e+06	5.55704e+06	4.83248e+06	1.13808e+07	1.56936e+07	1.49509e+07	6.85871e+06	1.48914e+07	1.51837e+07	1.29936e+07	1.53858e+07	1.08507e+07	1.59702e+07	1.64209e+07	1.89958e+07	1.23674e+07	2.217e+07	7.22476e+06	1.73206e+07	1.74264e+07	1.36892e+07	1.70213e+07	1.79409e+07	9.0229e+06	8.81478e+06	1.13233e+07	1.5052e+07
Succinic_anhydride	2.73	level2	99.0086	61.4	NEG	6.24971e+06	6.66047e+06	6.37758e+06	6.7477e+06	6.73877e+06	8.29641e+06	6.50742e+06	6.88178e+06	7.54452e+06	6.08976e+06	4.01309e+06	7.65434e+06	7.80982e+06	8.73735e+06	5.12896e+06	7.87343e+06	8.1826e+06	7.53183e+06	9.27207e+06	7.92103e+06	5.97021e+06	6.13964e+06	6.78817e+06	6.1902e+06	6.26833e+06	5.75741e+06	6.77848e+06	5.86062e+06	7.78078e+06	5.88783e+06	6.44309e+06	7.26349e+06	6.77019e+06	8.24583e+06	6.87099e+06	3.74569e+06	6.25785e+06	6.72929e+06	6.18288e+06	7.03775e+06	7.7725e+06	7.3748e+06	9.07033e+06	7.14324e+06
Tetradecylamine	2.73	level2	214.253	52	POS	291557	327071	279451	290598	324415	289392	285658	320443	280821	474285	342365	319045	369797	205468	286806	275500	279523	292107	321086	279002	166335	376551	346813	419343	313321	297294	301779	273513	363526	321982	325099	336348	304297	348997	1.14031e+06	268643	315846	277259	277874	327854	326781	359917	404625	321061
2-Methyl-5-phenyl-1,3-thiazol-4-ol	2.73	level2	192.048	52	POS	838597	888462	991841	960639	864775	938708	970199	912345	988275	919227	1.03583e+06	1.20344e+06	1.5559e+06	1.2667e+06	1.30422e+06	1.05873e+06	1.29597e+06	1.14198e+06	1.28768e+06	1.1727e+06	575041	1.22325e+06	1.33114e+06	1.26889e+06	1.22432e+06	1.29522e+06	1.30513e+06	1.25296e+06	1.16809e+06	1.36098e+06	1.8264e+06	1.41474e+06	1.50319e+06	1.0043e+06	1.72679e+06	2.08486e+06	1.70433e+06	1.48047e+06	1.85829e+06	1.91209e+06	840143	1.14725e+06	1.25007e+06	1.16919e+06
CAPSAICIN	2.73	level2	306.206	50.6	POS	305921	308538	317550	306852	287830	333014	322064	320849	244411	264645	298156	267111	267447	248093	247080	310100	272409	299977	311324	210066	85679.9	243616	367435	353095	317514	356678	347522	293277	315990	244799	161840	194845	200617	0	141618	159846	168138	200540	167751	186112	94179.4	66429	263673	261230
3-Nitroaniline	2.73	level2	139.05	48.7	POS	1.97954e+06	2.07715e+06	2.20945e+06	2.01384e+06	2.10888e+06	2.06956e+06	2.20431e+06	1.882e+06	1.59308e+06	2.28196e+06	4.63765e+06	4.687e+06	4.82071e+06	4.25648e+06	4.90645e+06	4.63522e+06	4.62967e+06	4.78508e+06	4.40379e+06	4.47179e+06	568365	1.02931e+06	1.31897e+06	1.19435e+06	1.44498e+06	1.38939e+06	1.24493e+06	1.43059e+06	1.4169e+06	1.41064e+06	676205	555639	716745	236677	635279	733748	690578	727138	737823	673556	935553	1.62877e+06	1.76991e+06	2.19433e+06
1-Hexadecylamine	2.73	level2	242.284	47.2	POS	4.63347e+06	4.7777e+06	4.17548e+06	4.2308e+06	4.85686e+06	4.31341e+06	4.49704e+06	4.51573e+06	3.96921e+06	4.71367e+06	4.81971e+06	4.88667e+06	4.51159e+06	4.31491e+06	4.41803e+06	4.34437e+06	4.9048e+06	4.59636e+06	4.33859e+06	4.55034e+06	3.59276e+06	5.35945e+06	4.50145e+06	5.36108e+06	4.51847e+06	4.88197e+06	5.06141e+06	5.00572e+06	5.25889e+06	4.43349e+06	4.4196e+06	4.60432e+06	4.34118e+06	3.74366e+06	4.17721e+06	4.41804e+06	4.63225e+06	4.28944e+06	4.3154e+06	4.13562e+06	3.90078e+06	4.38368e+06	4.71137e+06	4.72745e+06
(3-Methylbutyl)(6-methylheptan-2-yl)amine	2.73	level2	200.237	45.1	POS	269302	264248	414255	192002	269985	368415	224103	289465	241698	395247	916532	365790	481676	461842	407115	511103	495695	533364	564578	353491	593564	937461	1.16906e+06	1.10762e+06	1.18286e+06	1.32031e+06	995264	1.11181e+06	1.36547e+06	950443	391462	121063	337475	0	186389	237303	270129	302665	376378	321404	272056	475983	454287	444637
6-Methyl-1H,6H,7H-pyrrolo[2,3-c]pyridin-7-one	2.73	level2	149.071	44.7	POS	3.25464e+06	2.73822e+06	1.79058e+06	2.84142e+06	2.84038e+06	3.95449e+06	3.55537e+06	1.94497e+06	3.30085e+06	1.69233e+06	2.50169e+06	1.52825e+06	1.66613e+06	2.01736e+06	734519	2.08716e+06	1.52862e+06	3.74651e+06	2.40397e+06	1.30839e+06	877183	2.76023e+06	2.14638e+06	972268	1.60115e+06	2.02431e+06	3.25345e+06	1.08226e+06	1.33685e+06	1.10123e+06	1.9703e+06	3.61748e+06	3.09843e+06	725332	2.40309e+06	2.25035e+06	2.90125e+06	3.80941e+06	3.21097e+06	2.85309e+06	2.26689e+06	2.65405e+06	843364	1.62781e+06
2-(Dimethylamino)ethane-1-sulfonic acid	2.73	level2	154.053	44	POS	1.23662e+06	1.07153e+06	1.39339e+06	1.02082e+06	919627	1.00193e+06	1.17569e+06	8.81677e+06	831306	1.27585e+06	1.78216e+06	1.78889e+06	2.032e+06	1.69039e+06	1.77043e+06	1.67947e+06	1.71571e+06	1.77911e+06	1.68257e+06	1.58879e+06	5.28388e+06	1.54856e+06	2.28535e+06	1.6868e+06	2.25989e+06	1.9909e+06	2.1622e+06	2.13131e+06	2.12024e+06	2.18656e+06	1.33704e+06	813454	1.29116e+06	3.90496e+06	1.26389e+06	1.32481e+06	1.25005e+06	1.17172e+06	1.6102e+06	1.39098e+06	1.02087e+07	730267	994917	1.55606e+06
n-Octadecylamine	2.73	level2	270.315	44	POS	7.40441e+06	6.46668e+06	6.35092e+06	6.48813e+06	6.94119e+06	7.04115e+06	7.24872e+06	6.41179e+06	6.06702e+06	7.52729e+06	7.39718e+06	7.68627e+06	6.53438e+06	6.40729e+06	6.43478e+06	6.31703e+06	8.08227e+06	7.48517e+06	6.97684e+06	6.28442e+06	5.17863e+06	7.68546e+06	7.9837e+06	8.00096e+06	7.24348e+06	8.63862e+06	8.95921e+06	8.26559e+06	8.92145e+06	7.57737e+06	7.21331e+06	5.958e+06	6.98833e+06	4.61677e+06	6.47966e+06	7.43109e+06	7.56954e+06	6.20127e+06	6.66912e+06	5.94864e+06	4.82627e+06	5.95166e+06	6.29727e+06	7.13303e+06
2-Amino-4-methoxybenzamide	2.73	level2	167.081	42.6	POS	2.24489e+06	2.84074e+06	3.90373e+06	1.1154e+06	3.75592e+06	1.91974e+06	1.93643e+06	2.77354e+06	1.36531e+06	2.96429e+06	2.99906e+06	2.1861e+06	2.41883e+06	1.97789e+06	3.03599e+06	2.21163e+06	2.99974e+06	2.2631e+06	1.59877e+06	3.25401e+06	1.62871e+06	1.35036e+06	3.85858e+06	3.75031e+06	4.13731e+06	3.9337e+06	3.76201e+06	4.7085e+06	4.45316e+06	3.6358e+06	5.49649e+06	1.31763e+06	5.29656e+06	1.3502e+06	4.92858e+06	4.96806e+06	5.37359e+06	4.92522e+06	5.86403e+06	8.24973e+06	868659	2.58861e+06	2.79495e+06	3.43416e+06
Tetradecanedioic acid	2.73	level2	257.175	42.2	NEG	2.45641e+06	3.57426e+06	3.21427e+06	2.44393e+06	2.63194e+06	2.54419e+06	2.29368e+06	2.37727e+06	2.29245e+06	2.41575e+06	3.87723e+06	3.79967e+06	4.12126e+06	3.96254e+06	4.49061e+06	4.1282e+06	4.47626e+06	5.35483e+06	3.89499e+06	5.7263e+06	2.08794e+06	3.77761e+06	3.70764e+06	3.83137e+06	4.00627e+06	3.40534e+06	4.99786e+06	3.82729e+06	3.72609e+06	4.62956e+06	3.41531e+06	3.52693e+06	3.18046e+06	2.73629e+06	3.34706e+06	3.41099e+06	3.34772e+06	3.17333e+06	4.65162e+06	3.6021e+06	2.98925e+06	3.5493e+06	3.20319e+06	3.80969e+06
1,2-Dipalmitoleoyl-sn-glycero-3-phosphocholine	2.73	level2	730.537	40.7	POS	2.07578e+07	2.39184e+07	2.0772e+07	2.5762e+07	2.68099e+07	2.53949e+07	2.63273e+07	2.67291e+07	3.10931e+07	2.09004e+07	4.7046e+07	4.72194e+07	4.41646e+07	5.50948e+07	4.60857e+07	5.01719e+07	4.87788e+07	4.31149e+07	5.84856e+07	5.48634e+07	5.0149e+07	4.11419e+07	3.42396e+07	3.98902e+07	3.25707e+07	3.66931e+07	3.57273e+07	3.57049e+07	3.31143e+07	3.0996e+07	4.10493e+07	5.52333e+07	4.23097e+07	6.56761e+07	5.00799e+07	4.2413e+07	4.48166e+07	5.08429e+07	4.02587e+07	4.82572e+07	5.23241e+07	5.18154e+07	5.05261e+07	4.18119e+07
Pentadecylamine	2.73	level2	228.268	40	POS	1.18904e+06	669551	1.02727e+06	973009	1.02082e+06	1.05289e+06	857357	789149	0	1.12502e+06	1.96648e+06	1.86773e+06	2.22887e+06	1.68745e+06	1.78362e+06	2.07169e+06	2.11754e+06	1.8808e+06	1.91378e+06	2.0837e+06	3.51852e+06	3.70664e+06	4.52471e+06	4.08606e+06	3.70773e+06	4.33387e+06	3.94862e+06	4.33737e+06	3.81592e+06	4.19854e+06	851592	937671	906407	0	961346	768951	700328	1.01911e+06	945245	1.28796e+06	2.03795e+06	1.94389e+06	2.0119e+06	2.46449e+06
1-Hexadecyl-2-(9Z-octadecenoyl)-sn-glycero-3-phosphocholine	2.73	level2	746.605	38	POS	3.89011e+07	4.12808e+07	3.48069e+07	4.1217e+07	4.52503e+07	4.13315e+07	4.2243e+07	4.46178e+07	5.23186e+07	3.86826e+07	4.21597e+07	3.88147e+07	3.70662e+07	3.98062e+07	3.66012e+07	3.72872e+07	3.85634e+07	3.47042e+07	4.4354e+07	3.7858e+07	5.92905e+07	4.73088e+07	3.22686e+07	4.1182e+07	3.38674e+07	3.52704e+07	3.70879e+07	3.67485e+07	3.83683e+07	3.3919e+07	2.93522e+07	4.03334e+07	3.10961e+07	5.52754e+07	3.33689e+07	3.11903e+07	3.03876e+07	3.48564e+07	3.08972e+07	3.28754e+07	5.0885e+07	5.31521e+07	4.98306e+07	3.63666e+07
1-O-Hexadecyl-2-O-(4Z,7Z,10Z,13Z,16Z,19Z-docosahexaenoyl)-sn-glyceryl-3-phosphorylcholine	2.73	level2	792.589	34.8	POS	2.5646e+07	2.6728e+07	2.47623e+07	2.44172e+07	2.60551e+07	2.748e+07	2.66196e+07	2.87643e+07	2.9355e+07	2.54862e+07	2.15192e+07	1.96708e+07	2.17664e+07	1.97172e+07	2.12843e+07	2.12506e+07	2.01541e+07	1.94472e+07	2.28528e+07	2.2001e+07	3.34085e+07	2.60134e+07	2.33541e+07	2.63241e+07	2.42608e+07	2.51308e+07	2.29788e+07	2.4043e+07	2.44788e+07	2.31346e+07	1.55128e+07	2.04274e+07	1.72162e+07	2.43873e+07	1.78536e+07	1.76758e+07	1.78966e+07	1.70567e+07	1.75615e+07	1.72569e+07	2.82847e+07	2.59362e+07	2.45425e+07	2.30647e+07
(-)-Jasmonic_acid	2.73	level2	209.118	33.5	NEG	2.77564e+06	2.83065e+06	2.92627e+06	2.87393e+06	2.98468e+06	2.92807e+06	4.86788e+06	2.81163e+06	4.91028e+06	2.87092e+06	2.35328e+06	2.41767e+06	2.54753e+06	3.42039e+06	2.53939e+06	2.51385e+06	2.4585e+06	2.28384e+06	4.69053e+06	2.40682e+06	2.04127e+06	2.36359e+06	2.44466e+06	2.55229e+06	2.33937e+06	2.47301e+06	2.52606e+06	2.40938e+06	2.44055e+06	2.34171e+06	1.72396e+06	1.22983e+06	2.09791e+06	1.08223e+06	1.81551e+06	1.91028e+06	1.11167e+06	1.16575e+06	1.29519e+06	1.33486e+06	2.16352e+06	2.27174e+06	2.24841e+06	3.41889e+06
3.beta.,7.alpha.-Dihydroxy-5-cholestenoic acid	2.73	level2	431.316	31.8	NEG	2.85491e+06	2.70763e+06	2.96845e+06	2.78074e+06	2.81528e+06	3.08218e+06	2.59076e+06	2.75794e+06	2.69109e+06	2.61171e+06	2.28835e+06	2.07807e+06	2.38355e+06	2.28077e+06	2.38772e+06	2.39688e+06	2.19632e+06	2.28125e+06	2.33575e+06	2.24285e+06	3.07013e+06	3.28452e+06	3.51508e+06	3.15933e+06	3.21233e+06	3.2783e+06	2.98264e+06	3.00392e+06	2.96107e+06	3.2921e+06	3.47853e+06	3.43554e+06	3.37235e+06	3.37111e+06	3.55265e+06	3.66212e+06	3.51689e+06	3.28712e+06	3.38531e+06	3.50841e+06	2.81791e+06	3.06696e+06	2.8732e+06	2.94255e+06
[truncated: 29,595 more rows]
[truncated: 1 more columns]
